# Supplementary material for: Role of immune-related endoplasmic reticulum stress genes in sepsis-induced cardiomyopathy: Novel insights from bioinformatics analysis
Source: PLoS One. 2024 Dec 13;19(12):e0315582. doi: 10.1371/journal.pone.0315582 (PMC11642931; doi:10.1371/journal.pone.0315582)
Supplement: S1 Table — (XLSX) [file pone.0315582.s004.xlsx]

## Sheet: Sheet1
Supple Tab 1 Differential expressed genes
logFC	AveExpr	t	P.Value	adj.P.Val	B	change	symbol
-1.14917	3.49141	-12.7666	4.85237e-14	9.15011e-10	21.2428	Down	BMP5
-1.19427	3.19252	-11.4228	8.95482e-13	8.44305e-09	18.6367	Down	MIR103A2
5.34924	9.58949	11.1257	1.7568e-12	1.10426e-08	18.0265	Up	HBB
1.65422	7.14635	9.93326	2.93754e-11	1.38483e-07	15.448	Up	JUNB
-1.43626	2.77638	-9.78526	4.22067e-11	1.59178e-07	15.1132	Down	MIR30E
1.26578	4.46663	9.33586	1.29102e-10	4.05745e-07	14.0767	Up	CEBPD
0.852737	7.366	8.86517	4.28383e-10	1.154e-06	12.9586	Up	PNRC1
-2.24644	4.81677	-8.79757	5.1012e-10	1.20242e-06	12.7953	Down	FSD2
-1.08149	2.86939	-8.68093	6.90463e-10	1.3223e-06	12.512	Down	MIR99A
-1.77035	4.5957	-8.67499	7.01226e-10	1.3223e-06	12.4975	Down	P2RY14
-1.10323	7.27968	-8.59807	8.57036e-10	1.46919e-06	12.3095	Down	PDP1
0.564948	5.63577	8.51375	1.06881e-09	1.67955e-06	12.1025	Up	DENND4A
1.0685	6.51759	8.41577	1.38307e-09	2.00619e-06	11.8606	Up	SIK2
-0.801502	6.6687	-8.16125	2.71708e-09	3.64492e-06	11.2257	Down	ISOC1
1.52985	4.56135	8.13693	2.89939e-09	3.64492e-06	11.1646	Up	SNORA33
0.902162	5.56689	7.94756	4.81975e-09	5.68037e-06	10.6857	Up	GAB2
1.70352	10.1199	7.8789	5.80112e-09	6.43481e-06	10.5109	Up	RPPH1
-1.19604	4.20496	-7.81082	6.9755e-09	7.30761e-06	10.3369	Down	GPAM
-0.848552	6.19622	-7.77247	7.74074e-09	7.52039e-06	10.2386	Down	AGL
1.28311	6.79804	7.76144	7.97624e-09	7.52039e-06	10.2103	Up	OSMR
-0.84887	5.2793	-7.74303	8.38554e-09	7.52982e-06	10.163	Down	CYB5D1
-2.7278	5.42071	-7.7247	8.81447e-09	7.5552e-06	10.1159	Down	SMCO1
-0.877428	7.29948	-7.63711	1.11928e-08	9.17662e-06	9.89012	Down	NDUFB3
2.29023	6.89496	7.56313	1.37047e-08	1.07679e-05	9.69864	Up	ADAMTS9
-1.06847	4.6748	-7.50685	1.59934e-08	1.20635e-05	9.55252	Down	HECW2
-2.35742	4.25642	-7.48292	1.7081e-08	1.23883e-05	9.49024	Down	DHRS7C
1.31495	6.70723	7.40094	2.14084e-08	1.49518e-05	9.27643	Up	HIVEP2
1.14343	9.23385	7.34556	2.49472e-08	1.6801e-05	9.13152	Up	STAT3
1.24402	5.57704	7.30211	2.81353e-08	1.82948e-05	9.01755	Up	RIPK2
1.18881	7.04128	7.28314	2.9654e-08	1.85956e-05	8.96772	Up	TCEAL9
-0.973166	8.62576	-7.27217	3.05703e-08	1.85956e-05	8.93887	Down	GJA1
-0.362459	2.7246	-7.12692	4.57861e-08	2.69809e-05	8.55576	Stable	WDR62
-0.387145	4.93109	-7.08217	5.18768e-08	2.91962e-05	8.43725	Stable	IMP3
-0.648933	3.60585	-7.06921	5.37898e-08	2.91962e-05	8.40288	Down	PANK1
-1.45898	5.1217	-7.06656	5.41904e-08	2.91962e-05	8.39583	Down	ASB2
-0.687592	7.60384	-7.04305	5.78725e-08	3.03139e-05	8.33343	Down	GPRC5B
-1.7427	7.03297	-7.02322	6.1175e-08	3.11777e-05	8.28074	Down	SMYD1
-0.94488	7.36124	-7.00739	6.39464e-08	3.16217e-05	8.23867	Down	PDE7A
-1.08561	6.81718	-6.99937	6.53999e-08	3.16217e-05	8.21733	Down	PPP2R3A
-0.592704	8.23383	-6.98086	6.88819e-08	3.24726e-05	8.16807	Down	NCOA4
-0.531761	4.3815	-6.94977	7.51594e-08	3.45678e-05	8.08524	Down	ZFP3
-0.77265	8.33246	-6.94068	7.71033e-08	3.46176e-05	8.06098	Down	ETFDH
-0.765219	10.5496	-6.91477	8.29231e-08	3.63647e-05	7.99186	Down	NDUFAB1
-0.472965	2.89796	-6.90072	8.62639e-08	3.697e-05	7.95433	Stable	MIRLET7G
-0.667758	7.95287	-6.86684	9.48888e-08	3.9572e-05	7.86379	Down	PHB1
0.595815	6.74015	6.86074	9.65325e-08	3.9572e-05	7.84747	Up	IL13RA1
-0.787711	7.98943	-6.8282	1.05798e-07	4.16744e-05	7.76037	Down	TIMMDC1
1.33637	7.74387	6.82726	1.06081e-07	4.16744e-05	7.75782	Up	ETS2
-0.88545	9.15585	-6.81859	1.08704e-07	4.18331e-05	7.73461	Down	NDUFB5
-0.724524	7.98319	-6.7946	1.16315e-07	4.3867e-05	7.67028	Down	PDHB
-1.0653	6.30296	-6.77614	1.22534e-07	4.46947e-05	7.62077	Down	USP2
2.1052	6.76664	6.77408	1.2325e-07	4.46947e-05	7.61523	Up	GADD45B
0.712976	5.56437	6.75827	1.28876e-07	4.58531e-05	7.57279	Up	TOMM34
-0.6991	7.52371	-6.74155	1.35112e-07	4.71814e-05	7.52786	Down	RRAGD
-0.398608	3.20169	-6.72281	1.42465e-07	4.79641e-05	7.47746	Stable	KCNN2
-0.707215	3.19627	-6.7194	1.43845e-07	4.79641e-05	7.4683	Down	DLK1
0.722924	4.03465	6.71661	1.44983e-07	4.79641e-05	7.4608	Up	AAGAB
0.883014	6.15817	6.70428	1.5013e-07	4.88105e-05	7.42763	Up	UTP4
0.660728	4.35032	6.6735	1.638e-07	5.23521e-05	7.34475	Up	RPA1
0.900477	6.75907	6.65592	1.72167e-07	5.2905e-05	7.29736	Up	SPRY1
1.45923	5.039	6.65307	1.73562e-07	5.2905e-05	7.28968	Up	CEMIP2
-1.13529	4.34605	-6.65066	1.74752e-07	5.2905e-05	7.28318	Down	MAMDC2
-0.426566	10.4698	-6.64664	1.76752e-07	5.2905e-05	7.27236	Stable	COX6B1
0.868286	8.79472	6.63635	1.81988e-07	5.3621e-05	7.24458	Up	GABARAPL1
0.559076	7.60233	6.62547	1.8769e-07	5.44502e-05	7.21524	Up	MAPKAPK2
-0.975505	6.21428	-6.60681	1.97896e-07	5.65412e-05	7.16486	Down	GUCY1A1
-0.613212	8.76706	-6.56276	2.24269e-07	6.312e-05	7.04581	Down	ACOT13
-0.801483	6.39195	-6.53758	2.40911e-07	6.68068e-05	6.97769	Down	LYRM7
0.465671	6.95732	6.52026	2.53077e-07	6.91634e-05	6.9308	Stable	TMF1
-0.525255	4.22808	-6.51032	2.6034e-07	6.97206e-05	6.90387	Down	KLF13
-0.796484	7.11503	-6.5074	2.62511e-07	6.97206e-05	6.89597	Down	MRPS33
-0.815373	5.93887	-6.5012	2.67182e-07	6.99756e-05	6.87918	Down	PPIP5K2
0.494314	6.47387	6.48955	2.76194e-07	7.11636e-05	6.8476	Stable	CSNK1D
2.15822	5.46779	6.48567	2.79265e-07	7.11636e-05	6.83707	Up	ANGPT2
-0.702911	9.79305	-6.46091	2.99679e-07	7.53473e-05	6.76991	Down	ATP5MC1
2.00577	6.35479	6.45163	3.07706e-07	7.55205e-05	6.74475	Up	STC1
0.648219	5.25979	6.45087	3.08378e-07	7.55205e-05	6.74267	Up	PIKFYVE
-0.701049	6.14748	-6.4452	3.134e-07	7.57664e-05	6.72729	Down	FASTKD1
-1.14041	6.41028	-6.40461	3.51879e-07	8.39921e-05	6.61703	Down	TSPAN12
-0.488032	5.57994	-6.39291	3.63831e-07	8.57596e-05	6.58522	Stable	CMC1
1.3687	4.0178	6.38425	3.72941e-07	8.65535e-05	6.56167	Up	SOCS3
-0.976623	3.51159	-6.38104	3.7638e-07	8.65535e-05	6.55293	Down	NT5C1A
1.58654	3.67771	6.37549	3.82385e-07	8.68752e-05	6.53786	Up	CP
0.48918	7.40968	6.35442	4.06119e-07	9.11688e-05	6.48051	Stable	USP22
-0.732632	7.17303	-6.34101	4.21989e-07	9.36171e-05	6.444	Down	MRPL16
-1.00326	5.22805	-6.32772	4.38337e-07	9.51939e-05	6.4078	Down	AIF1L
-0.894672	7.10525	-6.32704	4.39193e-07	9.51939e-05	6.40594	Down	ACBD5
-0.647939	8.21943	-6.31164	4.58968e-07	9.83495e-05	6.364	Down	MRPL35
0.589364	6.44786	6.3008	4.73434e-07	0.000100309	6.33444	Up	CERK
-0.897409	4.53721	-6.29313	4.83934e-07	0.000101395	6.31354	Down	COQ3
0.480394	8.64332	6.27281	5.1293e-07	0.000106289	6.25811	Stable	PABPC1
2.18575	5.30362	6.26098	5.30608e-07	0.000107987	6.22583	Up	RARRES1
-1.7985	5.13064	-6.25969	5.32578e-07	0.000107987	6.2223	Down	HLF
0.581794	3.83843	6.24578	5.54232e-07	0.000111182	6.18434	Up	C11orf96
-0.843734	5.87596	-6.21669	6.02419e-07	0.000118938	6.10491	Down	DCUN1D2
1.06336	3.66597	6.21491	6.05508e-07	0.000118938	6.10004	Up	SLC7A5
-0.922361	3.3688	-6.19097	6.48551e-07	0.000125668	6.03461	Down	OR51E1
-0.682433	8.92586	-6.18576	6.58316e-07	0.000125668	6.02037	Down	NDUFA9
0.533072	5.88442	6.185	6.59762e-07	0.000125668	6.01828	Up	SHISA5
-0.508177	4.5281	-6.18039	6.6854e-07	0.000126067	6.00568	Down	PTPN4
-0.8668	5.96521	-6.16266	7.03445e-07	0.000131335	5.95719	Down	MTSS1
0.945046	5.99989	6.1242	7.85621e-07	0.00014524	5.85191	Up	SSBP3
0.882015	3.23358	6.11784	8.00103e-07	0.000146481	5.8345	Up	COLQ
0.736866	3.91193	6.08823	8.71195e-07	0.000157963	5.75337	Up	NOD1
2.63838	6.48957	6.08195	8.87083e-07	0.000159312	5.73615	Up	SCARNA10
-0.606296	8.52613	-6.07708	8.99593e-07	0.000160034	5.7228	Down	HIGD2A
0.709361	8.49215	6.06993	9.18282e-07	0.000161832	5.70321	Up	IFITM1
0.683269	7.55553	6.06619	9.28227e-07	0.00016207	5.69294	Up	STOM
0.768238	7.17097	6.06276	9.37435e-07	0.000162176	5.68353	Up	BTG1
-0.431543	5.42545	-6.05098	9.69752e-07	0.000164906	5.65123	Stable	ATP5MC3
-0.335431	2.89215	-6.05064	9.70706e-07	0.000164906	5.65029	Stable	AFF3
-1.42723	7.67368	-6.03543	1.01414e-06	0.000170747	5.60857	Down	LRRC39
-0.571824	8.29859	-6.03118	1.02661e-06	0.000171317	5.59692	Down	SLMAP
-0.955154	7.43629	-6.01454	1.07699e-06	0.000176965	5.55126	Down	LMOD3
0.487504	7.4946	6.01382	1.07923e-06	0.000176965	5.54928	Stable	TAF10
-1.6197	8.03588	-6.00018	1.12246e-06	0.000182468	5.51184	Down	TMEM182
1.5512	5.85222	5.9958	1.13674e-06	0.000183209	5.4998	Up	DEPP1
0.885313	4.0791	5.98615	1.16879e-06	0.000185651	5.47329	Up	LONRF1
0.543547	4.47743	5.98264	1.18067e-06	0.000185651	5.46366	Up	BICD1
-1.35478	3.78879	-5.98242	1.18142e-06	0.000185651	5.46305	Down	SNORD59B
-0.444928	3.2704	-5.97148	1.21927e-06	0.000187018	5.43299	Stable	CPAMD8
0.697208	4.99346	5.97023	1.22365e-06	0.000187018	5.42957	Up	PPP4C
-0.5699	2.83724	-5.96899	1.22802e-06	0.000187018	5.42617	Down	MTARC1
1.41543	5.95297	5.96849	1.22979e-06	0.000187018	5.42479	Up	SLC2A3
-0.835966	10.4218	-5.96016	1.25968e-06	0.00019003	5.40191	Down	CD36
-1.14869	6.69182	-5.94788	1.30509e-06	0.000195318	5.36815	Down	HIGD1B
0.487981	4.81666	5.93827	1.34174e-06	0.000199222	5.34175	Stable	STK3
3.1766	5.6145	5.9302	1.37336e-06	0.000199648	5.31954	Up	TNFRSF11B
-1.29231	4.3289	-5.92475	1.39511e-06	0.000199648	5.30457	Down	VIT
1.69249	9.98956	5.92452	1.39601e-06	0.000199648	5.30395	Up	PLA2G2A
0.716852	3.97554	5.92441	1.39646e-06	0.000199648	5.30364	Up	CMIP
0.667941	5.23451	5.92414	1.39754e-06	0.000199648	5.3029	Up	RELL1
-0.953091	3.20233	-5.91866	1.41983e-06	0.000200589	5.28782	Down	IDI2-AS1
-0.810115	4.21896	-5.9173	1.42541e-06	0.000200589	5.28408	Down	GPR34
0.489793	3.99585	5.91445	1.43717e-06	0.000200738	5.27625	Stable	KLHL2
-0.399408	9.05514	-5.91191	1.44776e-06	0.000200738	5.26925	Stable	CALM1
0.869002	5.96443	5.90887	1.4605e-06	0.000201026	5.2609	Up	NUPR1
-0.469956	6.55113	-5.89589	1.51625e-06	0.000206184	5.22519	Stable	TFDP1
1.37629	7.16538	5.89507	1.51984e-06	0.000206184	5.22293	Up	BHLHE40
-0.63308	7.70888	-5.87841	1.5947e-06	0.000214794	5.1771	Down	DLAT
-0.642015	7.65968	-5.8725	1.62214e-06	0.000216941	5.16083	Down	TMEM126A
-0.686297	3.67467	-5.86228	1.67069e-06	0.00022186	5.13272	Down	H3C6
-0.796723	4.95836	-5.85864	1.68836e-06	0.00022264	5.12268	Down	RASSF4
0.62872	6.34111	5.84773	1.74239e-06	0.000227134	5.09266	Up	AATF
-0.674965	7.20469	-5.84691	1.74653e-06	0.000227134	5.09039	Down	PDE1C
-0.608538	7.62314	-5.83798	1.79216e-06	0.000228304	5.06581	Down	MRPL39
-0.812377	5.28636	-5.8352	1.80662e-06	0.000228304	5.05814	Down	RARB
2.38608	6.71599	5.83443	1.81062e-06	0.000228304	5.05603	Up	RRAD
0.750614	5.61325	5.8334	1.816e-06	0.000228304	5.05321	Up	RALB
-0.337271	7.9975	-5.83339	1.81607e-06	0.000228304	5.05317	Stable	TXNL1
0.735577	5.20969	5.82371	1.86755e-06	0.000233221	5.02652	Up	NOLC1
0.854686	4.58067	5.81494	1.91548e-06	0.000234201	5.00237	Up	NRBF2
-0.347348	11.3947	-5.81473	1.91666e-06	0.000234201	5.00177	Stable	COX5A
0.504758	4.83162	5.8142	1.9196e-06	0.000234201	5.00031	Up	FHIP2B
-1.30718	5.29548	-5.81282	1.92726e-06	0.000234201	4.99652	Down	TUBA3E
-0.371062	2.84429	-5.81099	1.93749e-06	0.000234201	4.99147	Stable	TDRD1
-0.468181	6.34708	-5.80613	1.96486e-06	0.000235997	4.97809	Stable	SPOP
0.391629	4.90378	5.78158	2.10933e-06	0.000251745	4.91045	Stable	UBE2G2
-1.01628	7.15265	-5.7773	2.13561e-06	0.000253278	4.89865	Down	TIMM21
0.836027	7.50943	5.77491	2.15041e-06	0.000253439	4.89207	Up	BCL6
-1.27884	8.34524	-5.76953	2.18415e-06	0.000255817	4.87722	Down	FITM2
-0.63414	6.80416	-5.75939	2.24912e-06	0.000260734	4.84928	Down	MRPS31
-1.12462	3.79364	-5.75867	2.25379e-06	0.000260734	4.8473	Down	IFIT1
-0.61118	7.28654	-5.75121	2.30293e-06	0.000264794	4.82674	Down	ATXN7L3B
0.581965	6.88178	5.74447	2.34827e-06	0.000268371	4.80815	Up	OSBPL8
-0.672905	6.73621	-5.73963	2.38138e-06	0.000269857	4.7948	Down	RMND5A
-0.775721	4.58775	-5.73839	2.38989e-06	0.000269857	4.7914	Down	TTYH2
-0.30291	2.68678	-5.73401	2.42039e-06	0.000271675	4.77931	Stable	SLC35F1
1.43805	4.1431	5.72647	2.47375e-06	0.000272406	4.75852	Up	SNORD38B
-0.947175	5.74631	-5.72573	2.47906e-06	0.000272406	4.75647	Down	RWDD2B
0.834368	3.65455	5.72539	2.48148e-06	0.000272406	4.75554	Up	MVP
0.556728	6.2852	5.72494	2.48469e-06	0.000272406	4.75431	Up	NPLOC4
0.621782	3.81659	5.71801	2.53506e-06	0.000276322	4.73518	Up	PUS7
0.869504	4.65029	5.71128	2.58484e-06	0.0002768	4.71663	Up	SNHG12
-0.606547	10.1938	-5.71098	2.58708e-06	0.0002768	4.71581	Down	NDUFB9
0.910547	6.74011	5.7092	2.60044e-06	0.0002768	4.7109	Up	IL1R1
0.84425	7.08056	5.70831	2.60721e-06	0.0002768	4.70842	Up	B4GALT5
-0.605206	4.91638	-5.70756	2.61284e-06	0.0002768	4.70636	Down	NSDHL
1.03785	6.07573	5.70122	2.66119e-06	0.000280346	4.68888	Up	DIAPH1
-0.564012	6.56556	-5.69221	2.7315e-06	0.000286155	4.66402	Down	TNRC6A
-0.565456	6.7547	-5.68726	2.77092e-06	0.000287872	4.65036	Down	PPP3CB
-0.720432	9.21456	-5.68609	2.78027e-06	0.000287872	4.64715	Down	VDAC3
1.54454	5.33725	5.68443	2.79369e-06	0.000287872	4.64256	Up	RNF122
-0.795314	3.43133	-5.68095	2.82194e-06	0.000289203	4.63297	Down	ZNF682
1.43121	4.31189	5.67761	2.84938e-06	0.000290436	4.62374	Up	CISH
0.662513	5.61574	5.67522	2.86913e-06	0.000290553	4.61716	Up	AP3D1
0.719337	6.74758	5.67376	2.88134e-06	0.000290553	4.6131	Up	RAB13
-1.49952	7.62824	-5.66943	2.91764e-06	0.000291776	4.60117	Down	PPP1R3A
1.27256	5.38268	5.66863	2.92441e-06	0.000291776	4.59896	Up	POR
-0.436898	9.68445	-5.65984	2.99975e-06	0.00029425	4.57471	Stable	CYCS
0.567256	4.56736	5.65766	3.01876e-06	0.00029425	4.56869	Up	TXLNA
-0.430217	2.92465	-5.6554	3.03857e-06	0.00029425	4.56245	Stable	AGTR1
-0.277255	2.49602	-5.65407	3.05031e-06	0.00029425	4.55877	Stable	MIRLET7D
1.00354	5.45817	5.65399	3.05099e-06	0.00029425	4.55856	Up	SNORA50A
-1.26634	4.46941	-5.65397	3.05118e-06	0.00029425	4.5585	Down	SGPP2
1.7028	6.22125	5.65223	3.06658e-06	0.00029425	4.5537	Up	CYP1B1
1.83618	5.1569	5.65094	3.07808e-06	0.00029425	4.55013	Up	MID1
1.08641	4.28053	5.64964	3.08964e-06	0.00029425	4.54656	Up	SNORD21
-0.762552	7.80435	-5.64594	3.12293e-06	0.000295925	4.53634	Down	SSR3
-1.01373	6.51866	-5.63799	3.19568e-06	0.000301305	4.51439	Down	KLHL7
0.701104	3.65001	5.6313	3.25814e-06	0.000304242	4.49593	Up	MTHFD1L
-0.533703	5.30525	-5.6312	3.2591e-06	0.000304242	4.49565	Down	MRPL48
-0.558784	6.04035	-5.62636	3.30507e-06	0.000307013	4.4823	Down	LAMTOR3
0.761046	4.50047	5.60763	3.4893e-06	0.000318496	4.43058	Up	TP53
0.710832	7.26655	5.60657	3.50007e-06	0.000318496	4.42765	Up	TNFRSF1A
-0.849691	8.13948	-5.6056	3.50991e-06	0.000318496	4.42497	Down	ACSL1
0.628019	7.69561	5.60488	3.51725e-06	0.000318496	4.42298	Up	CNN3
-0.77999	5.91921	-5.60482	3.51787e-06	0.000318496	4.42281	Down	SYNE1
-0.797483	3.25662	-5.60362	3.53002e-06	0.000318496	4.41952	Down	BLM
-0.497146	4.27949	-5.59903	3.57733e-06	0.000321227	4.40683	Stable	JARID2
0.485285	6.03586	5.59533	3.61584e-06	0.000323146	4.39662	Stable	ZFC3H1
0.515534	6.40045	5.58644	3.71016e-06	0.000330012	4.37207	Up	ATXN7
0.321315	3.28391	5.58257	3.75194e-06	0.000332161	4.3614	Stable	DDX31
0.881167	4.69749	5.57872	3.79408e-06	0.000334322	4.35075	Up	MIDN
0.713327	6.85296	5.57018	3.88914e-06	0.000340165	4.32716	Up	IFI16
0.543167	6.28856	5.56953	3.89647e-06	0.000340165	4.32536	Up	HDGFL3
0.549301	8.2046	5.56603	3.93612e-06	0.000342044	4.31571	Up	IFITM2
-0.299505	5.44487	-5.56423	3.9567e-06	0.000342186	4.31074	Stable	EI24
-0.503186	7.74465	-5.56212	3.98097e-06	0.000342186	4.30491	Down	MRPS30
-1.06631	5.18551	-5.56047	4.00003e-06	0.000342186	4.30036	Down	TENT5C
-0.936506	3.30373	-5.55958	4.01035e-06	0.000342186	4.2979	Down	LRRN3
1.97966	8.24762	5.55473	4.06715e-06	0.000344719	4.28449	Up	PLIN2
-0.62627	7.86015	-5.55393	4.07659e-06	0.000344719	4.28228	Down	APOOL
-0.442041	9.64128	-5.55183	4.10143e-06	0.00034512	4.27649	Stable	PRDX5
0.483162	5.60477	5.55014	4.12163e-06	0.00034512	4.27181	Stable	FBXW5
-0.441417	3.46523	-5.54891	4.13624e-06	0.00034512	4.26843	Stable	KBTBD6
0.64494	3.7701	5.54166	4.22405e-06	0.000350894	4.24841	Up	TNIP2
-0.581876	6.26018	-5.53602	4.29364e-06	0.000354073	4.23283	Down	KAT6B
-0.458119	7.3394	-5.53505	4.30578e-06	0.000354073	4.23014	Stable	SOS2
1.51972	5.06506	5.53402	4.31865e-06	0.000354073	4.22729	Up	SNORA80E
-0.50878	7.45519	-5.53093	4.35752e-06	0.000354322	4.21875	Down	MRPS10
-0.67443	5.74949	-5.53079	4.35927e-06	0.000354322	4.21837	Down	PXMP2
-0.763542	3.76292	-5.52784	4.39669e-06	0.000354338	4.21022	Down	MPPED2
-0.743965	6.27163	-5.52781	4.39705e-06	0.000354338	4.21014	Down	PTDSS1
0.824448	4.98502	5.52444	4.44016e-06	0.000354901	4.20084	Up	UGCG
-0.625208	8.29734	-5.52433	4.44167e-06	0.000354901	4.20052	Down	CYC1
1.26788	6.47323	5.51559	4.55551e-06	0.000362461	4.17639	Up	SLCO2A1
0.401889	4.24987	5.50954	4.63613e-06	0.000367326	4.15967	Stable	OTUD5
-0.366786	2.61058	-5.5011	4.75099e-06	0.000374851	4.13634	Stable	MYOC
0.492699	4.70464	5.49177	4.88116e-06	0.000383517	4.11057	Stable	BMERB1
-0.513308	4.06381	-5.48971	4.91045e-06	0.000384217	4.10487	Down	NET1
1.13836	6.17873	5.48624	4.96001e-06	0.000386492	4.0953	Up	SMAD3
-0.394614	7.03991	-5.48463	4.98327e-06	0.000386529	4.09084	Stable	ZNF770
-0.579245	9.77281	-5.48274	5.01057e-06	0.000386529	4.08563	Down	DECR1
0.606046	4.2988	5.48196	5.02199e-06	0.000386529	4.08346	Up	KHDRBS3
0.688368	5.65023	5.46939	5.20837e-06	0.000397366	4.04872	Up	SLC25A37
0.683092	7.93881	5.46937	5.20861e-06	0.000397366	4.04868	Up	CD55
-0.506765	8.69844	-5.46607	5.25872e-06	0.000397366	4.03955	Down	DSTN
0.503875	6.54716	5.46596	5.2604e-06	0.000397366	4.03925	Up	R3HDM2
-0.230868	2.69577	-5.46545	5.26815e-06	0.000397366	4.03784	Stable	KCNAB1
0.539882	5.06677	5.4482	5.53822e-06	0.000414949	3.99019	Up	CFAP97
1.71144	4.27055	5.44776	5.54527e-06	0.000414949	3.98898	Up	SNORA23
-0.470283	7.24878	-5.44344	5.61521e-06	0.000418522	3.97703	Stable	LAMTOR5
0.317763	5.17136	5.44202	5.63835e-06	0.000418592	3.97311	Stable	SPTLC1
0.841634	10.091	5.43992	5.67278e-06	0.000418705	3.96731	Up	RMRP
2.04159	7.63258	5.43922	5.68428e-06	0.000418705	3.96538	Up	MLLT11
0.511281	7.09661	5.43392	5.77232e-06	0.000423535	3.95073	Up	PTMA
-0.373593	5.23027	-5.43241	5.79769e-06	0.000423748	3.94655	Stable	REV1
-0.727449	3.30364	-5.42985	5.8408e-06	0.000425251	3.93948	Down	NALF2
0.629009	8.89929	5.42601	5.90634e-06	0.000428369	3.92885	Up	PECAM1
0.693211	4.61362	5.41907	6.02633e-06	0.000432712	3.90968	Up	RASSF8
0.584812	6.03224	5.41847	6.03677e-06	0.000432712	3.90803	Up	PTGFRN
-0.600964	4.54723	-5.4175	6.05389e-06	0.000432712	3.90533	Down	CDKL5
0.543688	6.46236	5.41726	6.05801e-06	0.000432712	3.90468	Up	TMEM214
0.649782	5.84477	5.41214	6.14856e-06	0.000437522	3.89054	Up	UBALD2
-0.498459	3.57482	-5.40926	6.20011e-06	0.000439532	3.88258	Stable	NCALD
-0.747296	9.12343	-5.40581	6.26251e-06	0.000442293	3.87304	Down	NDUFA8
-0.834025	3.59938	-5.40449	6.28661e-06	0.000442338	3.86938	Down	LRRC10
0.560954	7.16975	5.39834	6.39956e-06	0.000448612	3.8524	Up	ZFP36L1
0.945655	4.27575	5.39345	6.49108e-06	0.000453342	3.83887	Up	BCL3
1.66604	5.43626	5.38663	6.6207e-06	0.000460688	3.82003	Up	SCARNA7
-0.481933	7.43429	-5.38298	6.69115e-06	0.000463879	3.80994	Stable	NDUFAF4
-0.283879	2.66552	-5.38012	6.74685e-06	0.000464811	3.80204	Stable	LMAN1L
-0.463874	6.73347	-5.37938	6.76131e-06	0.000464811	3.8	Stable	SNRNP25
-1.16216	5.4238	-5.3785	6.77855e-06	0.000464811	3.79757	Down	PYGM
1.01435	6.29527	5.37277	6.89218e-06	0.000469785	3.78173	Up	TNFAIP1
-0.558915	7.04381	-5.37233	6.90091e-06	0.000469785	3.78052	Down	MLH1
0.727257	6.2976	5.36586	7.03161e-06	0.000476961	3.76264	Up	EOGT
-0.62806	5.86228	-5.35546	7.24697e-06	0.000489807	3.73389	Down	EPM2AIP1
-0.667579	3.51552	-5.35319	7.29471e-06	0.000491273	3.72763	Down	NEK10
3.26257	8.91843	5.34559	7.45744e-06	0.000500445	3.7066	Up	NPPA
0.444076	6.85027	5.33845	7.6134e-06	0.000509099	3.68688	Stable	NUCB1
-0.500156	9.1261	-5.33531	7.6829e-06	0.000511931	3.67822	Down	CISD1
2.4086	9.04494	5.31487	8.15223e-06	0.000541291	3.62171	Up	THBS1
0.721903	2.8969	5.31246	8.20943e-06	0.000543176	3.61505	Up	AQP9
-0.538459	4.04526	-5.30794	8.31774e-06	0.000548418	3.60256	Down	GLCE
0.989403	6.86716	5.30532	8.38094e-06	0.000549028	3.59535	Up	PACS1
-0.317091	6.60508	-5.30515	8.38522e-06	0.000549028	3.59486	Stable	ZBED5
0.43921	7.40862	5.30272	8.44459e-06	0.000551002	3.58814	Stable	RTL8B
0.75708	7.18378	5.29684	8.58982e-06	0.000557657	3.57189	Up	CRIM1
-0.743426	6.10148	-5.2962	8.60573e-06	0.000557657	3.57013	Down	SLC25A40
-0.598922	3.99647	-5.29495	8.63694e-06	0.000557763	3.56668	Down	TP53I3
-0.447289	11.1378	-5.28427	8.90856e-06	0.00057334	3.53717	Stable	ATP5F1B
-0.66918	5.49896	-5.27375	9.18445e-06	0.000589086	3.50811	Down	PTPRK
-0.500982	4.74302	-5.27167	9.24002e-06	0.000590641	3.50236	Down	RCHY1
0.617317	5.03675	5.27028	9.27735e-06	0.000591023	3.49852	Up	ARL8A
0.506104	5.50179	5.26855	9.32401e-06	0.000591996	3.49374	Up	SUCO
-1.06374	8.16877	-5.26351	9.46137e-06	0.000598702	3.47981	Down	PIK3R1
0.674805	4.20432	5.26009	9.55567e-06	0.000602646	3.47036	Up	RAB31
0.632256	5.91096	5.2588	9.59156e-06	0.000602894	3.46679	Up	IMPDH2
-0.668929	6.49415	-5.25637	9.65928e-06	0.000605133	3.46008	Down	PTRHD1
0.780991	5.35765	5.25142	9.79898e-06	0.000611852	3.4464	Up	CASP4
-0.824612	3.80691	-5.2475	9.91082e-06	0.000616793	3.43559	Down	EYS
-0.607487	10.8809	-5.24319	1.00354e-05	0.000622493	3.42369	Down	ATP5F1A
1.14343	4.11763	5.24078	1.0106e-05	0.000623626	3.41701	Up	NOX4
0.730254	5.3011	5.24031	1.01198e-05	0.000623626	3.41571	Up	PLSCR1
-0.744207	6.93449	-5.23685	1.02216e-05	0.000626496	3.40617	Down	APOO
-0.653059	6.50134	-5.23648	1.02328e-05	0.000626496	3.40513	Down	BCO2
-0.434501	7.08361	-5.23417	1.03015e-05	0.000627167	3.39876	Stable	ZYG11B
-0.359701	8.44297	-5.23321	1.03301e-05	0.000627167	3.39611	Stable	NDUFB2
-1.23406	7.96351	-5.23276	1.03436e-05	0.000627167	3.39487	Down	COQ10A
-0.415266	7.98054	-5.23122	1.03899e-05	0.000627726	3.39061	Stable	UBR3
1.12297	4.13371	5.23025	1.04194e-05	0.000627726	3.38792	Up	SNORA68
0.876582	4.80271	5.22844	1.0474e-05	0.000627979	3.38294	Up	CDK2
-0.462352	7.35309	-5.22791	1.04902e-05	0.000627979	3.38146	Stable	AIFM1
-0.522925	7.08677	-5.22616	1.05436e-05	0.00062918	3.37662	Down	NDUFS3
-0.69989	5.69571	-5.22312	1.06369e-05	0.000632742	3.36824	Down	EBF1
1.14731	9.53021	5.21528	1.08814e-05	0.000645253	3.34658	Up	NAMPT
0.357027	4.51734	5.21223	1.0978e-05	0.000647533	3.33816	Stable	MED29
1.4976	3.41554	5.2119	1.09885e-05	0.000647533	3.33725	Up	HBD
0.509548	4.82486	5.19466	1.15519e-05	0.000678612	3.28962	Up	KXD1
-0.45023	3.24086	-5.18857	1.17577e-05	0.000687537	3.2728	Stable	MMP15
-0.483184	3.11638	-5.18801	1.17768e-05	0.000687537	3.27126	Stable	ERVMER34-1
1.36428	7.91316	5.18569	1.18563e-05	0.000690044	3.26484	Up	ZFP36
-0.616265	8.77475	-5.18454	1.18957e-05	0.000690207	3.26168	Down	DNAJC19
1.22865	4.44905	5.17928	1.20787e-05	0.000698673	3.24714	Up	IL1RAP
-0.442871	5.08299	-5.17789	1.21272e-05	0.000699333	3.24333	Stable	NUDT6
-0.283793	7.7754	-5.17315	1.22952e-05	0.000706863	3.23022	Stable	CCSER2
0.575089	5.2373	5.16927	1.24341e-05	0.000712673	3.21952	Up	CARM1
-1.10065	3.36639	-5.16276	1.2671e-05	0.000724051	3.20154	Down	CA14
-0.466616	4.01438	-5.15204	1.3071e-05	0.000744651	3.17194	Stable	ERI2
-0.580599	8.1313	-5.1484	1.32096e-05	0.000748438	3.16189	Down	ISCA1
-0.718128	5.73255	-5.14754	1.32425e-05	0.000748438	3.15952	Down	SLC25A26
0.961731	7.12808	5.14718	1.32565e-05	0.000748438	3.15852	Up	RTN4
0.577054	7.11721	5.14516	1.33341e-05	0.000748999	3.15296	Up	SRPRA
-0.444741	8.6144	-5.14486	1.33459e-05	0.000748999	3.15212	Stable	ESD
-0.391154	10.9763	-5.13688	1.36583e-05	0.000763535	3.13008	Stable	COX7C
0.682411	5.05726	5.13618	1.36859e-05	0.000763535	3.12816	Up	MAP3K3
-0.26178	2.67941	-5.13402	1.37718e-05	0.000766062	3.1222	Stable	SLC38A4
-1.00161	4.41985	-5.13266	1.38262e-05	0.000766824	3.11845	Down	LSMEM2
-0.782579	6.75323	-5.12111	1.42969e-05	0.000790608	3.08656	Down	MRPS25
-0.365955	2.93992	-5.11384	1.46012e-05	0.000805073	3.06651	Stable	SOX5
1.6966	6.2359	5.09953	1.52196e-05	0.000834628	3.02701	Up	C1QTNF1
-0.401605	4.62458	-5.09939	1.52258e-05	0.000834628	3.02662	Stable	ZHX3
0.77651	4.63352	5.09652	1.53527e-05	0.00083915	3.01871	Up	GRAMD1A
-0.426081	7.87444	-5.0906	1.56184e-05	0.000851205	3.00238	Stable	FKBP3
-0.676006	9.17051	-5.08773	1.57487e-05	0.000855545	2.99447	Down	SDHD
-0.457413	5.53174	-5.08685	1.57888e-05	0.000855545	2.99204	Stable	CIPC
-1.27909	7.66346	-5.08124	1.60477e-05	0.000867084	2.97656	Down	KLHL31
0.739102	5.47612	5.07925	1.61406e-05	0.000868708	2.97106	Up	SHC1
0.48163	3.98212	5.07862	1.61699e-05	0.000868708	2.96933	Stable	C15orf39
0.482712	4.3501	5.06874	1.66394e-05	0.000889026	2.94209	Stable	OTULIN
0.562518	5.619	5.06868	1.66424e-05	0.000889026	2.94191	Up	PDE8A
1.01048	5.23192	5.06566	1.67887e-05	0.000894305	2.93358	Up	PELI1
-0.38732	8.73289	-5.05952	1.70898e-05	0.000903983	2.91665	Stable	DNAJC15
-0.403046	7.09422	-5.05946	1.70927e-05	0.000903983	2.91649	Stable	ASPH
-0.498912	7.36707	-5.0582	1.71555e-05	0.000903983	2.913	Stable	ACAA2
0.355671	6.66724	5.05807	1.71621e-05	0.000903983	2.91264	Stable	FBXO7
-1.29037	7.41392	-5.05565	1.72826e-05	0.00090694	2.90597	Down	SLC25A30
0.448606	4.27595	5.05501	1.73144e-05	0.00090694	2.90422	Stable	SH3GLB2
-0.948775	5.10338	-5.0521	1.74614e-05	0.000912103	2.89618	Down	INSYN1
-0.481114	9.11643	-5.04875	1.76314e-05	0.000916874	2.88695	Stable	ARL6IP5
-0.48225	5.25932	-5.04839	1.765e-05	0.000916874	2.88595	Stable	LSM6
-0.613918	7.67223	-5.04597	1.77741e-05	0.00091962	2.87928	Down	NDUFB6
0.794253	5.06112	5.04546	1.78004e-05	0.00091962	2.87787	Up	TPM3P9
-0.499546	8.32861	-5.04085	1.80398e-05	0.000925199	2.86515	Stable	MRPL33
1.55956	4.69577	5.04056	1.80548e-05	0.000925199	2.86436	Up	MID1IP1
0.465696	4.71764	5.0402	1.80736e-05	0.000925199	2.86337	Stable	C8orf33
-0.511541	3.66539	-5.03961	1.81046e-05	0.000925199	2.86174	Down	PAQR9
0.706345	4.89485	5.03826	1.81752e-05	0.000926297	2.85803	Up	SH3RF1
-0.660443	6.54745	-5.0363	1.82789e-05	0.000927683	2.85262	Down	MTIF2
0.401793	5.2486	5.03589	1.83008e-05	0.000927683	2.85148	Stable	VPS54
0.541139	5.28316	5.03321	1.84433e-05	0.0009324	2.84409	Up	LARP6
1.8258	4.51651	5.02979	1.86266e-05	0.000939151	2.83468	Up	RNU4-1
-0.637833	10.398	-5.02503	1.88855e-05	0.000949665	2.82154	Down	SMPX
-0.338909	2.99172	-5.02153	1.90775e-05	0.000956767	2.81191	Stable	VIPR1
-0.627602	7.74281	-5.01996	1.91648e-05	0.000957004	2.80756	Down	GM2A
-0.450249	6.10134	-5.01962	1.91837e-05	0.000957004	2.80663	Stable	HEXIM1
-0.629415	2.88721	-5.00895	1.97851e-05	0.000981617	2.77724	Down	MIR30C2
0.428991	4.4412	5.00778	1.98523e-05	0.000981617	2.77402	Stable	DYNC1I2
0.698202	5.00081	5.00686	1.99056e-05	0.000981617	2.77147	Up	DDX23
0.416782	3.79738	5.00652	1.99251e-05	0.000981617	2.77053	Stable	DXO
-1.37441	5.48254	-5.00603	1.99536e-05	0.000981617	2.76917	Down	G0S2
-0.447293	4.92848	-5.00332	2.01106e-05	0.000981617	2.76171	Stable	PARP2
0.352845	9.82917	5.00285	2.01376e-05	0.000981617	2.76043	Stable	CCNI
-0.382412	4.01828	-5.00186	2.01958e-05	0.000981617	2.75769	Stable	MFSD11
0.70739	4.97975	5.00128	2.02297e-05	0.000981617	2.75609	Up	ETV6
0.385849	5.03275	5.00083	2.02557e-05	0.000981617	2.75487	Stable	ZNF609
0.614802	6.05864	4.99945	2.03373e-05	0.000981617	2.75104	Up	CDC42SE1
-1.03297	5.35163	-4.99913	2.0356e-05	0.000981617	2.75017	Down	PTPN3
-0.524761	5.29678	-4.99842	2.0398e-05	0.000981617	2.74821	Down	GTPBP8
-0.542157	7.98026	-4.99828	2.04059e-05	0.000981617	2.74784	Down	SNRPG
-0.40055	8.05524	-4.99654	2.0509e-05	0.000983353	2.74304	Stable	EIF3M
0.418337	3.97584	4.99592	2.05463e-05	0.000983353	2.74131	Stable	NECTIN2
-0.952896	5.20029	-4.9943	2.06425e-05	0.000985456	2.73687	Down	SLC25A20
-0.327509	3.09932	-4.99314	2.07122e-05	0.000986288	2.73366	Stable	EPN3
0.511701	4.45129	4.98862	2.0985e-05	0.000996761	2.7212	Up	SLC25A39
0.604206	5.78149	4.98499	2.12063e-05	0.00100474	2.71122	Up	TMED9
-0.53182	5.69044	-4.98412	2.12602e-05	0.00100477	2.7088	Down	ZFPM2
-0.997025	6.47507	-4.98195	2.13941e-05	0.00100857	2.70283	Down	SCN7A
0.989242	6.87569	4.97603	2.1764e-05	0.00102216	2.68652	Up	ACTN1
0.898688	4.5082	4.9756	2.17909e-05	0.00102216	2.68534	Up	RPGR
-0.478699	4.58973	-4.97038	2.21226e-05	0.00103515	2.67096	Stable	NMNAT1
-0.85476	4.94905	-4.96785	2.22853e-05	0.00104007	2.66399	Down	FNDC5
-0.924301	7.32549	-4.96703	2.23381e-05	0.00104007	2.66174	Down	AKAP1
-0.526942	6.37847	-4.96618	2.23932e-05	0.00104007	2.65939	Down	SAT2
-0.392877	3.06231	-4.96475	2.24856e-05	0.00104179	2.65548	Stable	ZNF93
-0.596008	5.82812	-4.9597	2.28169e-05	0.00105319	2.64156	Down	MRPS14
-0.346997	2.67205	-4.9593	2.28432e-05	0.00105319	2.64046	Stable	IDI2
-0.428429	7.25588	-4.95325	2.32465e-05	0.00106415	2.62381	Stable	CBX5
-2.05271	5.51925	-4.95293	2.32684e-05	0.00106415	2.62291	Down	KLHL38
1.07523	5.69045	4.95197	2.33328e-05	0.00106415	2.62028	Up	KLHL8
0.262919	2.89279	4.95161	2.33571e-05	0.00106415	2.61929	Stable	CLASRP
0.625283	6.64232	4.95152	2.33631e-05	0.00106415	2.61904	Up	SELENOS
0.551103	7.63112	4.94778	2.36173e-05	0.00107108	2.60875	Up	FLOT1
0.37464	6.19992	4.94762	2.36288e-05	0.00107108	2.60829	Stable	TRPC4AP
0.615717	5.67589	4.94677	2.36864e-05	0.00107111	2.60597	Up	CDK17
0.708316	4.05345	4.94255	2.39777e-05	0.00108169	2.59434	Up	ACKR1
0.863981	6.4817	4.93918	2.42122e-05	0.00108967	2.58507	Up	SELENOM
-0.437316	4.64497	-4.93305	2.46456e-05	0.00110653	2.56819	Stable	PMVK
0.756013	5.24141	4.93029	2.48433e-05	0.00111275	2.56059	Up	PM20D2
-0.516339	5.68383	-4.92818	2.49952e-05	0.001115	2.55479	Down	TSC1
0.721493	9.18343	4.92796	2.50116e-05	0.001115	2.55417	Up	LDHA
-0.591986	4.83873	-4.92701	2.50802e-05	0.00111542	2.55156	Down	MRPL34
-0.296985	2.83831	-4.92496	2.5229e-05	0.0011194	2.54594	Stable	FAM78B
-0.430075	5.00639	-4.92277	2.53896e-05	0.00112388	2.5399	Stable	TMEM203
-0.562793	7.94893	-4.9189	2.56756e-05	0.00113038	2.52924	Down	ADGRF5
0.963384	3.58351	4.91849	2.57055e-05	0.00113038	2.52813	Up	HSD11B1
-0.735679	3.81332	-4.91835	2.57164e-05	0.00113038	2.52773	Down	DET1
-0.449227	9.34056	-4.91266	2.61431e-05	0.00114647	2.51207	Stable	NDUFV2
-0.496607	7.22158	-4.91096	2.6272e-05	0.00114944	2.5074	Stable	TTC1
-1.30138	5.90526	-4.90528	2.67072e-05	0.00116578	2.49177	Down	NREP
1.19032	6.60511	4.90245	2.69265e-05	0.00117264	2.48399	Up	MYC
0.909407	3.88536	4.8986	2.72278e-05	0.00118303	2.4734	Up	ALPL
0.74054	3.29799	4.8973	2.73304e-05	0.00118476	2.46982	Up	IL4R
-0.531023	4.01601	-4.89545	2.74767e-05	0.00118837	2.46475	Down	SLC29A2
0.402788	6.37076	4.89076	2.7852e-05	0.00120184	2.45184	Stable	ADIPOR2
-1.97009	9.96821	-4.8839	2.84097e-05	0.00122286	2.43298	Down	MYL7
1.87703	8.6316	4.88318	2.84688e-05	0.00122286	2.431	Up	S100A8
-0.562381	7.10271	-4.88129	2.86247e-05	0.00122676	2.42581	Down	VBP1
-0.815134	6.90382	-4.87766	2.89265e-05	0.00123688	2.41583	Down	ADAM23
0.513471	4.03038	4.8768	2.89987e-05	0.00123688	2.41346	Up	ADSS2
0.586514	6.42228	4.8761	2.90575e-05	0.00123688	2.41154	Up	XPO6
1.22511	5.26463	4.8752	2.91332e-05	0.00123731	2.40906	Up	SCARNA5
0.46496	6.69507	4.87336	2.92889e-05	0.00123985	2.40399	Stable	PRR13
0.491743	2.96207	4.87293	2.93246e-05	0.00123985	2.40283	Stable	PLVAP
0.384561	5.67036	4.871	2.94893e-05	0.00124403	2.39751	Stable	AP3S1
-0.382959	5.86849	-4.86792	2.97529e-05	0.00125234	2.38904	Stable	KIAA0232
1.07129	6.76083	4.86284	3.01927e-05	0.00126802	2.37509	Up	MARCHF3
-0.593046	5.60951	-4.85404	3.09702e-05	0.00129779	2.35091	Down	CHCHD7
2.04601	6.03323	4.85092	3.12506e-05	0.00130664	2.34233	Up	GRAMD1B
-0.442421	8.53266	-4.84881	3.14417e-05	0.00131125	2.33654	Stable	NDUFS2
0.87834	7.73497	4.8471	3.15979e-05	0.00131125	2.33183	Up	SNORA5A
-0.945023	3.47908	-4.84703	3.16037e-05	0.00131125	2.33165	Down	SFRP1
-0.493148	6.13707	-4.84664	3.16391e-05	0.00131125	2.33058	Stable	HDHD2
0.689788	5.92371	4.84317	3.1958e-05	0.00132156	2.32105	Up	PRRC2B
-0.6227	6.51795	-4.83961	3.22889e-05	0.00133232	2.31125	Down	MRPS28
0.855795	5.00404	4.83774	3.2464e-05	0.00133662	2.30611	Up	RNF19B
-0.4293	3.49521	-4.83461	3.27584e-05	0.00134399	2.29753	Stable	LNX1
0.969077	6.43259	4.83432	3.27854e-05	0.00134399	2.29674	Up	ARRDC3
-0.550867	4.8488	-4.83303	3.29085e-05	0.00134611	2.29318	Down	FRMD3
-0.627903	3.20793	-4.83101	3.3101e-05	0.00135105	2.28763	Down	RNF125
-0.700153	4.64623	-4.82849	3.33425e-05	0.00135626	2.28072	Down	PDZRN3
1.43942	5.81504	4.82818	3.33725e-05	0.00135626	2.27986	Up	PNP
-0.465501	10.9642	-4.8263	3.35542e-05	0.00136052	2.2747	Stable	MYOZ2
-0.358296	10.1415	-4.8256	3.36217e-05	0.00136052	2.27279	Stable	EIF3K
-0.563564	7.72903	-4.82394	3.3784e-05	0.00136416	2.26821	Down	MRPS7
0.521665	5.57466	4.81763	3.44049e-05	0.00138627	2.2509	Up	PRPF19
-0.475497	8.00739	-4.81588	3.4579e-05	0.00139022	2.2461	Stable	NDUFS8
-0.592992	7.22851	-4.81517	3.46505e-05	0.00139022	2.24413	Down	ME2
0.312374	4.32962	4.8128	3.48876e-05	0.00139676	2.23765	Stable	AVL9
-0.629804	3.3411	-4.81128	3.50413e-05	0.0013983	2.23347	Down	KY
-0.508922	6.82888	-4.81096	3.50743e-05	0.0013983	2.23258	Down	SNRPC
0.3981	4.99725	4.80825	3.53495e-05	0.0014063	2.22515	Stable	SRPK1
1.58368	7.30195	4.80748	3.54279e-05	0.00140645	2.22304	Up	S100A9
0.399318	4.08685	4.80526	3.56556e-05	0.00141252	2.21695	Stable	ST6GALNAC6
0.7487	10.2625	4.80227	3.59645e-05	0.00141829	2.20875	Up	YBX3
-0.671045	3.46494	-4.80112	3.60845e-05	0.00141829	2.20558	Down	TIFA
0.703491	3.5265	4.80098	3.60994e-05	0.00141829	2.20519	Up	HES1
-0.473893	3.1665	-4.8005	3.61487e-05	0.00141829	2.20389	Stable	ANOS1
-0.495917	4.26314	-4.79952	3.62514e-05	0.00141829	2.20119	Stable	MRPL27
-0.497085	5.16474	-4.79934	3.62706e-05	0.00141829	2.20069	Stable	SUOX
-0.441784	2.97224	-4.79879	3.63277e-05	0.00141829	2.1992	Stable	RORB
0.670146	4.8283	4.79329	3.6909e-05	0.001438	2.18411	Up	RNF217
0.5944	3.59801	4.7905	3.72076e-05	0.00144665	2.17644	Up	STX11
-0.723578	6.99729	-4.7864	3.7651e-05	0.00146027	2.16518	Down	TOB1
-0.490871	6.74327	-4.78583	3.77128e-05	0.00146027	2.16363	Stable	MIX23
1.22505	7.65239	4.78288	3.80349e-05	0.00146972	2.15554	Up	ATP13A3
-0.343279	2.87404	-4.78179	3.81548e-05	0.00147134	2.15255	Stable	DGAT2
-0.411784	3.9807	-4.78089	3.82544e-05	0.00147174	2.15007	Stable	SSNA1
-0.601543	4.8283	-4.78028	3.83212e-05	0.00147174	2.14841	Down	SYCP3
-0.446892	6.17215	-4.77635	3.87582e-05	0.0014855	2.13763	Stable	CUL5
-0.770209	3.73879	-4.77432	3.89862e-05	0.0014912	2.13206	Down	SEMA6D
0.377699	5.46293	4.77354	3.90742e-05	0.00149154	2.12992	Stable	POLR1F
-0.588457	4.94732	-4.772	3.92478e-05	0.00149501	2.1257	Down	HINT3
-0.356526	3.0497	-4.77084	3.93797e-05	0.00149501	2.12251	Stable	PTH1R
0.546915	5.5764	4.77063	3.94028e-05	0.00149501	2.12196	Up	ARF3
0.66533	3.49267	4.76888	3.96026e-05	0.00149818	2.11715	Up	SMYD4
-0.336687	11.2857	-4.76851	3.96452e-05	0.00149818	2.11613	Stable	ATP5PO
-0.946165	6.8463	-4.76376	4.01915e-05	0.00151578	2.10312	Down	GMPR
-0.652227	3.73537	-4.76231	4.03605e-05	0.00151912	2.09913	Down	FAM78A
-0.383046	5.83358	-4.76046	4.05761e-05	0.00152419	2.09407	Stable	UCHL5
0.939212	4.87016	4.75898	4.07504e-05	0.00152769	2.08999	Up	GCA
-0.693805	4.26539	-4.7563	4.10657e-05	0.00153646	2.08267	Down	EBF2
-0.760699	9.08322	-4.75281	4.14821e-05	0.00154897	2.07308	Down	PGAM2
-0.48748	11.122	-4.74993	4.18281e-05	0.0015588	2.06519	Stable	CKMT2
-0.834503	6.77671	-4.74915	4.19218e-05	0.00155921	2.06306	Down	NAV1
-1.56868	4.35971	-4.74597	4.23075e-05	0.00156957	2.05436	Down	AQP4
0.530812	4.84201	4.74549	4.23668e-05	0.00156957	2.05303	Up	WTAP
2.15937	4.32642	4.74214	4.27773e-05	0.00158138	2.04386	Up	S100A12
-0.400028	2.79393	-4.74137	4.28729e-05	0.00158138	2.04174	Stable	NINL
-1.33259	5.67097	-4.74085	4.29371e-05	0.00158138	2.04032	Down	CHRM2
0.568335	3.76694	4.73856	4.32211e-05	0.00158573	2.03405	Up	SPRING1
0.365223	8.66879	4.73854	4.32236e-05	0.00158573	2.034	Stable	MAPK1IP1L
-0.363345	5.69381	-4.73407	4.37854e-05	0.00160323	2.02173	Stable	ATP5PF
-0.459669	7.52159	-4.7259	4.48277e-05	0.00163821	1.99938	Stable	MALSU1
0.823432	9.02458	4.72421	4.50472e-05	0.00164304	1.99474	Up	S100A11
-0.596527	8.87342	-4.72271	4.52424e-05	0.00164698	1.99063	Down	EIF1AX
-0.396938	5.81206	-4.72183	4.53573e-05	0.00164798	1.98822	Stable	TBC1D14
0.35113	3.54847	4.72085	4.54849e-05	0.00164944	1.98555	Stable	KATNIP
0.41601	3.77368	4.71291	4.65378e-05	0.00168209	1.96381	Stable	RARA
-0.682131	3.94629	-4.71272	4.65636e-05	0.00168209	1.96328	Down	UQCRB
-0.223176	2.87721	-4.70517	4.75871e-05	0.00171577	1.94262	Stable	EEPD1
0.425932	3.9526	4.70281	4.79127e-05	0.00172422	1.93614	Stable	RAB35
-0.351022	2.72607	-4.70015	4.82809e-05	0.00173416	1.92887	Stable	MIR32
0.862839	8.70237	4.69638	4.88084e-05	0.00174977	1.91855	Up	MAP1B
-0.946009	5.02022	-4.69543	4.8942e-05	0.00175123	1.91595	Down	CHN2
-0.34772	6.17341	-4.69332	4.92397e-05	0.00175748	1.91019	Stable	FAM210A
0.615085	6.79441	4.69263	4.93382e-05	0.00175748	1.90829	Up	ANP32A
-0.626632	7.04657	-4.69183	4.94526e-05	0.00175748	1.90609	Down	ANO5
0.377734	6.88529	4.69157	4.94896e-05	0.00175748	1.90538	Stable	UBA1
0.762168	4.72924	4.69009	4.96998e-05	0.00176163	1.90136	Up	NPC1
-0.936606	7.4887	-4.68765	5.0051e-05	0.00177	1.89467	Down	UQCRH
0.694864	7.84841	4.68715	5.01236e-05	0.00177	1.89329	Up	C1R
0.569128	4.25553	4.68436	5.05271e-05	0.0017781	1.88567	Up	A4GALT
-0.409624	7.15386	-4.68363	5.06339e-05	0.0017781	1.88367	Stable	NCOA3
0.490182	4.72102	4.68361	5.06359e-05	0.0017781	1.88363	Stable	GNB2
-0.344335	7.89219	-4.68234	5.0822e-05	0.00178102	1.88015	Stable	NPTN
-1.00034	4.40807	-4.68175	5.09078e-05	0.00178102	1.87854	Down	MS4A4A
-0.920003	5.95454	-4.67712	5.15918e-05	0.0017986	1.86587	Down	TPCN1
0.475865	4.2665	4.67483	5.19326e-05	0.0017986	1.85962	Stable	HDAC7
-0.481298	6.42507	-4.6738	5.20875e-05	0.0017986	1.85679	Stable	SUN1
-0.429814	4.78265	-4.6722	5.23271e-05	0.0017986	1.85243	Stable	ACVR2A
-0.51294	8.87193	-4.67214	5.23366e-05	0.0017986	1.85226	Down	COX17
-0.374739	7.57115	-4.67211	5.23412e-05	0.0017986	1.85217	Stable	FOXN3
0.600283	5.03399	4.67137	5.24534e-05	0.0017986	1.85014	Up	DOCK4
-0.514225	3.54905	-4.67122	5.24748e-05	0.0017986	1.84975	Down	KRT10-AS1
1.05111	5.52148	4.67076	5.2545e-05	0.0017986	1.84848	Up	PTGIS
-0.675804	4.23751	-4.6704	5.25989e-05	0.0017986	1.84751	Down	OSGEPL1
0.84071	6.5329	4.67016	5.26351e-05	0.0017986	1.84685	Up	NNMT
0.465599	7.33718	4.6701	5.26441e-05	0.0017986	1.84669	Stable	ADAM10
1.05334	4.50353	4.67006	5.26503e-05	0.0017986	1.84658	Up	HVCN1
-0.718475	7.4567	-4.6667	5.31633e-05	0.0018126	1.83737	Down	NHLRC2
1.00786	9.16694	4.6655	5.33464e-05	0.0018126	1.83411	Up	TGM2
-0.385818	7.30242	-4.66532	5.33743e-05	0.0018126	1.83361	Stable	SRP9
0.39554	5.99935	4.66486	5.34445e-05	0.0018126	1.83236	Stable	DNAJC2
0.602131	5.69291	4.66313	5.37122e-05	0.00181573	1.82762	Up	IRAK3
0.428613	3.63636	4.66301	5.37295e-05	0.00181573	1.82731	Stable	ATP11C
-0.500275	4.67652	-4.65926	5.43125e-05	0.00183059	1.81706	Down	ZNF181
-0.245015	2.7684	-4.65894	5.43635e-05	0.00183059	1.81617	Stable	NECTIN1
-0.585434	6.44317	-4.65548	5.49078e-05	0.00184563	1.80671	Down	MFSD1
-0.510767	7.06277	-4.65014	5.57581e-05	0.00187087	1.79212	Down	STRADB
-0.650786	6.39716	-4.64788	5.61208e-05	0.0018794	1.78596	Down	ASF1A
0.705692	4.3857	4.64732	5.62117e-05	0.0018794	1.78442	Up	LXN
-0.725507	3.6133	-4.64596	5.64327e-05	0.00188345	1.7807	Down	CLIC6
-0.732291	4.59851	-4.6448	5.6621e-05	0.0018864	1.77753	Down	SMC2
-0.601657	3.48419	-4.64401	5.67498e-05	0.00188736	1.77538	Down	DISP1
-0.380654	6.24485	-4.64283	5.69421e-05	0.00189042	1.77216	Stable	SNX13
-0.510233	9.38546	-4.64171	5.71259e-05	0.00189303	1.7691	Down	NDUFC1
-0.621576	12.1026	-4.64113	5.72217e-05	0.00189303	1.76751	Down	ACTC1
-0.709951	5.90228	-4.63945	5.74992e-05	0.00189784	1.76292	Down	COQ5
0.600126	5.50966	4.63903	5.75683e-05	0.00189784	1.76178	Up	PLSCR4
0.356158	3.93044	4.63712	5.78849e-05	0.00190495	1.75657	Stable	TRAF7
-0.506913	7.45251	-4.63247	5.86643e-05	0.00192723	1.74387	Down	FH
0.64202	4.57874	4.63086	5.89373e-05	0.00193284	1.73946	Up	GRB10
-0.835334	5.40442	-4.62978	5.91206e-05	0.00193433	1.73652	Down	EYA1
-1.0435	6.86643	-4.62894	5.92628e-05	0.00193433	1.73424	Down	MLF1
-0.433896	9.66755	-4.62788	5.94438e-05	0.00193433	1.73134	Stable	SELENOW
0.280616	5.90016	4.62776	5.94642e-05	0.00193433	1.73101	Stable	AHCYL1
-0.368375	4.39326	-4.62744	5.95201e-05	0.00193433	1.73012	Stable	FAM110B
0.414443	6.35636	4.62698	5.95983e-05	0.00193433	1.72888	Stable	RHOG
0.583996	4.32689	4.62397	6.01172e-05	0.00194506	1.72065	Up	PAG1
-0.53082	5.19542	-4.62354	6.01902e-05	0.00194506	1.71949	Down	HEATR5B
-0.453629	3.47166	-4.62324	6.02422e-05	0.00194506	1.71867	Stable	TNFRSF21
-0.348598	2.88968	-4.62233	6.04002e-05	0.00194506	1.71619	Stable	BAIAP2
0.580302	5.00067	4.62141	6.056e-05	0.00194506	1.71368	Up	BCOR
-0.32925	2.75314	-4.62063	6.06973e-05	0.00194506	1.71153	Stable	RNF32-DT
-0.326193	2.81014	-4.62053	6.0714e-05	0.00194506	1.71127	Stable	CFAP418
-0.386904	5.40145	-4.6203	6.07541e-05	0.00194506	1.71064	Stable	COPS9
-0.346227	11.3248	-4.61866	6.10416e-05	0.00195095	1.70616	Stable	ATP5MG
-1.0525	5.98536	-4.61705	6.13252e-05	0.00195555	1.70176	Down	MS4A6A
-0.541176	8.47268	-4.61666	6.13928e-05	0.00195555	1.70071	Down	GHITM
-0.419897	10.0374	-4.6143	6.18117e-05	0.00196557	1.69426	Stable	ATP5MJ
0.742737	6.87101	4.61234	6.2161e-05	0.00197284	1.68891	Up	PRELID1
-0.632125	5.23273	-4.61162	6.22887e-05	0.00197284	1.68696	Down	LGR4
0.405649	4.82757	4.61126	6.23543e-05	0.00197284	1.68596	Stable	ZNF22
-0.291946	11.4604	-4.60655	6.32028e-05	0.00199633	1.67313	Stable	NDUFA1
-0.287905	3.58971	-4.60597	6.33084e-05	0.00199633	1.67155	Stable	MIR99AHG
0.743693	6.21421	4.60526	6.34382e-05	0.00199708	1.6696	Up	SEPTIN10
-0.382394	2.50016	-4.60286	6.3878e-05	0.00200758	1.66304	Stable	MIR181B1
-0.436781	6.19068	-4.60152	6.41231e-05	0.00201193	1.65941	Stable	CIAO2A
0.559641	7.27413	4.59952	6.44931e-05	0.00201429	1.65395	Up	YWHAH
-0.615628	6.48786	-4.59952	6.44938e-05	0.00201429	1.65394	Down	AIG1
0.354471	5.70903	4.59938	6.45189e-05	0.00201429	1.65357	Stable	GDAP2
-0.524409	6.24264	-4.59346	6.56264e-05	0.00204548	1.63741	Down	ARHGAP10
-0.801427	6.66503	-4.5903	6.62251e-05	0.00206074	1.62879	Down	ASB8
-0.462743	10.4318	-4.5886	6.65496e-05	0.00206742	1.62415	Stable	SLC25A4
1.81624	6.23409	4.58627	6.69953e-05	0.00207668	1.61782	Up	SERPINE2
-0.480001	8.6684	-4.58575	6.70967e-05	0.00207668	1.61638	Stable	PRDX3
0.540253	7.9223	4.58532	6.71778e-05	0.00207668	1.61524	Up	RNF10
-0.439568	6.05058	-4.58363	6.75049e-05	0.00208337	1.61063	Stable	GUCY1B1
0.309418	6.12719	4.58281	6.76656e-05	0.00208492	1.60837	Stable	ILF3
-0.447453	9.89628	-4.58003	6.82071e-05	0.00209817	1.60081	Stable	SLC25A3
-1.34509	5.34148	-4.5736	6.94787e-05	0.00213381	1.58328	Down	CYP4B1
-0.663376	5.16552	-4.57123	6.99522e-05	0.00214036	1.57683	Down	PHKA2
0.494827	5.60438	4.57088	7.0024e-05	0.00214036	1.57586	Stable	MFSD14A
0.449586	4.42905	4.57083	7.00325e-05	0.00214036	1.57574	Stable	RNF24
0.52691	3.28434	4.56681	7.08461e-05	0.00216172	1.56479	Up	ASRGL1
-0.355495	6.28048	-4.56559	7.10952e-05	0.00216582	1.56145	Stable	CBLL1
-0.721371	6.21388	-4.56418	7.13834e-05	0.00217109	1.55762	Down	GJC1
0.311066	3.13288	4.56049	7.2144e-05	0.00218972	1.54756	Stable	NAT9
-0.542225	3.73291	-4.56008	7.22282e-05	0.00218972	1.54645	Down	LEAP2
-0.405008	6.01109	-4.54983	7.43847e-05	0.00225148	1.51854	Stable	PABIR1
0.445178	4.63227	4.54471	7.54849e-05	0.00227826	1.50461	Stable	RRBP1
-0.404918	5.86044	-4.54426	7.55831e-05	0.00227826	1.50338	Stable	UBAC1
-0.449366	3.97571	-4.54403	7.56319e-05	0.00227826	1.50276	Stable	EGFR
0.545106	4.32051	4.54293	7.58723e-05	0.00228186	1.49975	Up	AGTRAP
0.371903	4.2213	4.54065	7.63699e-05	0.00229195	1.49355	Stable	CDK2AP2
0.369253	5.67501	4.54028	7.64511e-05	0.00229195	1.49254	Stable	PPP1R2
0.836537	3.63841	4.53884	7.67668e-05	0.00229776	1.48864	Up	SNORA46
-0.387977	4.96291	-4.53738	7.70892e-05	0.00230376	1.48466	Stable	MICU1
0.391456	5.25752	4.53507	7.76012e-05	0.00231238	1.47838	Stable	RELA
-0.358419	3.33096	-4.53497	7.76229e-05	0.00231238	1.47811	Stable	RBM41
1.24224	5.42551	4.5327	7.81307e-05	0.00232383	1.47193	Up	DGKD
-0.424865	5.08389	-4.52695	7.94292e-05	0.00235873	1.45629	Stable	ZNF431
-0.445103	5.52777	-4.5175	8.16105e-05	0.0024197	1.4306	Stable	MRPL44
0.229608	7.63339	4.51588	8.19916e-05	0.00242718	1.42618	Stable	KCMF1
-0.461272	6.0404	-4.51241	8.28113e-05	0.00244761	1.41674	Stable	AGK
0.605664	7.77231	4.51138	8.3056e-05	0.002451	1.41395	Up	IGFBP4
-0.339169	3.54825	-4.5096	8.3481e-05	0.00245528	1.40911	Stable	ENPP1
-0.58015	8.75519	-4.50945	8.35159e-05	0.00245528	1.40871	Down	CS
-0.50289	8.28217	-4.50899	8.36265e-05	0.00245528	1.40745	Down	CERS6
-0.58962	8.79742	-4.50807	8.38463e-05	0.00245528	1.40497	Down	EIF1B
-0.509319	9.37129	-4.50798	8.38692e-05	0.00245528	1.40471	Down	COX7A2
0.423363	6.17984	4.50751	8.39824e-05	0.00245528	1.40343	Stable	UBE2Q1
-0.331841	3.97236	-4.50584	8.43839e-05	0.0024632	1.3989	Stable	CLCN4
0.777097	4.23066	4.50478	8.46404e-05	0.00246687	1.39603	Up	SCARNA17
0.369154	6.91328	4.50421	8.47799e-05	0.00246712	1.39446	Stable	MAPK3
0.542572	3.56499	4.50324	8.50146e-05	0.00247014	1.39184	Up	PTGIR
-0.691158	3.89249	-4.50261	8.51695e-05	0.00247083	1.39012	Down	H1-1
-0.535709	7.92519	-4.49848	8.61818e-05	0.00249636	1.37891	Down	CMC2
-0.326714	2.92686	-4.49569	8.68749e-05	0.00251258	1.37132	Stable	SENP8
-0.348145	7.75276	-4.49431	8.72187e-05	0.00251526	1.36757	Stable	LRPPRC
-0.538238	3.61613	-4.49425	8.72345e-05	0.00251526	1.3674	Down	BCL11A
0.428168	5.02609	4.49163	8.78894e-05	0.00253028	1.36031	Stable	CDC14B
-0.426194	7.28886	-4.49073	8.81171e-05	0.00253296	1.35785	Stable	TEAD1
-0.359074	2.94421	-4.48552	8.94408e-05	0.00256351	1.34372	Stable	PDE9A
-0.52764	6.35951	-4.48543	8.94645e-05	0.00256351	1.34347	Down	MCCC1
0.854006	6.29851	4.48495	8.95875e-05	0.00256351	1.34216	Up	DDX21
-0.362749	5.69005	-4.48348	8.99653e-05	0.00257042	1.33817	Stable	EPM2A
-0.53351	3.96	-4.48079	9.06626e-05	0.00258642	1.33085	Down	IMPA2
-0.367575	10.6132	-4.48024	9.08036e-05	0.00258653	1.32938	Stable	UQCR11
0.322833	6.03076	4.47424	9.23788e-05	0.00262743	1.31307	Stable	STXBP1
-0.322696	2.99238	-4.47291	9.27291e-05	0.00262894	1.30949	Stable	MIR365A
0.9461	5.17176	4.47245	9.28524e-05	0.00262894	1.30823	Up	PHLDA1
0.606192	6.65455	4.47211	9.29436e-05	0.00262894	1.3073	Up	SDAD1
0.335156	5.94348	4.47193	9.29894e-05	0.00262894	1.30683	Stable	CUL4B
-0.364137	3.58217	-4.46969	9.3589e-05	0.00264193	1.30074	Stable	APOBEC3C
0.322377	7.83745	4.46622	9.45218e-05	0.00266427	1.29133	Stable	STAU1
0.676374	7.60486	4.46495	9.4868e-05	0.00266723	1.28787	Up	HIPK1
1.64464	3.58176	4.46479	9.49097e-05	0.00266723	1.28745	Up	PI15
-0.296482	6.4132	-4.46422	9.5064e-05	0.00266759	1.28591	Stable	ZNF148
-0.575894	2.91559	-4.46271	9.5476e-05	0.00267517	1.28181	Down	RBP4
-0.474425	5.89597	-4.46199	9.56739e-05	0.00267674	1.27985	Stable	NTPCR
-0.45107	4.81604	-4.46027	9.61465e-05	0.00268598	1.27518	Stable	MTERF2
0.317769	4.98372	4.4591	9.64681e-05	0.00269097	1.27201	Stable	DNAJC1
-0.477674	5.43613	-4.45841	9.66586e-05	0.00269231	1.27014	Stable	TIMM22
0.502012	5.56835	4.45524	9.75406e-05	0.0027098	1.26153	Up	HNRNPF
-0.280911	2.87773	-4.45512	9.75741e-05	0.0027098	1.26121	Stable	THEM6
-0.178751	2.55202	-4.45393	9.79063e-05	0.00271503	1.25799	Stable	CACNA2D4
0.819427	6.28699	4.45304	9.81553e-05	0.00271794	1.25558	Up	FOSL2
0.395395	6.18205	4.44983	9.90606e-05	0.00273898	1.24688	Stable	SRM
1.84505	4.11023	4.44748	9.9729e-05	0.00275343	1.2405	Up	SNORA75
-0.531829	4.19901	-4.44473	0.000100517	0.00277114	1.23304	Down	GIN1
-0.408177	5.70048	-4.44346	0.000100882	0.00277711	1.22962	Stable	TFAM
-0.423724	6.91399	-4.43734	0.000102663	0.00281798	1.21303	Stable	IDH3B
1.02805	11.354	4.43733	0.000102665	0.00281798	1.21301	Up	PDK4
0.316981	4.8473	4.43502	0.000103346	0.00283256	1.20674	Stable	RSBN1
1.02893	3.95117	4.43435	0.000103544	0.00283386	1.20493	Up	SNORD4B
1.68675	4.03935	4.43125	0.000104466	0.00285495	1.19653	Up	SNORA3A
-0.442538	3.54898	-4.43069	0.000104632	0.00285534	1.19502	Stable	PPARGC1B
0.303707	6.63361	4.4298	0.000104899	0.00285849	1.19261	Stable	SCMH1
-0.290073	8.77477	-4.42671	0.000105831	0.00287974	1.18422	Stable	ETFA
1.20535	4.51436	4.42562	0.000106159	0.0028829	1.18129	Up	RNU4ATAC
0.533233	4.52724	4.42531	0.000106253	0.0028829	1.18045	Up	RCL1
0.326666	7.54588	4.4219	0.000107296	0.00290309	1.1712	Stable	SRSF11
0.730445	5.66255	4.42187	0.000107305	0.00290309	1.17112	Up	FXYD5
-0.150703	2.35272	-4.41969	0.000107974	0.00291699	1.16524	Stable	KLHL10
0.391028	3.98751	4.41785	0.000108542	0.00292816	1.16026	Stable	GALNT2
-0.576477	5.64893	-4.41702	0.000108802	0.00292928	1.15799	Down	SEMA3C
0.388426	5.00003	4.41672	0.000108895	0.00292928	1.15719	Stable	EIF2B4
0.849083	4.87614	4.41505	0.000109414	0.00293906	1.15268	Up	PYGL
0.709754	7.84614	4.41439	0.000109622	0.00294047	1.15088	Up	FNBP1L
-0.329654	8.75028	-4.41374	0.000109825	0.00294173	1.14913	Stable	POMP
-0.503104	6.55717	-4.40892	0.000111347	0.00297063	1.13609	Down	QARS1
0.828249	3.78255	4.40885	0.00011137	0.00297063	1.13589	Up	CST7
-0.266219	2.73765	-4.40883	0.000111377	0.00297063	1.13583	Stable	SCN3A
0.354144	5.8233	4.40729	0.000111868	0.0029795	1.13167	Stable	EIF3B
-0.54969	4.21185	-4.40458	0.000112736	0.0029984	1.12434	Down	TLN2
-0.329598	3.24178	-4.40324	0.000113169	0.00300426	1.12072	Stable	ASB7
0.710544	5.64908	4.40291	0.000113275	0.00300426	1.11983	Up	PTPRE
0.468472	4.55171	4.3992	0.000114482	0.00303201	1.10978	Stable	MAD2L2
-0.47262	8.83126	-4.39657	0.000115344	0.00305054	1.10268	Stable	DLD
0.37797	3.0992	4.39549	0.000115703	0.00305575	1.09974	Stable	NSMF
0.451145	4.9796	4.39366	0.000116307	0.00306741	1.0948	Stable	PLXNB2
0.311984	5.53114	4.39152	0.000117019	0.00308189	1.08902	Stable	DCAF12
-0.534813	8.84604	-4.38874	0.000117951	0.00310209	1.08151	Down	SLIRP
-0.59078	5.51163	-4.38784	0.000118256	0.00310578	1.07907	Down	TACO1
0.451792	4.91743	4.38512	0.000119176	0.00312149	1.07173	Stable	MBD1
-0.351801	7.16372	-4.3851	0.000119185	0.00312149	1.07165	Stable	GRSF1
0.517596	4.36457	4.38361	0.000119691	0.00313039	1.06764	Up	YIPF2
-0.8277	6.72105	-4.3809	0.000120619	0.0031503	1.06032	Down	PLCXD3
-1.12476	7.39231	-4.37863	0.000121405	0.00316645	1.05417	Down	MFAP5
0.601759	4.50688	4.37684	0.000122024	0.00317649	1.04936	Up	POLR3D
-0.646528	3.82293	-4.37655	0.000122127	0.00317649	1.04856	Down	FAM217B
0.356159	6.26019	4.37432	0.000122906	0.00319093	1.04254	Stable	SWAP70
-0.273769	2.56627	-4.37399	0.000123021	0.00319093	1.04165	Stable	ANK1
-0.44433	9.97781	-4.37156	0.000123879	0.00320877	1.03507	Stable	SDHB
-0.732996	6.52726	-4.37053	0.000124242	0.00320993	1.0323	Down	TMEM116
-0.618425	8.58275	-4.37047	0.000124264	0.00320993	1.03213	Down	ALDOC
-0.401381	10.4303	-4.36297	0.00012695	0.00327482	1.01189	Stable	COX8A
-1.03598	3.06241	-4.35839	0.000128619	0.00331335	0.999516	Down	ADIPOQ
0.382204	7.94655	4.35673	0.00012923	0.00332453	0.995032	Stable	RBMS1
0.328281	6.35389	4.35456	0.000130031	0.0033406	0.989176	Stable	FAM120AOS
0.570699	6.65596	4.35036	0.000131596	0.00337619	0.977855	Up	CCNL1
-1.44454	7.58303	-4.34925	0.000132011	0.00338225	0.97487	Down	SLC5A1
-0.445496	4.80407	-4.34563	0.000133382	0.00341272	0.965094	Stable	METTL25
-0.795121	4.72801	-4.34441	0.000133847	0.00341631	0.9618	Down	CSRP2
-1.71004	7.59543	-4.34431	0.000133884	0.00341631	0.961535	Down	FBXO40
-0.390026	5.15525	-4.34255	0.000134556	0.00342481	0.956795	Stable	C18orf25
-0.332785	4.78796	-4.34249	0.000134581	0.00342481	0.956622	Stable	CYP20A1
0.507017	3.32101	4.34013	0.000135486	0.0034432	0.950277	Up	SNORA71D
-0.798539	2.83474	-4.33719	0.000136625	0.00346749	0.942347	Down	LSAMP
-0.390208	2.67346	-4.33185	0.000138719	0.00351589	0.927953	Stable	SERTM1
0.635135	4.34803	4.32812	0.000140204	0.00354876	0.917876	Up	UPP1
0.934793	4.40448	4.32562	0.000141203	0.00356926	0.911153	Up	SLC26A2
0.652981	8.59681	4.32387	0.00014191	0.00358233	0.906426	Up	ACTG1
-0.212561	3.13383	-4.32288	0.000142307	0.00358737	0.903782	Stable	ECRG4
0.730571	4.98116	4.32243	0.00014249	0.00358737	0.902567	Up	SLC50A1
-0.38543	2.85967	-4.32158	0.000142838	0.00359133	0.90026	Stable	ADCYAP1R1
3.57802	10.089	4.3199	0.000143523	0.00360375	0.89573	Up	NPPB
0.543746	5.84674	4.31913	0.000143836	0.00360679	0.893672	Up	PTBP1
0.712057	5.51872	4.31802	0.000144292	0.00361343	0.890676	Up	ZPR1
-0.57084	7.42768	-4.31606	0.000145099	0.00362882	0.885397	Down	SUCLA2
-1.39747	6.35531	-4.31475	0.000145642	0.00363758	0.881863	Down	CAVIN4
0.326679	5.08672	4.3125	0.000146575	0.00365604	0.875818	Stable	DIP2B
-0.552681	4.28113	-4.30891	0.000148082	0.00368463	0.866141	Down	IP6K2
1.09478	8.30908	4.30884	0.000148112	0.00368463	0.865949	Up	ELL2
-0.375589	9.96625	-4.30609	0.000149276	0.00370868	0.858544	Stable	LAPTM4A
0.813355	8.27451	4.30517	0.000149664	0.00371036	0.856088	Up	PPDPF
0.233538	4.06431	4.305	0.000149737	0.00371036	0.855626	Stable	TRABD
0.362402	3.1905	4.30283	0.000150664	0.00372633	0.849784	Stable	PTK2B
-0.372964	7.91599	-4.30257	0.000150776	0.00372633	0.84908	Stable	MRPS18B
-0.871984	7.35835	-4.30143	0.000151266	0.00373082	0.84601	Down	TMEM88
-0.457028	5.56329	-4.30121	0.00015136	0.00373082	0.845424	Stable	MKKS
1.49915	3.86294	4.3007	0.000151582	0.00373082	0.844038	Up	CHI3L1
-0.661928	7.90957	-4.30031	0.00015175	0.00373082	0.842991	Down	PPIC
-0.536541	4.08303	-4.29928	0.000152195	0.00373584	0.840219	Down	EBF3
-0.35178	2.65925	-4.29892	0.00015235	0.00373584	0.839257	Stable	KCNMB2
-0.38202	9.03934	-4.29792	0.000152782	0.00373963	0.836579	Stable	FAU
-0.337327	7.74027	-4.29765	0.000152901	0.00373963	0.835838	Stable	PCMT1
0.30302	4.10523	4.29715	0.00015312	0.00374012	0.834488	Stable	PRDM5
0.299938	6.26425	4.29455	0.000154254	0.00375151	0.827502	Stable	CNOT11
0.307737	6.256	4.29446	0.000154295	0.00375151	0.827251	Stable	STAM2
0.556781	8.15752	4.29434	0.000154348	0.00375151	0.82693	Up	ODC1
-0.39758	4.48005	-4.29398	0.000154504	0.00375151	0.825973	Stable	CRLF3
0.38919	7.80559	4.29381	0.00015458	0.00375151	0.825505	Stable	SYNM
0.548936	3.42714	4.29099	0.000155824	0.00377682	0.817926	Up	IL33
-0.33964	7.83536	-4.29026	0.000156149	0.00377984	0.815956	Stable	RAB10
-0.370344	6.55834	-4.28843	0.000156961	0.00379463	0.811048	Stable	ADD3
-0.260661	3.48866	-4.2833	0.000159266	0.00384543	0.797256	Stable	EPB41L1
-0.446769	8.00179	-4.28234	0.000159701	0.003851	0.794675	Stable	LMO7
-0.567684	6.86327	-4.28112	0.000160258	0.00385949	0.791383	Down	DMAC1
-0.401735	7.2777	-4.28027	0.000160646	0.00386164	0.789095	Stable	DYNC1LI1
-0.390268	8.9002	-4.28002	0.000160757	0.00386164	0.788443	Stable	RBX1
-0.388051	6.21223	-4.2789	0.000161273	0.00386912	0.785411	Stable	POLR3K
0.331928	3.71989	4.2768	0.000162236	0.00388727	0.779781	Stable	TNKS1BP1
-0.366298	8.6813	-4.27571	0.000162738	0.00389436	0.776855	Stable	PSMA6
-0.549208	6.49381	-4.27318	0.000163913	0.0039175	0.770054	Down	PTPRB
-0.24501	2.6027	-4.2711	0.000164886	0.00393576	0.764457	Stable	P2RX3
0.678681	5.91729	4.26991	0.000165444	0.00394409	0.761261	Up	SEC24D
-0.559865	7.06651	-4.26919	0.000165782	0.00394717	0.759328	Down	SLC29A1
-0.380431	3.14538	-4.26806	0.000166316	0.00395121	0.756286	Stable	CDON
-0.328813	2.72125	-4.26794	0.000166371	0.00395121	0.755975	Stable	SIRT4
1.01026	7.18678	4.26705	0.000166792	0.00395621	0.753587	Up	EFEMP1
0.424493	4.62092	4.26252	0.000168954	0.00400246	0.741407	Stable	NOP14
1.17808	4.05078	4.26127	0.000169554	0.00401165	0.738051	Up	RAB15
-0.435965	4.50881	-4.26021	0.000170061	0.0040186	0.735229	Stable	ZSWIM1
1.30926	9.78351	4.25508	0.000172558	0.00406968	0.721444	Up	TIMP1
-0.354277	9.07685	-4.25488	0.000172654	0.00406968	0.720918	Stable	PPP1CB
0.834282	5.21287	4.25329	0.000173439	0.00408307	0.71663	Up	RDH10
-0.358738	8.22629	-4.25269	0.000173734	0.0040849	0.715026	Stable	PSMB7
0.710439	5.12192	4.25202	0.000174063	0.00408756	0.713233	Up	SLCO5A1
-0.54125	7.83192	-4.25127	0.000174435	0.00409044	0.711215	Down	LSM3
-0.879141	7.65546	-4.25085	0.000174643	0.00409044	0.710092	Down	H1-4
0.357961	4.92755	4.25046	0.000174837	0.00409044	0.709042	Stable	UGGT2
0.386297	4.12368	4.24845	0.000175837	0.00410473	0.703646	Stable	CCN5
-0.373907	7.35293	-4.24836	0.000175883	0.00410473	0.703402	Stable	METAP1
-0.628126	8.00389	-4.24455	0.000177793	0.00414232	0.693187	Down	TOMM22
0.434742	5.39941	4.24427	0.000177933	0.00414232	0.692444	Stable	TWF1
-0.459498	9.22136	-4.24362	0.000178264	0.00414491	0.690688	Stable	COX5B
0.259613	3.57149	4.2428	0.000178678	0.00414943	0.688492	Stable	ARFGAP1
-0.326702	3.83729	-4.24186	0.000179153	0.00415535	0.685981	Stable	MTRF1
0.470332	3.95632	4.24069	0.000179751	0.00416409	0.682832	Stable	RBBP8
-0.839002	7.28739	-4.24025	0.000179977	0.00416419	0.681647	Down	PAIP2B
0.33482	3.3262	4.23862	0.00018081	0.00417665	0.677281	Stable	SH3GL1
-0.525569	7.96685	-4.23833	0.000180958	0.00417665	0.676507	Down	ACAT1
-0.602469	6.51787	-4.2372	0.000181536	0.00418486	0.673493	Down	EPB41L2
0.368735	3.53391	4.23621	0.000182047	0.00419101	0.670836	Stable	PGS1
-0.741162	4.50336	-4.2354	0.000182467	0.00419101	0.668656	Down	PRICKLE1
0.424561	4.66067	4.2354	0.000182469	0.00419101	0.668645	Stable	MT1IP
-0.470879	9.48407	-4.23406	0.000183163	0.00420183	0.665057	Stable	NDUFS6
-0.542087	3.64875	-4.2329	0.000183765	0.0042079	0.661957	Down	EPB41L4B
0.446518	5.40263	4.23269	0.000183874	0.0042079	0.661396	Stable	CBFB
0.585505	5.92247	4.2292	0.000185701	0.00424457	0.652046	Up	STING1
0.448606	6.24244	4.22742	0.000186644	0.00426095	0.647261	Stable	SMC5
-0.39024	2.64206	-4.22432	0.000188289	0.00429331	0.638966	Stable	MIRLET7C
-0.406287	3.87788	-4.22346	0.000188747	0.00429856	0.636668	Stable	ADGRL1
0.401282	6.8372	4.22207	0.000189496	0.0043104	0.632928	Stable	MBD2
0.268267	4.50805	4.2206	0.000190284	0.00432311	0.629005	Stable	CHD7
-0.323139	7.98348	-4.21549	0.000193063	0.00438011	0.615299	Stable	CALM2
-0.54369	3.83755	-4.21513	0.000193257	0.00438011	0.614351	Down	METTL7A
0.347377	3.32737	4.21387	0.000193952	0.004389	0.610958	Stable	ACVR1B
-0.376107	8.38787	-4.21332	0.000194251	0.004389	0.609502	Stable	SUCLG1
-0.420211	7.4663	-4.21315	0.000194348	0.004389	0.609034	Stable	MRPL41
-0.34653	6.4367	-4.21256	0.000194669	0.00438965	0.607474	Stable	COX4I1
0.480332	6.74774	4.21225	0.000194842	0.00438965	0.606633	Stable	TMEM179B
-0.396291	4.92869	-4.20967	0.000196271	0.00441656	0.599729	Stable	ORC4
-0.494724	9.65316	-4.20862	0.000196854	0.0044244	0.596925	Stable	ECH1
0.61731	4.24914	4.20782	0.000197303	0.00442923	0.594769	Up	PHC2
0.437985	7.06428	4.20394	0.00019948	0.00447276	0.584403	Stable	EIF4H
-0.453782	7.37159	-4.20254	0.000200272	0.00448519	0.580657	Stable	CLASP1
-0.559003	5.78542	-4.20131	0.000200971	0.00448897	0.577363	Down	NDRG3
-0.458902	5.62113	-4.20116	0.000201057	0.00448897	0.576963	Stable	BLCAP
0.401244	3.06503	4.20099	0.000201155	0.00448897	0.5765	Stable	LIMK2
-0.402934	7.92206	-4.20043	0.000201476	0.00449083	0.574992	Stable	POLR2F
-0.448717	5.80026	-4.19966	0.000201914	0.00449528	0.57294	Stable	TNRC6B
0.774287	5.88844	4.19774	0.000203014	0.00451443	0.567809	Up	ZDHHC2
-0.411282	4.93186	-4.19731	0.00020326	0.00451457	0.566665	Stable	C6orf136
-0.532323	7.685	-4.19684	0.000203535	0.00451537	0.565385	Down	LIFR
-0.235408	2.30966	-4.19607	0.000203975	0.00451982	0.563345	Stable	MIR30A
-0.413766	9.94433	-4.19405	0.000205149	0.0045359	0.557926	Stable	DBI
0.293272	3.27267	4.19399	0.000205182	0.0045359	0.55777	Stable	TMEM222
0.607279	4.50482	4.19051	0.000207211	0.00457538	0.548476	Up	ITPRIP
2.03139	6.79429	4.18999	0.000207518	0.00457541	0.547077	Up	CCL11
-0.843519	6.02704	-4.18968	0.000207698	0.00457541	0.54626	Down	PROX1
1.5102	3.77994	4.18878	0.000208228	0.00458175	0.543848	Up	RNU4-2
1.6364	4.10447	4.18665	0.000209491	0.00460417	0.538136	Up	HILPDA
0.809136	4.0861	4.18623	0.000209736	0.00460419	0.537031	Up	SEMA4B
-0.250117	11.4834	-4.18519	0.000210357	0.00461199	0.534238	Stable	RPS3A
0.491335	3.69022	4.18466	0.000210669	0.00461199	0.53284	Stable	WDR3
-0.4455	5.90973	-4.18413	0.000210986	0.00461199	0.531418	Stable	FBXO3
-0.576541	7.51238	-4.18399	0.00021107	0.00461199	0.531043	Down	FITM1
0.339657	7.49696	4.18256	0.000211927	0.00462536	0.527214	Stable	VPS37A
-0.510353	3.87552	-4.17798	0.00021469	0.00468024	0.51498	Down	BTNL9
-0.667128	3.89306	-4.17429	0.00021694	0.00472383	0.505133	Down	TMEM144
1.21854	7.89866	4.17158	0.000218611	0.00475443	0.497886	Up	MT1A
-0.454445	6.35601	-4.17119	0.000218849	0.00475443	0.496856	Stable	NFYC
0.429775	4.88637	4.17074	0.000219132	0.00475509	0.495637	Stable	XPO5
-0.398676	7.69532	-4.16644	0.000221813	0.00480774	0.48415	Stable	AIMP2
1.18924	6.82593	4.1649	0.00022278	0.00482315	0.480043	Up	VCAN
-1.5529	6.21712	-4.16267	0.000224189	0.00484809	0.47409	Down	ASB15
0.33857	6.64707	4.16219	0.000224489	0.00484902	0.472825	Stable	BRD2
-0.331917	7.40059	-4.16122	0.000225106	0.00485678	0.470234	Stable	PCYT1A
-0.48051	5.98545	-4.15997	0.000225904	0.00486781	0.466894	Stable	ALKBH7
-0.334991	5.77087	-4.15926	0.000226357	0.00486781	0.465001	Stable	ZNF808
-0.336652	6.71227	-4.15921	0.000226392	0.00486781	0.464856	Stable	RNF114
0.250326	3.11207	4.15767	0.000227375	0.00488338	0.460765	Stable	SLCO4A1-AS1
-0.417972	9.17101	-4.15684	0.000227914	0.00488938	0.45853	Stable	MYL9
-0.512647	4.92927	-4.1562	0.000228324	0.00489263	0.456829	Down	HAND2
-0.660783	5.85018	-4.15432	0.00022954	0.0049131	0.451814	Down	KIAA1217
1.06159	4.13094	4.15363	0.000229988	0.00491711	0.449972	Up	HRH2
-0.278044	3.38442	-4.15292	0.00023045	0.0049214	0.448078	Stable	TOB2P1
-0.710596	6.89381	-4.15205	0.000231014	0.00492786	0.445771	Down	NCEH1
0.449668	5.65789	4.14958	0.000232632	0.00495677	0.43918	Stable	ATN1
-0.56873	7.37899	-4.14814	0.000233578	0.00497132	0.435348	Down	GAB1
0.608423	5.46375	4.14249	0.000237339	0.00504338	0.420268	Up	SQOR
0.460586	5.5871	4.14192	0.000237723	0.00504338	0.41874	Stable	SLC3A2
-0.379233	3.0808	-4.1413	0.000238134	0.00504338	0.417111	Stable	PKD1L1
1.1684	9.25488	4.14108	0.000238282	0.00504338	0.416524	Up	SAT1
0.317504	4.07562	4.14085	0.000238439	0.00504338	0.415904	Stable	PPP1R35
-0.615026	6.53806	-4.14066	0.00023857	0.00504338	0.415386	Down	ADHFE1
0.486971	8.01691	4.14026	0.000238836	0.00504338	0.414331	Stable	CTNNB1
0.485682	3.12263	4.13972	0.0002392	0.0050454	0.412896	Stable	KSR1
-0.450157	9.23186	-4.13565	0.000241966	0.00509589	0.40204	Stable	NDUFS1
0.273922	2.77421	4.1354	0.000242134	0.00509589	0.401387	Stable	DGKA
0.350467	6.9163	4.13445	0.000242784	0.00509831	0.398853	Stable	EIF4G3
0.496845	5.55804	4.13444	0.00024279	0.00509831	0.398833	Stable	SSRP1
0.409288	4.41126	4.13371	0.000243294	0.00510322	0.396874	Stable	SAMD8
-0.453426	6.39003	-4.13003	0.000245836	0.00515082	0.387062	Stable	YIPF6
-0.445879	5.24925	-4.12844	0.000246939	0.00516819	0.382835	Stable	ING3
-0.501161	4.78861	-4.12698	0.000247957	0.00517908	0.378952	Down	CFAP126
1.86122	4.9814	4.12691	0.000248009	0.00517908	0.378755	Up	IL1RL1
0.827089	3.15163	4.12546	0.000249021	0.0051931	0.374914	Up	LCN2
1.46601	4.27977	4.12516	0.000249231	0.0051931	0.374116	Up	HAMP
0.780855	4.96853	4.12233	0.000251229	0.00522894	0.366581	Up	PUM3
-0.631465	6.63861	-4.12085	0.000252281	0.00523936	0.362638	Down	DGLUCY
-0.863025	4.84793	-4.12085	0.000252285	0.00523936	0.362622	Down	CDCA7L
0.577776	4.84914	4.11987	0.000252984	0.0052481	0.36001	Up	BAZ1A
-0.510843	6.94814	-4.11738	0.000254762	0.00527918	0.353399	Down	SCP2
0.276568	2.98774	4.1132	0.000257784	0.00533283	0.342272	Stable	PRKD2
0.379589	5.59576	4.11302	0.000257917	0.00533283	0.341785	Stable	NOL8
1.1663	5.12485	4.10912	0.000260763	0.00538577	0.33143	Up	KCNK1
-0.233046	4.43344	-4.10813	0.000261494	0.00539496	0.328787	Stable	MRPL11
-0.556451	9.02465	-4.10714	0.000262226	0.0053983	0.32615	Down	SDHA
-0.335388	10.2425	-4.10713	0.000262228	0.0053983	0.326142	Stable	RPL35A
0.534018	4.8094	4.10552	0.000263423	0.00541698	0.321853	Up	STX2
0.437021	3.70242	4.10079	0.000266958	0.0054837	0.309274	Stable	SNORD54
0.699403	5.56594	4.09981	0.000267698	0.00549082	0.306663	Up	KCTD10
-0.334494	7.45981	-4.09956	0.000267888	0.00549082	0.305996	Stable	POLR2B
0.759468	5.52137	4.09901	0.000268304	0.00549339	0.304529	Up	RPL22L1
-0.334254	6.91846	-4.09409	0.000272048	0.00555556	0.291456	Stable	DCTN3
-0.552783	5.37794	-4.09395	0.000272151	0.00555556	0.291098	Down	SH3KBP1
-0.415095	5.60279	-4.09368	0.000272356	0.00555556	0.290388	Stable	WBP4
0.241471	3.3392	4.09347	0.000272519	0.00555556	0.289824	Stable	GRK6
0.506717	5.38285	4.09088	0.000274515	0.00559021	0.28294	Up	IFT57
0.988351	6.06633	4.09038	0.000274905	0.00559212	0.281599	Up	SLC7A2
0.721936	8.02708	4.08546	0.000278737	0.00566395	0.268542	Up	ENO1
0.458155	4.99969	4.08508	0.000279038	0.00566396	0.267524	Stable	LMBR1L
-0.415406	10.8498	-4.0844	0.000279572	0.00566871	0.26572	Stable	MGST3
0.291128	4.45575	4.08349	0.000280289	0.00567434	0.263304	Stable	TERF2IP
0.795959	4.40077	4.08328	0.000280452	0.00567434	0.262756	Up	PPRC1
0.38349	7.70784	4.07992	0.000283117	0.00572213	0.253835	Stable	AGFG1
-0.433633	11.2137	-4.07911	0.000283764	0.00572906	0.251682	Stable	COX6C
0.780516	5.57604	4.07837	0.000284352	0.00572925	0.24973	Up	THBS2
-0.342013	3.88494	-4.07827	0.000284435	0.00572925	0.249456	Stable	WDSUB1
0.506752	3.74266	4.07796	0.000284685	0.00572925	0.248627	Up	DLL4
-0.631232	4.25975	-4.07576	0.000286454	0.0057587	0.242786	Down	ZNF552
0.427009	4.56541	4.0729	0.000288763	0.00579894	0.235213	Stable	SLC30A7
-0.381263	5.93612	-4.07239	0.00028918	0.00579938	0.233852	Stable	SCOC
0.723507	6.65157	4.07212	0.0002894	0.00579938	0.233135	Up	NRIP1
-0.536455	7.45175	-4.0711	0.000290232	0.00580988	0.230427	Down	CAT
0.655592	5.31771	4.07055	0.00029068	0.00581268	0.228971	Up	RUBCN
0.255174	7.56261	4.06894	0.000291997	0.00583282	0.224712	Stable	GNB1
-0.488707	4.29815	-4.06802	0.000292752	0.00584173	0.222274	Stable	CADPS2
-0.542309	7.82554	-4.06626	0.000294207	0.00585734	0.217601	Down	ADH5
-0.590417	6.44579	-4.06609	0.000294345	0.00585734	0.217157	Down	KCNJ8
0.686626	3.78553	4.06529	0.000295011	0.00585734	0.215026	Up	CDH11
-0.483776	3.93791	-4.06529	0.000295012	0.00585734	0.215023	Stable	SLC16A10
-0.350792	11.569	-4.06492	0.000295317	0.00585734	0.214049	Stable	PLN
-0.293527	6.75272	-4.06475	0.000295461	0.00585734	0.21359	Stable	GTF2I
0.479884	4.21991	4.06445	0.000295709	0.00585734	0.212798	Stable	GPR3
-0.308789	8.1974	-4.0639	0.000296165	0.00586022	0.211344	Stable	MTIF3
-0.266143	2.82994	-4.06346	0.000296532	0.00586132	0.210178	Stable	ZNF850
-1.05865	7.04248	-4.06165	0.000298049	0.00588514	0.205366	Down	SYNPO2L
0.611403	4.06845	4.06057	0.000298956	0.00589688	0.202499	Up	MCUB
-0.279017	6.95044	-4.05551	0.000303236	0.00597454	0.189098	Stable	TMEM131
0.809037	7.13953	4.05517	0.000303527	0.00597454	0.188193	Up	FNDC3A
-0.480022	9.73655	-4.05342	0.000305023	0.00599302	0.183558	Stable	PMP22
-0.271885	3.84626	-4.05285	0.000305507	0.00599302	0.182064	Stable	ZC3HC1
-0.391007	3.60095	-4.05284	0.000305522	0.00599302	0.182016	Stable	MIR28
-0.364532	4.73277	-4.05259	0.000305737	0.00599302	0.181354	Stable	FARS2
-0.773707	5.13555	-4.04951	0.000308389	0.00603873	0.173211	Down	FIGN
1.18169	6.36202	4.0485	0.000309263	0.00604955	0.170545	Up	SERPINB1
0.468393	3.92409	4.04698	0.000310589	0.00606919	0.166512	Stable	ZNF267
0.459057	7.62404	4.04424	0.000312994	0.00610986	0.159239	Stable	RHOC
-1.39624	6.03722	-4.04378	0.000313391	0.00611128	0.158045	Down	C10orf71
0.397843	9.4344	4.04268	0.000314368	0.00612401	0.15511	Stable	IFITM3
-0.455574	8.8969	-4.04067	0.000316146	0.00615229	0.149793	Stable	LAPTM4B
-0.521325	5.98171	-4.03775	0.000318744	0.00619646	0.142079	Down	PPARA
-0.407554	5.28197	-4.03668	0.000319702	0.00620867	0.139252	Stable	MRPS17
0.315054	5.53584	4.03464	0.000321541	0.00623797	0.133844	Stable	MTF1
0.215688	2.53095	4.03058	0.000325228	0.00630301	0.123099	Stable	SLC2A14
-0.303345	4.20536	-4.02853	0.0003271	0.00633279	0.117689	Stable	UQCRBP1
-1.12418	5.89531	-4.02813	0.000327468	0.00633339	0.116632	Down	GPR22
-0.40335	3.34892	-4.0271	0.000328419	0.00634529	0.113897	Stable	SNORD82
0.539916	3.53521	4.02429	0.000331015	0.00638337	0.106479	Up	LRRC1
0.357169	5.99572	4.02424	0.000331067	0.00638337	0.10633	Stable	CCNH
-0.332487	10.5893	-4.02355	0.00033171	0.00638922	0.104504	Stable	ATP5F1C
0.740195	4.84247	4.02297	0.000332244	0.00639299	0.102986	Up	SP110
-0.436825	3.48741	-4.02213	0.000333034	0.00640165	0.100749	Stable	ZNF684
1.80161	8.82642	4.0188	0.000336156	0.0064497	0.0919568	Up	CCL2
-0.680633	3.12182	-4.0179	0.000337002	0.0064497	0.0895866	Down	IL1RAPL1
0.901526	2.99867	4.01764	0.00033725	0.0064497	0.0888935	Up	MMP8
0.2825	2.8338	4.01734	0.000337529	0.0064497	0.0881151	Stable	RNF40
-0.233514	2.88952	-4.01708	0.000337781	0.0064497	0.0874124	Stable	LHFPL4
-0.442846	5.96472	-4.01697	0.000337879	0.0064497	0.087138	Stable	FNIP1
0.497659	8.52405	4.01692	0.000337928	0.0064497	0.0870037	Stable	AKAP6
-0.669742	4.43066	-4.0162	0.000338618	0.0064514	0.0850801	Down	RTN4IP1
0.947957	3.92025	4.01611	0.000338701	0.0064514	0.0848494	Up	MPZL2
0.410607	3.98033	4.01547	0.000339307	0.00645642	0.0831653	Stable	UIMC1
0.613274	3.34735	4.01306	0.000341611	0.0064937	0.0767906	Up	MT1H
-0.340889	8.36246	-4.01202	0.000342603	0.00650601	0.0740575	Stable	PSMB6
-0.621804	5.35783	-4.0104	0.000344162	0.00652904	0.0697792	Down	NXPE3
0.454815	6.89921	4.00971	0.000344835	0.00653523	0.0679396	Stable	SMG1
-0.347482	6.58458	-4.00846	0.00034604	0.00655149	0.0646522	Stable	NOL7
-0.667207	4.64796	-4.00679	0.000347665	0.00657565	0.0602395	Down	SH3RF2
-0.377143	2.6731	-4.00624	0.000348203	0.00657923	0.0587825	Stable	KCNB1
-0.494842	6.87949	-4.00327	0.000351112	0.00662754	0.0509462	Stable	CDC26
-0.404554	4.05612	-4.00241	0.000351956	0.0066298	0.0486828	Stable	DLEU1
-0.315548	2.95358	-4.00212	0.000352246	0.0066298	0.0479081	Stable	KBTBD7
-0.324357	8.51727	-4.00208	0.000352286	0.0066298	0.0478003	Stable	PAM
-0.965051	5.18674	-4.00117	0.000353189	0.00663582	0.0453902	Down	PPP1R1C
0.621575	4.10173	4.00072	0.000353627	0.00663582	0.0442224	Up	LDLRAD3
-0.524551	5.79598	-4.00059	0.000353761	0.00663582	0.0438653	Down	TUBE1
-0.698029	6.05993	-4.00033	0.000354014	0.00663582	0.0431929	Down	LINC01128
-0.28327	10.7026	-3.99878	0.000355562	0.00664915	0.039083	Stable	RPL14
-0.282983	11.6599	-3.99854	0.000355799	0.00664915	0.0384551	Stable	MYL3
0.374697	4.47855	3.99827	0.00035607	0.00664915	0.0377386	Stable	BET1L
-0.410803	4.2395	-3.9982	0.000356135	0.00664915	0.037565	Stable	LANCL2
-0.752686	3.01973	-3.99663	0.000357703	0.00667182	0.0334267	Down	LINC02880
-0.282557	4.9959	-3.99516	0.000359185	0.00669284	0.0295328	Stable	HYAL1
-0.377502	6.96077	-3.99369	0.000360664	0.00671376	0.0256639	Stable	YIPF5
0.253097	4.89463	3.99187	0.000362503	0.00674134	0.0208731	Stable	AAR2
0.335542	5.67884	3.98939	0.000365035	0.00677938	0.0143184	Stable	EFEMP2
-0.558327	8.96891	-3.98916	0.000365267	0.00677938	0.0137181	Down	PKP2
-0.812965	5.31951	-3.98878	0.000365654	0.00677987	0.0127225	Down	ASB14
-0.329509	5.09788	-3.98598	0.000368537	0.00682662	0.00532633	Stable	ASCC1
-0.452057	7.27881	-3.98421	0.000370367	0.00685378	0.000662463	Stable	PSMA2
0.925397	6.14187	3.98341	0.00037119	0.00686229	-0.0014294	Up	FLOT2
-0.392807	8.90237	-3.97866	0.000376162	0.00694738	-0.0139572	Stable	MGST2
0.363237	3.76229	3.97829	0.000376545	0.00694767	-0.0149177	Stable	STX5
0.573111	3.52352	3.976	0.000378972	0.00698481	-0.0209659	Up	SDF2L1
0.504612	3.44297	3.97545	0.000379557	0.00698481	-0.0224189	Up	SLC9C1
-0.2514	3.35169	-3.97534	0.000379669	0.00698481	-0.0226971	Stable	RPA3
-0.634534	8.90722	-3.97124	0.000384053	0.00705856	-0.0335044	Down	RGS5
-0.327857	2.42047	-3.9706	0.000384732	0.0070628	-0.0351677	Stable	OPN1SW
0.198846	2.99239	3.97032	0.000385033	0.0070628	-0.0359041	Stable	CEBPB
0.443047	3.6542	3.96813	0.000387402	0.00709452	-0.0416794	Stable	GLI3
0.369067	7.30836	3.96803	0.000387514	0.00709452	-0.0419524	Stable	NBR1
0.512833	5.94692	3.9658	0.000389935	0.00713191	-0.0478134	Up	INSR
-0.470424	3.94345	-3.96353	0.000392419	0.00717039	-0.0537916	Stable	FGF18
0.309466	4.88856	3.96275	0.00039327	0.00717758	-0.0558314	Stable	SLC25A28
0.457682	3.79731	3.96248	0.000393573	0.00717758	-0.0565575	Stable	IRX3
-0.54897	5.0769	-3.96201	0.000394093	0.00718011	-0.0577996	Down	INSIG2
-0.617465	6.76447	-3.96126	0.000394913	0.0071865	-0.0597563	Down	PPP1R13B
-0.661582	7.97733	-3.961	0.000395206	0.0071865	-0.0604546	Down	VCL
0.398519	3.68741	3.96052	0.000395728	0.00718906	-0.0616971	Stable	TWSG1
-0.355379	5.1755	-3.96003	0.000396279	0.00719213	-0.0630056	Stable	FDX1
0.52482	9.99615	3.9594	0.000396978	0.0071979	-0.0646652	Up	PFN1P2
0.809552	5.99301	3.95905	0.00039736	0.0071979	-0.0655704	Up	PLOD2
-0.312285	7.539	-3.95858	0.00039789	0.00720058	-0.0668247	Stable	UBA3
-0.255394	11.8222	-3.95823	0.000398274	0.00720063	-0.0677331	Stable	RPL30
0.856224	7.22755	3.95712	0.00039951	0.00721605	-0.0706494	Up	SNORD81
-0.467571	4.69816	-3.95595	0.000400821	0.0072328	-0.0737323	Stable	RPP25L
0.560922	4.73854	3.95458	0.000402359	0.00724941	-0.0773371	Up	IFT122
0.427132	6.19569	3.95444	0.00040251	0.00724941	-0.0776909	Stable	DDB1
-0.510865	11.178	-3.9524	0.000404813	0.00728393	-0.0830612	Down	RPS13
0.467328	5.97884	3.95125	0.000406121	0.00729483	-0.0860965	Stable	NABP2
0.461613	5.08217	3.95118	0.000406192	0.00729483	-0.0862624	Stable	HM13
-0.634121	4.4992	-3.95033	0.000407162	0.00730528	-0.0885058	Down	LPAR3
0.406277	3.87618	3.94921	0.000408435	0.00732116	-0.0914441	Stable	LPCAT1
0.297211	5.79901	3.94775	0.000410109	0.00734418	-0.0952922	Stable	KHDRBS1
0.400926	6.18668	3.94734	0.000410575	0.00734555	-0.0963614	Stable	PARD3
-0.502758	6.36056	-3.94386	0.000414584	0.00741026	-0.105507	Down	COX10
-0.44449	7.63429	-3.94335	0.000415179	0.00741385	-0.106855	Stable	MRPL58
0.736322	7.23497	3.94019	0.000418859	0.00747249	-0.115159	Up	TMEM165
0.269363	4.51682	3.93879	0.0004205	0.00749468	-0.11884	Stable	IRX5
-0.567238	5.70579	-3.93717	0.000422395	0.00751318	-0.12307	Down	KLF12
-0.457786	4.54145	-3.93708	0.000422506	0.00751318	-0.123316	Stable	YEATS4
0.380433	5.76184	3.93657	0.000423113	0.00751318	-0.124668	Stable	HDGF
0.308954	6.99027	3.93641	0.000423296	0.00751318	-0.125075	Stable	FAM168B
0.334252	4.02326	3.93621	0.00042353	0.00751318	-0.125595	Stable	TRIM27
-0.410928	7.98477	-3.93561	0.00042424	0.00751871	-0.127171	Stable	SUB1
0.306998	8.36661	3.93442	0.000425651	0.00753662	-0.130294	Stable	ARHGEF12
-0.780386	6.71201	-3.93122	0.000429476	0.00758937	-0.138711	Down	EBP
0.377127	5.29263	3.93101	0.000429717	0.00758937	-0.139239	Stable	NELFCD
-1.17035	5.75546	-3.93091	0.000429838	0.00758937	-0.139503	Down	MRC1
0.316478	5.88736	3.92658	0.00043507	0.00767047	-0.150885	Stable	ANKLE2
0.282034	2.89941	3.92642	0.000435259	0.00767047	-0.151295	Stable	ARID5A
-0.783852	6.92881	-3.9259	0.000435888	0.00767047	-0.152652	Down	SPATS2L
-0.406018	4.01185	-3.92576	0.000436058	0.00767047	-0.153019	Stable	ZNF283
-0.279778	5.99075	-3.92244	0.000440115	0.00773462	-0.161731	Stable	CUTA
-1.26079	5.24179	-3.92176	0.000440958	0.00774223	-0.163532	Down	VSNL1
0.929676	6.21661	3.92027	0.000442789	0.00776714	-0.167429	Up	FAM118B
-0.472079	4.95393	-3.91964	0.000443565	0.00777352	-0.169075	Stable	PTER
-0.476744	3.14224	-3.9188	0.000444608	0.00778455	-0.171284	Stable	SLC38A11
0.335865	5.29168	3.91689	0.000446975	0.00780808	-0.176279	Stable	CCDC25
1.1737	3.49135	3.91675	0.000447153	0.00780808	-0.176654	Up	SNORA60
-0.479449	4.06701	-3.91672	0.000447193	0.00780808	-0.176738	Stable	ZNF486
-0.535054	7.82493	-3.91251	0.000452476	0.007893	-0.187782	Down	COA1
-0.368731	3.89625	-3.91169	0.000453506	0.00790366	-0.189922	Stable	PIN4
-0.896769	4.22313	-3.90926	0.000456584	0.00794995	-0.196282	Down	MPEG1
0.310215	3.16991	3.90889	0.000457059	0.00795088	-0.19726	Stable	GMDS
0.775523	5.51781	3.90664	0.000459936	0.00799356	-0.203162	Up	ASCC2
0.30823	5.99317	3.90445	0.00046274	0.0080349	-0.208878	Stable	GSK3A
-0.230713	3.14262	-3.90301	0.000464601	0.00805977	-0.21265	Stable	TMED1
0.721661	3.13856	3.901	0.000467217	0.00809168	-0.217931	Up	SNORA13
0.422227	6.60839	3.90093	0.000467298	0.00809168	-0.218094	Stable	VAMP7
2.00307	6.3916	3.89878	0.000470111	0.00813292	-0.223737	Up	SLC6A6
-0.726582	6.17933	-3.89699	0.000472462	0.0081661	-0.228426	Down	RPP14
0.60064	6.95895	3.89384	0.000476612	0.00823029	-0.236649	Up	ZNF460
-0.424241	6.08005	-3.89066	0.000480852	0.0082959	-0.244975	Stable	CELF2
-0.339606	5.3254	-3.88976	0.000482061	0.00830916	-0.247336	Stable	TCAIM
0.304611	6.05457	3.88889	0.000483229	0.00832169	-0.249611	Stable	USP3
-0.610224	7.8969	-3.88664	0.000486259	0.00836623	-0.255487	Down	MAPRE2
-0.913063	7.66831	-3.88627	0.000486763	0.00836726	-0.25646	Down	SPHKAP
-0.53097	3.32703	-3.88587	0.000487305	0.00836895	-0.257507	Down	CCDC146
0.709481	5.6309	3.88534	0.000488023	0.00837365	-0.25889	Up	TRIM8
-1.15594	5.86785	-3.88448	0.000489196	0.00838615	-0.261148	Down	ASB11
-0.231306	2.90799	-3.88308	0.000491094	0.00841104	-0.264787	Stable	THSD1
0.450845	5.70995	3.88235	0.000492099	0.0084206	-0.266709	Stable	SEC24A
0.347148	3.18097	3.88191	0.000492694	0.00842314	-0.267845	Stable	CACNB1
-0.476587	6.85033	-3.87778	0.000498394	0.00851288	-0.278656	Stable	PTGR2
-0.697307	3.58136	-3.87677	0.000499789	0.00852898	-0.281283	Down	LRRC14B
-0.837287	7.96373	-3.87574	0.000501221	0.00854568	-0.283972	Down	FGF12
0.770398	3.82732	3.87432	0.000503205	0.00857176	-0.287685	Up	SLC11A1
0.37952	6.52336	3.87275	0.000505412	0.00860158	-0.291797	Stable	NUP98
0.956082	5.9241	3.8718	0.000506741	0.00861642	-0.294265	Up	ERO1A
0.412067	6.55854	3.87126	0.000507501	0.00862157	-0.295674	Stable	MSL1
0.390473	5.38121	3.86806	0.000512038	0.00869083	-0.304038	Stable	HMBOX1
-0.406502	4.69219	-3.86773	0.00051251	0.00869101	-0.304904	Stable	ATPAF2
0.686888	5.635	3.86667	0.000514022	0.00870857	-0.307672	Up	YARS1
0.492978	3.57725	3.86633	0.0005145	0.00870857	-0.308545	Stable	IL3RA
0.481698	4.90053	3.86603	0.000514931	0.00870857	-0.309332	Stable	NRSN2
0.395367	4.99897	3.86501	0.000516401	0.0087256	-0.31201	Stable	KDM5B
-0.382014	5.40677	-3.86414	0.000517637	0.00873866	-0.314257	Stable	RAVER2
0.455058	3.70223	3.85895	0.000525156	0.00885767	-0.327806	Stable	CDR2
0.350565	6.12969	3.85824	0.000526195	0.00886028	-0.329663	Stable	SMARCC1
0.702039	4.60451	3.858	0.000526539	0.00886028	-0.330277	Up	LRRC8D
0.401791	3.68583	3.85788	0.000526721	0.00886028	-0.330601	Stable	PRAF2
-0.443146	7.76069	-3.85703	0.000527966	0.00887022	-0.332819	Stable	GOT2
0.575712	7.15368	3.85683	0.000528253	0.00887022	-0.333329	Up	DYNLT3
-0.362026	3.50056	-3.85533	0.000530465	0.00889945	-0.337255	Stable	GEN1
-0.354325	11.9728	-3.85394	0.000532515	0.00892589	-0.340878	Stable	TNNC1
0.972426	7.36178	3.85332	0.000533431	0.00893332	-0.342494	Up	SLC39A14
-0.675818	5.93378	-3.85288	0.000534087	0.00893636	-0.343648	Down	PNPLA4
-0.387665	5.86192	-3.85168	0.000535871	0.00895827	-0.346781	Stable	ARMCX3
0.233167	6.72871	3.85105	0.000536804	0.00896279	-0.348415	Stable	USP4
-0.270315	5.10991	-3.85086	0.000537092	0.00896279	-0.348919	Stable	AGPAT3
0.252716	3.07315	3.84616	0.000544132	0.00906837	-0.361152	Stable	MEPCE
-0.621065	5.93758	-3.846	0.000544381	0.00906837	-0.361581	Down	RBP1
0.311323	3.64014	3.84494	0.000545982	0.00908562	-0.364339	Stable	CANT1
-0.401463	6.20906	-3.84468	0.00054638	0.00908562	-0.365024	Stable	FGFR1
-0.366484	3.34537	-3.84245	0.000549764	0.00913277	-0.370822	Stable	DNAJC28
0.320345	4.51904	3.84217	0.000550184	0.00913277	-0.37154	Stable	TRIM28
-0.527797	10.0623	-3.83782	0.000556871	0.00923563	-0.382886	Down	NPY6R
0.953438	4.01274	3.83716	0.000557887	0.00924435	-0.384597	Up	SNORA52
-0.327614	3.9785	-3.83619	0.000559385	0.00926104	-0.387116	Stable	TMEM19
0.32606	5.5163	3.83558	0.000560333	0.00926296	-0.388706	Stable	UHRF1BP1L
-0.382496	5.75589	-3.83549	0.000560484	0.00926296	-0.388958	Stable	UQCC1
0.527342	6.07756	3.83464	0.000561795	0.00927651	-0.391153	Up	GNL3
-0.601442	4.01922	-3.83258	0.00056501	0.00932143	-0.396511	Down	RGN
0.400015	5.15711	3.83152	0.000566673	0.0093407	-0.399271	Stable	SMURF2
0.68777	6.0406	3.82984	0.000569324	0.00937619	-0.403653	Up	IFRD1
-0.757908	4.20652	-3.82882	0.000570936	0.00939454	-0.406308	Down	TC2N
0.63637	4.24827	3.82821	0.000571898	0.00940216	-0.407889	Up	GTF2IRD1
0.339697	5.25549	3.82746	0.000573097	0.00941367	-0.409856	Stable	ANKRD28
0.420783	4.4959	3.82615	0.000575172	0.00943952	-0.413248	Stable	AKT1
0.332131	3.84837	3.82551	0.000576192	0.00944325	-0.414912	Stable	ARMCX2
0.348593	3.13418	3.82538	0.0005764	0.00944325	-0.415252	Stable	HTR2B
0.660986	4.70394	3.82375	0.000579015	0.00947786	-0.419501	Up	RNU6ATAC
-0.388888	3.50056	-3.82077	0.000583816	0.00954815	-0.427253	Stable	TPPP
-0.153092	2.52659	-3.81963	0.000585655	0.00956296	-0.430205	Stable	KRT5
-0.287671	9.3147	-3.81958	0.000585736	0.00956296	-0.430335	Stable	PDHA1
-0.307648	3.38594	-3.81907	0.000586568	0.00956827	-0.431669	Stable	CTNNBIP1
-0.715142	8.04058	-3.81814	0.000588071	0.0095845	-0.434071	Down	PFKM
0.32504	8.72117	3.81514	0.000592982	0.00965618	-0.441877	Stable	RCAN2
0.458949	3.11392	3.81386	0.000595093	0.00966811	-0.445213	Stable	SLC43A2
0.705492	4.24199	3.81355	0.00059559	0.00966811	-0.445997	Up	PNO1
0.254132	4.77074	3.81347	0.00059572	0.00966811	-0.446201	Stable	CARD19
0.32825	3.01291	3.81345	0.000595765	0.00966811	-0.446273	Stable	FAM86FP
-0.28366	6.35049	-3.81246	0.000597398	0.00967772	-0.448841	Stable	ANAPC11
0.6086	5.47138	3.81221	0.000597811	0.00967772	-0.44949	Up	EFNA1
-0.551978	4.97347	-3.81183	0.000598444	0.00967772	-0.450484	Down	GATB
-0.346476	3.20787	-3.81182	0.000598454	0.00967772	-0.4505	Stable	EGFLAM
0.470139	6.96442	3.81154	0.000598924	0.00967772	-0.451236	Stable	NOP58
0.886201	8.3059	3.81107	0.0005997	0.00968197	-0.452451	Up	ATP2B4
0.766973	4.46412	3.81073	0.000600264	0.00968278	-0.453333	Up	SLC2A13
-0.303063	3.42473	-3.80724	0.00060608	0.00976824	-0.462383	Stable	CDK19
0.44382	5.67537	3.80693	0.000606615	0.00976852	-0.463212	Stable	ARHGDIA
0.428691	8.20406	3.80584	0.000608445	0.00978963	-0.466039	Stable	TMBIM1
-0.302718	3.36287	-3.80304	0.000613167	0.00985719	-0.473294	Stable	NEMP1
-0.211635	7.11282	-3.80036	0.000617739	0.00992224	-0.480265	Stable	DLST
-0.458225	5.19441	-3.79907	0.000619944	0.00994202	-0.483609	Stable	EXOG
0.292743	2.90817	3.79902	0.000620026	0.00994202	-0.483732	Stable	SNX11
0.416803	3.04117	3.79833	0.000621205	0.00995247	-0.485516	Stable	SNORD36B
-0.799276	5.19877	-3.79745	0.000622727	0.0099684	-0.487812	Down	CPM
-0.588984	6.49381	-3.79489	0.000627143	0.0100306	-0.494442	Down	MMUT
-0.519965	8.24931	-3.79448	0.000627855	0.0100334	-0.495508	Down	CDH13
0.594327	6.27436	3.79316	0.000630152	0.0100616	-0.498933	Up	ICA1
-0.208991	3.48266	-3.7914	0.000633215	0.010102	-0.503483	Stable	HAS1
-0.44141	8.93181	-3.7907	0.000634447	0.0101131	-0.505307	Stable	NNT
0.310934	3.65926	3.78905	0.000637352	0.0101508	-0.509593	Stable	DONSON
0.426022	5.01662	3.78828	0.000638711	0.0101639	-0.511591	Stable	YEATS2
-0.405112	2.98744	-3.78687	0.000641206	0.010195	-0.515248	Stable	PRADC1
-0.310856	9.78879	-3.78613	0.000642509	0.0102071	-0.517153	Stable	UQCRC2
-0.437357	7.09148	-3.78498	0.00064455	0.0102309	-0.520129	Stable	PMPCB
0.345757	4.88351	3.78426	0.000645845	0.0102428	-0.522011	Stable	RAPGEF6
-0.555323	5.43008	-3.78337	0.000647434	0.0102578	-0.524316	Down	COA6
-0.63947	5.50977	-3.78312	0.000647881	0.0102578	-0.524963	Down	RABGAP1L
-0.215763	2.4496	-3.78062	0.000652355	0.01032	-0.531419	Stable	GABBR2
-0.343812	6.01931	-3.78006	0.000653364	0.0103273	-0.532868	Stable	OXNAD1
-0.331754	7.51639	-3.77911	0.000655095	0.010346	-0.53535	Stable	MRPS16
-0.461207	7.86748	-3.77793	0.000657225	0.010371	-0.538396	Stable	GSTK1
-0.332073	5.05157	-3.77467	0.000663175	0.0104561	-0.546849	Stable	IKZF5
-0.311179	3.83376	-3.77334	0.000665605	0.0104845	-0.550279	Stable	HDDC3
-0.327531	8.12086	-3.77308	0.000666089	0.0104845	-0.550961	Stable	HSD17B4
0.512961	5.74425	3.77158	0.000668851	0.0105192	-0.554841	Up	PPP3CA
-0.481793	6.72208	-3.77084	0.00067022	0.010532	-0.556759	Stable	GTF2A2
-0.266423	6.69291	-3.76824	0.000675042	0.0105989	-0.563481	Stable	TOMM70
-0.309345	5.08794	-3.76687	0.000677604	0.0106174	-0.567034	Stable	BCS1L
0.323149	4.1376	3.76682	0.000677694	0.0106174	-0.567158	Stable	PYCR2
-0.583485	7.62249	-3.76667	0.000677971	0.0106174	-0.567542	Down	SMIM30
-0.495989	3.71908	-3.7664	0.000678471	0.0106174	-0.568233	Stable	DDO
-0.276053	8.21864	-3.76528	0.000680569	0.0106414	-0.571128	Stable	CALM3
-0.594849	5.20415	-3.76472	0.000681627	0.0106491	-0.572585	Down	HLTF
0.63785	5.15184	3.76249	0.000685832	0.0107059	-0.578351	Up	C5AR1
-0.230068	6.61677	-3.76198	0.00068679	0.010712	-0.57966	Stable	MRPS22
0.615604	3.42433	3.7611	0.000688461	0.0107207	-0.581939	Up	ABLIM2
0.410792	3.75523	3.76109	0.000688482	0.0107207	-0.581968	Stable	TMEM54
-0.311309	3.20407	-3.76064	0.000689338	0.0107251	-0.583132	Stable	GATA2
0.489697	3.42249	3.75932	0.000691862	0.0107555	-0.586559	Stable	FKBP11
-0.405171	4.64672	-3.75842	0.00069358	0.0107733	-0.588884	Stable	UPRT
-0.343361	6.58937	-3.75676	0.00069675	0.0108137	-0.59316	Stable	GRAMD2B
0.521507	5.52999	3.75616	0.000697911	0.0108228	-0.594721	Up	GNL2
0.346097	5.00064	3.75581	0.000698579	0.0108243	-0.595618	Stable	BBLN
-0.306227	10.3347	-3.75441	0.00070128	0.0108512	-0.599236	Stable	MDH2
-0.531774	5.2875	-3.75431	0.00070147	0.0108512	-0.599489	Down	LEO1
-0.328105	6.51303	-3.75356	0.00070293	0.0108649	-0.601439	Stable	PSME3IP1
1.00397	8.18983	3.75208	0.0007058	0.0109003	-0.605259	Up	BTG2
-1.49406	5.57496	-3.75146	0.000707009	0.01091	-0.606862	Down	PPM1K
0.297516	5.1436	3.75039	0.000709091	0.0109329	-0.60962	Stable	NELFE
0.560062	5.47931	3.75008	0.000709693	0.0109329	-0.610415	Up	IL15RA
-0.347308	6.16383	-3.74981	0.000710231	0.0109329	-0.611125	Stable	TMEM184C
0.270071	4.04459	3.74632	0.000717084	0.0110294	-0.620126	Stable	SLC39A1
0.430787	6.27078	3.74546	0.000718792	0.0110467	-0.622356	Stable	TCF25
-0.657157	3.44386	-3.74485	0.000720004	0.0110563	-0.623935	Down	ACSM3
-0.542231	4.23341	-3.74436	0.000720974	0.0110622	-0.625197	Down	TRMT61B
-0.325196	3.57003	-3.74359	0.000722506	0.0110767	-0.627187	Stable	AFG1L
-0.277295	3.42106	-3.74245	0.000724772	0.0110986	-0.630122	Stable	RMI1
-0.172112	3.46694	-3.74228	0.000725111	0.0110986	-0.63056	Stable	KCP
-0.348756	5.11953	-3.74124	0.000727195	0.0111214	-0.633249	Stable	AKR7A2
-0.450272	7.93472	-3.73961	0.000730459	0.0111623	-0.637446	Stable	MARK3
-0.206872	2.88373	-3.73859	0.000732514	0.0111749	-0.640079	Stable	FAM50B
0.36547	6.35139	3.73857	0.00073256	0.0111749	-0.640139	Stable	AUP1
0.264729	4.95223	3.73832	0.00073306	0.0111749	-0.640778	Stable	NUP54
-0.244321	2.74048	-3.73455	0.000740708	0.0112816	-0.650504	Stable	RNF43
0.347211	5.1517	3.73428	0.000741257	0.0112816	-0.651198	Stable	STAT5B
-0.437274	4.51948	-3.73321	0.000743429	0.011301	-0.65394	Stable	TUBA3C
-0.264998	10.2581	-3.73307	0.000743733	0.011301	-0.654323	Stable	ATP5MK
0.41866	5.1346	3.73268	0.000744515	0.0113038	-0.655308	Stable	ITGB5
-0.423338	6.94321	-3.73226	0.000745381	0.0113078	-0.656396	Stable	TMX4
-0.692757	5.97423	-3.73006	0.000749905	0.0113639	-0.662067	Down	ADCY5
-0.428661	3.3612	-3.72988	0.00075028	0.0113639	-0.662536	Stable	MAF
0.383723	5.61582	3.72506	0.000760301	0.0115064	-0.674966	Stable	PXK
-0.37138	6.30997	-3.72333	0.000763918	0.0115519	-0.679413	Stable	DCTN4
-0.451741	3.43727	-3.72175	0.000767253	0.0115893	-0.683494	Stable	LOC401261
-0.348584	4.15919	-3.72157	0.000767622	0.0115893	-0.683944	Stable	SNORD59A
-0.664492	8.67512	-3.72125	0.000768311	0.0115904	-0.684784	Down	HHATL
1.11308	5.72133	3.72078	0.000769302	0.0115961	-0.685992	Up	IER3
-0.336918	5.5775	-3.7189	0.000773283	0.0116468	-0.690827	Stable	DNAJA3
0.348085	3.13606	3.71859	0.000773939	0.0116474	-0.691621	Stable	R3HDM4
0.270065	3.40868	3.71792	0.000775376	0.0116597	-0.693359	Stable	GNL1
0.499916	5.80541	3.7168	0.000777763	0.0116793	-0.696238	Stable	TMEM39A
0.220616	3.17699	3.71672	0.000777918	0.0116793	-0.696425	Stable	FHOD1
0.98934	5.65872	3.71637	0.00077868	0.0116814	-0.697342	Up	ABCC5
-0.339839	10.4276	-3.71432	0.000783081	0.0117381	-0.702622	Stable	MRPL51
-0.486023	6.07912	-3.71367	0.000784482	0.0117498	-0.704295	Stable	CLCN3
0.288629	4.37343	3.70967	0.000793152	0.0118702	-0.714589	Stable	IL18BP
0.444348	6.2675	3.70868	0.000795302	0.0118929	-0.717125	Stable	BTAF1
-0.383584	4.40356	-3.70835	0.000796014	0.0118942	-0.717963	Stable	ZNF438
-1.65253	6.74572	-3.70611	0.000800927	0.0119581	-0.723725	Down	ANKRD2
0.244581	3.2311	3.70438	0.000804744	0.0120056	-0.728178	Stable	GOLM1
-0.263287	7.19048	-3.70026	0.000813903	0.0121326	-0.738775	Stable	EPS15
0.464406	7.75008	3.69961	0.000815363	0.0121331	-0.740453	Stable	MIF
-0.876651	4.25888	-3.69944	0.000815735	0.0121331	-0.74088	Down	ABCD2
-0.236791	4.99182	-3.69938	0.000815866	0.0121331	-0.741031	Stable	SIAH1
0.484742	6.21139	3.69809	0.000818764	0.012159	-0.74435	Stable	INTS10
0.393406	3.3574	3.69803	0.000818899	0.012159	-0.744505	Stable	TSHZ2
0.289216	4.26415	3.69733	0.000820462	0.012165	-0.74629	Stable	SLC16A5
-0.412154	7.02974	-3.69724	0.000820679	0.012165	-0.746537	Stable	AHSA1
-0.480488	3.9715	-3.69699	0.000821234	0.012165	-0.74717	Stable	MMACHC
0.282813	9.34912	3.69421	0.000827516	0.0122484	-0.754306	Stable	TMED2
0.325046	3.40674	3.69374	0.000828594	0.0122517	-0.755524	Stable	ASAP3
-0.616156	8.55418	-3.69354	0.000829039	0.0122517	-0.756027	Down	SLC41A1
-0.333082	10.2744	-3.69135	0.000834042	0.012316	-0.761659	Stable	PRDX6
-0.249992	6.17009	-3.69006	0.000836996	0.0123463	-0.764969	Stable	SEC11A
-0.322962	3.23184	-3.68988	0.000837403	0.0123463	-0.765424	Stable	PCDH12
0.373192	3.616	3.68954	0.000838196	0.0123478	-0.766311	Stable	NMRAL1
-0.791202	9.54741	-3.68927	0.000838815	0.0123478	-0.767001	Down	MTND1P23
0.318942	2.92803	3.68857	0.000840431	0.0123619	-0.768803	Stable	RPGRIP1L
0.273567	3.61423	3.68792	0.00084193	0.0123743	-0.770471	Stable	STRN4
-0.268306	2.9317	-3.68695	0.000844167	0.0123975	-0.772955	Stable	KIAA1549
0.421388	4.58517	3.68581	0.000846814	0.0124268	-0.775886	Stable	ATP9A
0.414576	6.90598	3.68349	0.000852209	0.0124962	-0.781829	Stable	SNAP23
0.306181	4.54051	3.68307	0.000853191	0.0125003	-0.782908	Stable	COPE
0.766653	5.59433	3.6828	0.000853818	0.0125003	-0.783595	Up	COL4A1
-0.297997	3.29472	-3.68025	0.000859813	0.0125784	-0.790144	Stable	RBL1
-0.436634	8.67001	-3.67935	0.00086194	0.012586	-0.792456	Stable	NDUFA2
0.322017	6.79104	3.67934	0.000861954	0.012586	-0.792471	Stable	EEA1
-0.192333	3.05839	-3.67918	0.000862337	0.012586	-0.792887	Stable	ZNF503
1.02426	4.3104	3.67799	0.000865153	0.0126173	-0.795939	Up	SERPINA1
0.424183	4.35529	3.67679	0.000868011	0.0126453	-0.799025	Stable	RAB20
-0.4211	3.75599	-3.67662	0.00086841	0.0126453	-0.799455	Stable	IGSF5
-0.511174	3.15434	-3.67523	0.000871711	0.0126835	-0.803005	Down	IGSF10
-0.310678	5.89753	-3.6739	0.000874898	0.0127201	-0.806421	Stable	UNC50
0.403866	4.87362	3.67218	0.000879041	0.0127705	-0.810841	Stable	UBQLN4
-0.403988	3.15684	-3.67189	0.000879735	0.0127707	-0.81158	Stable	SYTL3
-0.324712	11.6169	-3.67053	0.000883007	0.0128084	-0.815054	Stable	RPS15A
0.289788	3.02772	3.66977	0.00088486	0.0128179	-0.817016	Stable	PITPNM1
0.340164	4.00715	3.6697	0.000885022	0.0128179	-0.817187	Stable	IRAK4
0.874282	4.19594	3.66821	0.000888628	0.0128602	-0.820991	Up	PLAUR
-0.873217	6.57027	-3.66728	0.000890891	0.0128831	-0.823371	Down	ACACB
0.453657	3.78829	3.66575	0.000894644	0.0129274	-0.827304	Stable	SLC9B2
-0.501523	7.28887	-3.66478	0.000897025	0.0129324	-0.829791	Down	NDUFS4
0.28288	2.53908	3.66463	0.000897396	0.0129324	-0.830177	Stable	ADGRG3
0.340157	7.92988	3.66456	0.000897556	0.0129324	-0.830345	Stable	SETD5
-0.355461	4.10957	-3.66449	0.000897729	0.0129324	-0.830525	Stable	PLEKHJ1
-0.270768	2.9514	-3.6635	0.000900161	0.0129575	-0.833056	Stable	TCEANC
0.302273	3.27335	3.66107	0.000906181	0.0130263	-0.839292	Stable	ABHD17B
0.592784	5.66976	3.66101	0.000906324	0.0130263	-0.839439	Up	NSF
0.850542	3.81501	3.65653	0.000917497	0.0131769	-0.8509	Up	DNAJC12
-0.276365	3.59187	-3.65586	0.000919186	0.0131911	-0.852621	Stable	LPAR5
-0.363549	5.55704	-3.65367	0.000924701	0.0132601	-0.858216	Stable	ENTPD6
-0.369701	4.34627	-3.65192	0.000929131	0.0133135	-0.862686	Stable	ACADS
-0.344638	6.85244	-3.64907	0.000936403	0.0134076	-0.869977	Stable	CRLS1
-0.166554	2.58584	-3.64628	0.00094358	0.0134908	-0.877119	Stable	CYP1A2
-0.422189	7.39149	-3.64625	0.000943645	0.0134908	-0.877182	Stable	TAF13
0.287394	3.83594	3.6457	0.000945067	0.0134939	-0.878591	Stable	IRF2BPL
-0.376581	6.94732	-3.64561	0.000945298	0.0134939	-0.878819	Stable	PPID
2.07416	6.11032	3.64375	0.000950127	0.0135466	-0.883584	Up	SERPINE1
-0.205883	3.06798	-3.64363	0.000950425	0.0135466	-0.883877	Stable	SARS2
-0.743989	4.62516	-3.64249	0.000953395	0.0135787	-0.886795	Down	SLC2A12
-0.512297	5.90303	-3.64183	0.000955113	0.0135929	-0.888478	Down	CTSH
-0.294939	3.02107	-3.64091	0.000957516	0.0136168	-0.890828	Stable	TMEM74B
-0.362278	3.27984	-3.6403	0.0009591	0.0136285	-0.892374	Stable	GPR52
0.382836	3.29119	3.64004	0.000959784	0.0136285	-0.89304	Stable	PDCD11
0.307707	3.68429	3.63899	0.000962554	0.0136575	-0.895735	Stable	CHSY1
0.930878	5.41718	3.6377	0.00096596	0.0136956	-0.899037	Up	FSTL3
0.276541	8.1994	3.63704	0.00096768	0.0136996	-0.900701	Stable	AP2M1
-0.526854	6.15637	-3.63704	0.000967695	0.0136996	-0.900716	Down	ZNF622
-0.410283	5.19372	-3.636	0.00097044	0.0137204	-0.903364	Stable	EMC6
0.219927	7.46173	3.63593	0.000970618	0.0137204	-0.903535	Stable	TM9SF3
0.703516	3.48665	3.63549	0.000971795	0.0137267	-0.904668	Up	SNORA20
0.437027	4.21756	3.63351	0.000977053	0.0137906	-0.909713	Stable	MCTP1
0.758077	5.57283	3.63114	0.000983411	0.01387	-0.915776	Up	UGDH
0.683706	4.45485	3.62963	0.000987451	0.0139166	-0.919609	Up	ASNS
0.342065	3.16621	3.62919	0.000988654	0.0139231	-0.920747	Stable	ABCC4
-0.218463	4.90871	-3.62801	0.000991845	0.0139576	-0.923759	Stable	GLRX2
-0.56887	5.15829	-3.62758	0.000993004	0.0139627	-0.924851	Down	TMEM14A
-0.384147	7.95424	-3.62733	0.000993683	0.0139627	-0.92549	Stable	SH3D19
0.576734	2.84999	3.62666	0.000995491	0.0139776	-0.927189	Up	PROK2
0.34899	5.71295	3.62585	0.000997706	0.0139983	-0.929266	Stable	MTMR12
0.489744	10.2845	3.62225	0.00100756	0.014126	-0.938448	Stable	FTL
-0.483594	2.45015	-3.62191	0.00100847	0.0141282	-0.939296	Stable	CYP4Z2P
1.34861	4.77299	3.62149	0.00100965	0.0141282	-0.940386	Up	RNU5E-1
0.634584	4.65637	3.62137	0.00100996	0.0141282	-0.940675	Up	PITPNC1
0.416054	4.50569	3.62082	0.00101149	0.0141391	-0.942093	Stable	TEAD3
0.292373	7.3185	3.61443	0.00102925	0.0143768	-0.958361	Stable	SELENOF
0.423251	5.82689	3.61344	0.00103204	0.014399	-0.960886	Stable	LSM2
-0.311394	5.88185	-3.61332	0.00103238	0.014399	-0.96119	Stable	TIMM13
-0.413253	4.3321	-3.61255	0.00103455	0.0144187	-0.963158	Stable	NEO1
0.485753	6.86492	3.61192	0.00103633	0.0144329	-0.964765	Stable	BZW1
-0.421397	8.60512	-3.61084	0.00103937	0.0144645	-0.967501	Stable	TRAK2
-0.289109	4.5066	-3.61056	0.00104016	0.0144648	-0.968205	Stable	KRTAP10-2
0.816038	6.75616	3.60942	0.00104339	0.0144991	-0.97111	Up	ZDHHC9
-0.29104	9.24137	-3.60684	0.00105077	0.0145908	-0.977688	Stable	TMBIM6
-0.319757	5.34237	-3.60493	0.00105626	0.0146562	-0.982556	Stable	TRIM23
0.229984	2.98706	3.60384	0.00105938	0.0146887	-0.985313	Stable	AP1G2
0.252168	2.99022	3.60333	0.00106084	0.0146895	-0.986606	Stable	SBNO2
0.659117	8.35583	3.60328	0.00106099	0.0146895	-0.986732	Up	GLRX
-0.270671	4.09274	-3.60291	0.00106208	0.0146938	-0.987695	Stable	ABHD13
0.538002	5.98503	3.6009	0.0010679	0.0147635	-0.992801	Up	WDR43
0.598473	3.14036	3.59884	0.00107391	0.0148358	-0.998044	Up	SNORA58
0.270397	5.47718	3.59818	0.00107584	0.0148515	-0.999718	Stable	SOCS5
0.383499	5.19549	3.59778	0.001077	0.0148566	-1.00073	Stable	PPP2R1B
0.180985	2.58608	3.59745	0.00107797	0.0148591	-1.00156	Stable	SLC38A5
0.673442	3.95663	3.59608	0.001082	0.0148984	-1.00505	Up	ETV5
0.689959	11.5301	3.59594	0.0010824	0.0148984	-1.00539	Up	MT2A
0.771805	3.7738	3.59484	0.00108565	0.0149322	-1.00819	Up	ITGA3
0.498428	5.27705	3.59306	0.00109093	0.0149796	-1.01272	Stable	GTF2E2
0.240336	5.18939	3.59292	0.00109135	0.0149796	-1.01308	Stable	TMEM259
-0.61806	4.00727	-3.59288	0.00109147	0.0149796	-1.01319	Down	BDH1
-0.388327	8.7752	-3.59234	0.00109306	0.0149904	-1.01455	Stable	COX14
-0.399379	6.14918	-3.59089	0.00109739	0.0150389	-1.01824	Stable	RNF146
-0.250428	2.71032	-3.59054	0.00109842	0.015042	-1.01912	Stable	RGS9BP
0.184169	2.33966	3.58998	0.0011001	0.0150541	-1.02054	Stable	SNORD32B
0.544785	4.94461	3.5894	0.00110184	0.0150622	-1.02202	Up	NFKBIZ
-0.758924	4.72183	-3.58915	0.0011026	0.0150622	-1.02267	Down	IP6K3
0.313474	6.35455	3.58898	0.00110309	0.0150622	-1.02308	Stable	UBE2Q2
-0.455218	9.10997	-3.58841	0.00110482	0.0150749	-1.02454	Stable	ACADM
-0.974352	6.69807	-3.58802	0.00110597	0.0150798	-1.02552	Down	ATP1A2
-0.50619	8.57327	-3.58684	0.00110953	0.0151173	-1.02851	Down	NIPSNAP2
0.527127	7.00234	3.58581	0.00111264	0.0151488	-1.03113	Up	RCN1
0.338207	4.89061	3.58464	0.00111621	0.0151864	-1.03412	Stable	SAMD4B
-0.515233	5.96428	-3.58371	0.00111902	0.0152137	-1.03647	Down	PIP5K1B
0.194688	2.79742	3.58294	0.00112135	0.0152344	-1.03841	Stable	ZBTB49
0.464426	7.45353	3.58175	0.00112501	0.0152671	-1.04145	Stable	ASAP1
-0.34893	8.70016	-3.5815	0.00112575	0.0152671	-1.04206	Stable	HAX1
0.228766	6.72561	3.58114	0.00112686	0.0152671	-1.04299	Stable	OTUB1
0.24429	2.47813	3.5811	0.001127	0.0152671	-1.0431	Stable	SNORA69
0.257865	6.26568	3.57903	0.00113333	0.0153329	-1.04833	Stable	ACBD3
0.231735	7.79423	3.57898	0.00113348	0.0153329	-1.04846	Stable	CCAR1
0.229043	5.55757	3.57687	0.00114001	0.0154101	-1.05382	Stable	ZNF800
-0.388025	2.83558	-3.576	0.00114272	0.0154357	-1.05603	Stable	SRGAP3
0.463415	5.83008	3.57538	0.00114463	0.0154505	-1.0576	Stable	CHD1
-0.399741	3.12969	-3.57494	0.00114599	0.0154578	-1.0587	Stable	SLC26A10
-0.349985	7.42381	-3.57343	0.0011507	0.0155102	-1.06253	Stable	PSMC6
0.307425	3.4247	3.5723	0.00115426	0.015547	-1.06541	Stable	ZNF343
0.431787	5.63883	3.57182	0.00115577	0.0155563	-1.06664	Stable	RPS19BP1
-0.389593	5.68789	-3.57119	0.00115773	0.0155648	-1.06822	Stable	TPRKB
0.361144	2.78696	3.57109	0.00115805	0.0155648	-1.06848	Stable	GNA15
-0.149844	2.96174	-3.56943	0.00116329	0.0156241	-1.07269	Stable	BHLHA15
0.33422	2.97522	3.56888	0.00116502	0.015631	-1.07407	Stable	TLE3
-0.425512	5.14439	-3.56874	0.00116547	0.015631	-1.07443	Stable	THAP6
0.388667	5.73532	3.56846	0.00116633	0.0156315	-1.07513	Stable	PRMT5
0.695349	2.9778	3.56781	0.00116842	0.0156423	-1.07679	Up	SNORA41
-0.342526	7.15218	-3.56769	0.0011688	0.0156423	-1.0771	Stable	CUL4A
-0.242291	6.87826	-3.5668	0.0011716	0.0156687	-1.07933	Stable	VPS36
0.636995	6.11408	3.56591	0.00117444	0.0156956	-1.0816	Up	PTPN1
-0.27397	4.28681	-3.5654	0.00117607	0.0157061	-1.08288	Stable	ELP5
-0.378437	6.40528	-3.56507	0.00117713	0.0157092	-1.08373	Stable	ZHX2
-0.326083	7.94815	-3.56444	0.00117914	0.0157249	-1.08532	Stable	OPA1
-0.339125	7.14476	-3.56227	0.00118611	0.0158006	-1.09082	Stable	PTEN
0.394997	3.37779	3.56215	0.00118649	0.0158006	-1.09112	Stable	TTF2
1.39292	7.23449	3.5614	0.00118892	0.0158218	-1.09303	Up	SERPINA3
-0.362036	7.54183	-3.5605	0.00119181	0.0158416	-1.09529	Stable	YTHDF3
0.541293	4.07922	3.56042	0.00119209	0.0158416	-1.09551	Up	DAXX
-0.290272	9.92385	-3.55948	0.00119511	0.0158703	-1.09788	Stable	UQCRQ
-0.243873	3.23696	-3.55923	0.00119593	0.0158703	-1.09851	Stable	CEP43
0.367722	3.20199	3.55715	0.00120269	0.0159488	-1.10378	Stable	AGPAT5
0.215752	2.69385	3.5556	0.00120775	0.0160046	-1.10769	Stable	TOP1MT
0.540556	4.63525	3.55482	0.00121032	0.0160055	-1.10967	Up	TRPS1
0.454242	3.44495	3.55481	0.00121034	0.0160055	-1.10969	Stable	QPCT
0.350487	5.16198	3.55481	0.00121036	0.0160055	-1.10971	Stable	RNF169
0.360239	5.57725	3.5536	0.00121434	0.0160398	-1.11277	Stable	OXSR1
-0.650027	5.72856	-3.55328	0.00121539	0.0160398	-1.11358	Down	HAND2-AS1
-0.365356	8.74083	-3.55313	0.00121589	0.0160398	-1.11396	Stable	EIF4A2
1.28469	5.65469	3.55283	0.00121685	0.0160398	-1.11469	Up	ADAM19
0.349888	6.16415	3.55273	0.00121721	0.0160398	-1.11497	Stable	GNAI3
-0.554075	6.62491	-3.5509	0.00122324	0.0161079	-1.11958	Down	ITM2A
0.465199	4.89314	3.55057	0.00122434	0.0161112	-1.12042	Stable	DDX27
-0.285097	3.76054	-3.54927	0.00122868	0.016157	-1.12372	Stable	SLC25A33
-0.445181	3.60849	-3.54805	0.00123274	0.0161991	-1.1268	Stable	TBX3
-0.706996	4.4096	-3.54588	0.00123999	0.0162831	-1.13227	Down	KCNJ2
-0.419972	6.97759	-3.54548	0.00124134	0.0162894	-1.13328	Stable	HOMER1
0.360167	3.80035	3.54514	0.0012425	0.0162933	-1.13415	Stable	MT1B
0.26317	6.5736	3.54486	0.00124344	0.0162944	-1.13486	Stable	HK1
-0.296578	3.92417	-3.54415	0.00124584	0.0163058	-1.13666	Stable	MTM1
-0.46341	4.64044	-3.54409	0.00124604	0.0163058	-1.13681	Stable	PLPP7
-0.469898	6.97846	-3.54209	0.00125281	0.0163829	-1.14186	Stable	MRS2
-0.313149	3.85657	-3.54161	0.00125443	0.0163928	-1.14307	Stable	VWC2
0.338217	7.09876	3.54107	0.00125627	0.0163929	-1.14443	Stable	ATP6V1B2
0.327958	4.3587	3.54105	0.00125633	0.0163929	-1.14448	Stable	OXLD1
-0.230624	9.1735	-3.54084	0.00125705	0.0163929	-1.14501	Stable	NDUFA4
0.382462	6.49208	3.54006	0.00125971	0.0164162	-1.14698	Stable	BCL7B
-0.78727	3.85289	-3.53936	0.00126209	0.0164359	-1.14874	Down	IRF6
0.518729	6.16944	3.53815	0.00126625	0.0164758	-1.15181	Up	EVA1C
-0.31181	8.50997	-3.53796	0.0012669	0.0164758	-1.15229	Stable	FXR1
0.550013	3.56768	3.53747	0.00126857	0.0164861	-1.15352	Up	ASB12
-0.246839	3.39347	-3.53571	0.00127463	0.0165535	-1.15797	Stable	CYTH3
0.433215	7.7457	3.5347	0.00127811	0.0165873	-1.16051	Stable	C1orf21
-0.486827	5.45263	-3.53277	0.00128481	0.0166628	-1.16538	Stable	ZNF780B
0.402464	2.9635	3.53199	0.00128754	0.0166867	-1.16736	Stable	SNORD96A
-0.35246	8.25139	-3.53124	0.00129015	0.0167091	-1.16925	Stable	KIAA1143
-0.559808	7.80173	-3.53081	0.00129162	0.0167167	-1.17032	Down	SLC25A12
0.364491	5.09374	3.52911	0.00129758	0.0167822	-1.1746	Stable	DRAP1
1.20417	4.87333	3.527	0.00130502	0.0168669	-1.17994	Up	NR4A3
0.530709	4.60624	3.52587	0.001309	0.0169067	-1.18278	Up	CLEC2B
0.323185	4.19417	3.52558	0.00131003	0.0169084	-1.1835	Stable	SNX4
0.485667	4.10724	3.52326	0.0013183	0.0170011	-1.18938	Stable	HIRA
0.341053	4.13619	3.52306	0.00131901	0.0170011	-1.18988	Stable	KIF3B
0.675712	4.64959	3.52054	0.001328	0.0171053	-1.19621	Up	FMOD
-0.298321	7.30212	-3.51964	0.00133124	0.0171353	-1.19848	Stable	PSMC2
-0.264479	5.39936	-3.5193	0.00133247	0.0171394	-1.19934	Stable	ISCA2
0.417108	4.22422	3.51866	0.00133479	0.0171575	-1.20096	Stable	GFUS
0.359279	5.39492	3.51695	0.00134096	0.0172252	-1.20526	Stable	BAG2
0.45502	3.40619	3.51603	0.00134431	0.0172565	-1.20759	Stable	PHF5A
-0.480303	6.9353	-3.51469	0.00134916	0.0172999	-1.21094	Stable	COPZ1
-0.329274	7.18466	-3.51411	0.00135129	0.0172999	-1.21241	Stable	SLC25A36
-0.313893	4.69423	-3.51398	0.00135178	0.0172999	-1.21275	Stable	SLC25A24
-0.353943	7.11587	-3.51392	0.00135198	0.0172999	-1.21289	Stable	UBE2A
0.357836	7.24927	3.51384	0.00135229	0.0172999	-1.2131	Stable	ERBIN
-0.237737	2.58662	-3.51303	0.00135524	0.0173214	-1.21514	Stable	GRIN2A
0.334896	4.01481	3.51218	0.00135837	0.0173214	-1.21728	Stable	PABIR2
0.357367	6.38547	3.51205	0.00135882	0.0173214	-1.21759	Stable	WDR45
0.578325	4.49739	3.51198	0.00135908	0.0173214	-1.21777	Up	TSPAN13
-0.315697	5.12037	-3.51192	0.0013593	0.0173214	-1.21792	Stable	SMC4
0.477844	3.06694	3.51179	0.00135978	0.0173214	-1.21825	Stable	SERINC2
0.371901	8.86449	3.51162	0.0013604	0.0173214	-1.21867	Stable	PFN1
0.403199	4.03183	3.51053	0.00136444	0.0173611	-1.22144	Stable	NOB1
-0.475131	8.44779	-3.50986	0.00136689	0.0173735	-1.22311	Stable	TIMP3
-0.704976	5.93154	-3.50976	0.00136725	0.0173735	-1.22336	Down	TIMP4
0.287307	7.28337	3.50922	0.00136926	0.0173857	-1.22472	Stable	DICER1
-0.334938	3.12422	-3.50897	0.00137018	0.0173857	-1.22535	Stable	GABPA
-0.364084	2.95627	-3.50875	0.00137098	0.0173857	-1.22589	Stable	MTUS2-AS1
0.281766	3.65079	3.50843	0.00137217	0.0173892	-1.2267	Stable	PELP1
0.381718	8.63663	3.50721	0.0013767	0.0174342	-1.22978	Stable	MBNL2
0.605516	4.30169	3.50698	0.00137758	0.0174342	-1.23037	Up	ZDBF2
-0.574258	6.39292	-3.50658	0.00137906	0.0174413	-1.23137	Down	ZFX
0.270949	2.47539	3.50578	0.00138203	0.0174565	-1.23338	Stable	IL18RAP
0.585295	7.08565	3.50576	0.00138212	0.0174565	-1.23343	Up	ST3GAL6
0.268056	7.04526	3.5048	0.00138569	0.0174899	-1.23584	Stable	CHD4
0.358732	3.84451	3.50252	0.00139423	0.0175742	-1.24157	Stable	MED8
0.469676	3.51489	3.50234	0.00139491	0.0175742	-1.24202	Stable	EFHD2
-0.209876	3.42254	-3.50227	0.00139517	0.0175742	-1.24219	Stable	HS1BP3
-0.510699	3.78466	-3.49886	0.00140808	0.0177176	-1.25077	Down	CCDC68
-0.374044	6.32051	-3.49877	0.00140843	0.0177176	-1.251	Stable	CLOCK
0.354545	3.31749	3.49736	0.00141378	0.0177731	-1.25454	Stable	PDIA5
0.687602	4.83218	3.49704	0.00141502	0.0177769	-1.25536	Up	PDE10A
0.242902	3.16624	3.49661	0.00141665	0.0177855	-1.25643	Stable	DOCK3
0.339885	7.47484	3.49501	0.00142278	0.0178506	-1.26045	Stable	PTPN12
-0.370305	6.11857	-3.4939	0.00142705	0.0178922	-1.26324	Stable	PARP1
0.194578	2.81118	3.49269	0.00143171	0.0179387	-1.26628	Stable	FOXC2
0.404751	3.16421	3.49185	0.00143493	0.0179605	-1.26837	Stable	NOC2L
-1.13439	6.53846	-3.49175	0.00143535	0.0179605	-1.26864	Down	HEY2
-0.508698	5.18773	-3.49145	0.00143649	0.0179628	-1.26938	Down	LPIN1
0.35892	3.25188	3.49085	0.00143883	0.0179661	-1.2709	Stable	IPO4
-0.137867	2.35748	-3.49065	0.0014396	0.0179661	-1.27139	Stable	ACSM1
-0.151469	2.60737	-3.49059	0.00143985	0.0179661	-1.27156	Stable	TNFRSF8
0.445111	6.38777	3.49027	0.00144108	0.0179661	-1.27235	Stable	LNPK
-0.450483	3.69985	-3.49013	0.00144163	0.0179661	-1.27271	Stable	CALHM5
-0.709515	4.28729	-3.48991	0.00144247	0.0179661	-1.27325	Down	RFTN2
0.28648	2.99861	3.48892	0.00144633	0.0180023	-1.27574	Stable	FBXL12
0.393794	9.17239	3.48863	0.00144746	0.0180045	-1.27647	Stable	RPL3
-0.195043	2.93405	-3.48803	0.0014498	0.0180217	-1.27797	Stable	ADORA1
0.427426	5.14632	3.48746	0.00145204	0.0180376	-1.27941	Stable	KCTD2
-0.211494	7.80226	-3.48702	0.00145376	0.0180401	-1.28051	Stable	SNX3
0.156429	2.79801	3.48692	0.00145416	0.0180401	-1.28077	Stable	GPATCH3
-0.651089	3.62891	-3.4861	0.00145735	0.0180679	-1.28281	Down	SPDYE7P
-0.539686	7.16117	-3.48399	0.00146567	0.0181592	-1.28811	Down	ARL6IP1
-0.209566	2.62436	-3.48223	0.00147262	0.0182248	-1.29252	Stable	PDIK1L
-0.247082	6.52126	-3.48205	0.00147333	0.0182248	-1.29296	Stable	STYX
0.681417	6.02037	3.48192	0.00147387	0.0182248	-1.29331	Up	STK17A
0.221113	3.64494	3.4815	0.00147554	0.0182335	-1.29436	Stable	SLC38A10
0.578298	2.8726	3.48069	0.00147877	0.0182507	-1.2964	Up	SNORA74A
-0.526457	3.75279	-3.48066	0.00147887	0.0182507	-1.29646	Down	ZNF521
0.716964	6.08355	3.47893	0.00148576	0.018304	-1.30079	Up	CD44
-0.497205	4.11086	-3.47892	0.00148584	0.018304	-1.30083	Stable	PCDH7
-0.447632	6.5977	-3.47885	0.00148611	0.018304	-1.301	Stable	EPS15L1
0.452185	5.90622	3.47685	0.00149411	0.0183821	-1.306	Stable	AGO2
0.784381	5.75515	3.47678	0.00149439	0.0183821	-1.30618	Up	USP54
0.280525	3.8807	3.47572	0.00149866	0.0184225	-1.30883	Stable	KLC2
-0.163173	2.69372	-3.4742	0.0015048	0.0184725	-1.31264	Stable	TNNC2
0.413371	5.37444	3.47403	0.00150551	0.0184725	-1.31308	Stable	CYRIB
-0.283724	6.60767	-3.47399	0.00150566	0.0184725	-1.31317	Stable	TMEM69
0.975317	5.49256	3.47361	0.00150722	0.0184797	-1.31414	Up	IGF1
-0.351038	6.19679	-3.46955	0.00152375	0.0186701	-1.32429	Stable	RPRD2
0.207081	7.38195	3.46915	0.00152541	0.0186784	-1.32531	Stable	SHOC2
0.227582	2.91416	3.46855	0.00152789	0.0186965	-1.32682	Stable	SIX4
-0.369585	5.21476	-3.46804	0.00152997	0.0187099	-1.32808	Stable	BTBD3
0.460932	5.33136	3.46691	0.00153461	0.0187544	-1.3309	Stable	SNRK
-0.789282	4.40372	-3.46547	0.00154059	0.0188153	-1.33452	Down	NUDT7
-0.522826	6.13497	-3.4647	0.00154377	0.018818	-1.33644	Down	C15orf61
0.431328	3.66574	3.46468	0.00154383	0.018818	-1.33648	Stable	BASP1
-0.38255	3.44262	-3.46458	0.00154425	0.018818	-1.33673	Stable	NUDT13
0.40143	3.91725	3.46445	0.0015448	0.018818	-1.33706	Stable	TRMT6
0.373297	4.11288	3.46341	0.00154914	0.0188586	-1.33967	Stable	FARP2
-0.477476	3.796	-3.46231	0.00155374	0.0189025	-1.34243	Stable	RCBTB2
0.403856	7.85252	3.46019	0.00156258	0.0189978	-1.34771	Stable	ARPC3
-0.193128	4.20003	-3.45973	0.00156453	0.0190089	-1.34887	Stable	TCF15
-0.422352	4.66438	-3.4595	0.00156551	0.0190089	-1.34946	Stable	GON7
0.267521	2.96059	3.45806	0.00157159	0.0190704	-1.35306	Stable	SLC41A2
-0.320812	3.20955	-3.45754	0.00157376	0.0190776	-1.35434	Stable	MEIS3
0.310416	4.16907	3.45744	0.0015742	0.0190776	-1.35461	Stable	WRN
-0.357018	4.16124	-3.45622	0.00157934	0.0191156	-1.35764	Stable	NUDT16L1
0.328225	3.81148	3.45622	0.00157937	0.0191156	-1.35766	Stable	MDC1
-0.335157	5.7461	-3.45519	0.00158372	0.019156	-1.36022	Stable	SPIN1
0.802798	3.48487	3.45448	0.00158675	0.0191706	-1.362	Up	PAPPA
0.286636	7.05369	3.45414	0.00158821	0.0191706	-1.36285	Stable	SNW1
0.267224	4.94649	3.4539	0.00158922	0.0191706	-1.36344	Stable	MGAT4B
0.430106	6.0416	3.45382	0.00158958	0.0191706	-1.36366	Stable	ZFAS1
-0.451688	5.45352	-3.45343	0.00159124	0.0191706	-1.36463	Stable	ELMO1
0.262307	7.65776	3.4532	0.00159221	0.0191706	-1.36519	Stable	UBAP2L
0.280107	3.14996	3.45315	0.00159245	0.0191706	-1.36533	Stable	SCN1B
-0.51809	3.61019	-3.453	0.00159306	0.0191706	-1.36569	Down	HOGA1
0.386053	3.32326	3.4503	0.00160467	0.0192979	-1.37244	Stable	SNORD44
-0.35685	3.47517	-3.44803	0.00161448	0.0194036	-1.37811	Stable	OLFML2A
-0.289363	5.31302	-3.44596	0.00162349	0.0194995	-1.38329	Stable	DLC1
0.507141	5.89149	3.44449	0.0016299	0.019564	-1.38695	Up	TOM1
-0.350097	7.94873	-3.44384	0.00163276	0.0195858	-1.38859	Stable	SLC30A9
-0.426544	10.6829	-3.443	0.00163643	0.0196174	-1.39068	Stable	RYR2
0.532973	4.65201	3.44171	0.00164209	0.0196673	-1.39389	Up	RHOBTB2
-0.208677	2.7659	-3.44158	0.00164268	0.0196673	-1.39422	Stable	WWOX
-0.329897	3.34004	-3.44088	0.00164576	0.0196917	-1.39597	Stable	ST3GAL5
-0.739176	4.02406	-3.44057	0.00164712	0.0196954	-1.39673	Down	ZNF814
-0.237956	7.37563	-3.43778	0.00165949	0.0198308	-1.40369	Stable	ACP1
-0.189482	9.58997	-3.43576	0.0016685	0.0199156	-1.40873	Stable	RPS27A
0.359745	4.12824	3.43572	0.00166869	0.0199156	-1.40883	Stable	PGAP6
-0.384698	2.73923	-3.43527	0.0016707	0.0199268	-1.40995	Stable	CNTN3
0.290433	6.10428	3.43483	0.00167266	0.0199311	-1.41104	Stable	CSNK2A2
-0.490408	7.40352	-3.4345	0.00167416	0.0199311	-1.41188	Stable	BVES
0.910294	3.3874	3.43448	0.00167422	0.0199311	-1.41191	Up	BEX1
0.50558	5.39597	3.43401	0.00167636	0.0199401	-1.4131	Up	RALGAPA2
-0.388664	6.47651	-3.4333	0.00167957	0.0199401	-1.41488	Stable	PCMTD2
-0.437912	7.69029	-3.43323	0.00167986	0.0199401	-1.41504	Stable	NDUFA5
-0.684985	10.3432	-3.43307	0.0016806	0.0199401	-1.41544	Down	COX7B
0.374992	3.91009	3.43291	0.00168131	0.0199401	-1.41584	Stable	SLC36A4
-0.328622	7.05645	-3.43291	0.00168133	0.0199401	-1.41585	Stable	SMDT1
0.36398	7.95154	3.43256	0.00168289	0.0199461	-1.41671	Stable	NFE2L2
0.287612	4.20637	3.42994	0.00169474	0.020074	-1.42324	Stable	TMEM160
0.628604	3.53609	3.4296	0.00169629	0.0200797	-1.42409	Up	STEAP1
-0.330053	3.55758	-3.42932	0.00169756	0.0200821	-1.42478	Stable	MCM4
0.223754	3.33508	3.4285	0.00170129	0.0201043	-1.42682	Stable	FAM76B
-0.218256	5.53191	-3.42844	0.00170159	0.0201043	-1.42699	Stable	SNX27
-0.3596	6.23076	-3.42821	0.00170264	0.0201043	-1.42756	Stable	PSMB5
-0.153702	2.52948	-3.42736	0.00170651	0.0201375	-1.42967	Stable	STPG3
-0.342485	5.41778	-3.42686	0.0017088	0.0201519	-1.43092	Stable	CTCF
0.613638	3.93694	3.42616	0.00171198	0.0201767	-1.43264	Up	ENO2
0.279589	7.24884	3.4257	0.00171412	0.0201894	-1.43381	Stable	RIOK3
-0.271135	7.24363	-3.42497	0.00171746	0.0202086	-1.43562	Stable	NDUFB8
-0.272167	2.74577	-3.42487	0.0017179	0.0202086	-1.43585	Stable	FOXN3-AS2
-0.294177	3.82347	-3.42382	0.00172274	0.0202529	-1.43847	Stable	ZSCAN26
-0.985166	3.43687	-3.423	0.00172653	0.0202848	-1.44051	Down	MIR21
0.476859	5.19526	3.42218	0.00173036	0.0203089	-1.44257	Stable	ZYX
0.238956	7.70372	3.4221	0.00173073	0.0203089	-1.44277	Stable	IST1
-0.467895	4.46806	-3.42121	0.00173486	0.0203447	-1.44499	Stable	TEFM
0.370465	8.08128	3.42009	0.00174003	0.0203826	-1.44776	Stable	ANP32B
0.277805	3.71123	3.42005	0.00174025	0.0203826	-1.44787	Stable	CWC25
-0.261919	7.06312	-3.41971	0.00174183	0.0203884	-1.44872	Stable	RPS18P9
-0.359478	7.03312	-3.41857	0.00174713	0.0204377	-1.45154	Stable	HCCS
-0.222302	2.82766	-3.41755	0.00175193	0.0204812	-1.45409	Stable	ZNF829
0.533037	4.23984	3.41608	0.00175885	0.0205329	-1.45775	Up	SNORD79
-0.402008	3.69773	-3.41594	0.00175949	0.0205329	-1.45809	Stable	IRAK1BP1
0.369273	4.98321	3.41591	0.00175962	0.0205329	-1.45816	Stable	HMGN4
0.423672	3.42096	3.41552	0.00176148	0.0205419	-1.45914	Stable	PCDH17
0.256152	7.35077	3.41468	0.00176544	0.0205753	-1.46123	Stable	UBXN4
0.193193	5.46789	3.41273	0.00177468	0.0206591	-1.46608	Stable	ZNF384
0.357566	5.02599	3.4127	0.00177482	0.0206591	-1.46615	Stable	BAZ2A
0.364161	4.95988	3.41195	0.00177836	0.0206875	-1.468	Stable	STARD3NL
0.566548	3.61684	3.41141	0.00178092	0.0207046	-1.46934	Up	ALOX5
0.429003	2.92627	3.41013	0.00178705	0.0207631	-1.47254	Stable	TEAD4
-0.244568	7.1368	-3.40958	0.00178968	0.0207808	-1.4739	Stable	STT3B
0.799176	3.54606	3.40805	0.00179704	0.0208534	-1.47771	Up	ANGPTL4
0.389388	5.86707	3.4074	0.00180016	0.0208767	-1.47933	Stable	CNOT6L
0.545977	4.39081	3.40712	0.00180147	0.0208769	-1.48	Up	MSMO1
-0.294948	3.53236	-3.40693	0.00180238	0.0208769	-1.48047	Stable	LAMTOR5P1
-0.242178	7.84809	-3.40618	0.00180603	0.0209062	-1.48235	Stable	PAFAH1B1
0.256098	2.68532	3.40591	0.00180732	0.0209084	-1.48301	Stable	LAYN
-0.659738	6.86713	-3.40418	0.00181569	0.0209923	-1.48731	Down	CYYR1
1.63754	4.19899	3.4032	0.00182045	0.0210345	-1.48974	Up	PTX3
-0.325459	6.82006	-3.4027	0.00182291	0.0210485	-1.491	Stable	TSC22D1
-0.466555	4.26656	-3.40249	0.0018239	0.0210485	-1.4915	Stable	CLYBL
0.359284	4.95438	3.4019	0.00182678	0.0210588	-1.49297	Stable	MLLT6
-0.267992	3.25185	-3.40185	0.00182702	0.0210588	-1.49309	Stable	GEMIN7
-0.312054	3.27087	-3.40016	0.00183531	0.0211413	-1.49729	Stable	ANKRD6
0.247265	4.39454	3.39971	0.00183754	0.0211542	-1.49842	Stable	POLR3E
0.237424	2.79059	3.39872	0.00184241	0.0211754	-1.50088	Stable	FZD3
0.827024	4.00088	3.39868	0.00184259	0.0211754	-1.50097	Up	ADAMTS4
0.224924	4.97631	3.39864	0.00184276	0.0211754	-1.50105	Stable	TRIM44
-0.428063	8.728	-3.39835	0.00184423	0.0211795	-1.5018	Stable	PPP1R12B
0.23329	2.90493	3.39789	0.00184645	0.0211921	-1.50292	Stable	S100P
-0.328539	2.85758	-3.39759	0.00184797	0.0211966	-1.50368	Stable	AURKA
0.237342	9.3017	3.39725	0.00184963	0.0212027	-1.50451	Stable	NCL
0.258379	6.17727	3.39682	0.00185176	0.0212142	-1.50558	Stable	NME4
0.391553	4.1754	3.39553	0.00185815	0.0212506	-1.50878	Stable	METTL22
0.32556	3.56199	3.39553	0.00185817	0.0212506	-1.50879	Stable	DLG5
-0.606397	5.08212	-3.3955	0.00185831	0.0212506	-1.50886	Down	DPY19L2
-0.941186	7.58128	-3.39521	0.00185972	0.0212538	-1.50957	Down	LYVE1
0.880806	6.21905	3.39451	0.00186324	0.0212759	-1.51132	Up	SRXN1
-0.40454	4.04444	-3.39437	0.00186391	0.0212759	-1.51166	Stable	GHR
-0.240965	3.62669	-3.39403	0.00186563	0.0212764	-1.51251	Stable	TRAPPC12
0.334816	5.20704	3.39375	0.00186698	0.0212764	-1.51319	Stable	SNRPA
0.330265	3.23484	3.39368	0.00186734	0.0212764	-1.51336	Stable	C1RL
-0.32677	3.87204	-3.39095	0.00188102	0.0214194	-1.52014	Stable	SCN4B
0.349397	3.07413	3.38998	0.00188589	0.0214506	-1.52254	Stable	TBL1X
0.556647	4.4552	3.38995	0.00188604	0.0214506	-1.52262	Up	YIPF1
0.537544	7.32519	3.38947	0.00188848	0.0214612	-1.52382	Up	SRGN
0.431582	3.20766	3.38877	0.00189198	0.0214612	-1.52554	Stable	SNORA6
-0.448958	8.40529	-3.38865	0.00189262	0.0214612	-1.52585	Stable	TMEM14B
0.451807	4.65293	3.3886	0.00189285	0.0214612	-1.52597	Stable	RAMP1
0.317199	4.48771	3.38853	0.00189321	0.0214612	-1.52614	Stable	HACE1
0.254331	3.50203	3.38841	0.0018938	0.0214612	-1.52643	Stable	KDM1B
-0.140594	2.44667	-3.38692	0.00190134	0.0215337	-1.53012	Stable	GRIN3A
0.428011	8.21546	3.38586	0.00190675	0.0215819	-1.53276	Stable	ACTR3
-0.449903	3.86789	-3.384	0.0019162	0.021676	-1.53735	Stable	PCDHB5
0.23	4.40919	3.38334	0.0019196	0.0217013	-1.53899	Stable	FOXP1
-0.265559	2.60877	-3.38305	0.00192108	0.0217051	-1.53971	Stable	CCDC121
0.545115	4.8744	3.38112	0.00193102	0.0218043	-1.5445	Up	NUP188
0.947355	4.64237	3.38018	0.00193585	0.0218458	-1.54682	Up	LINC00260
-0.373261	3.93373	-3.37955	0.00193909	0.0218692	-1.54837	Stable	ZBTB40
0.258999	3.65436	3.37829	0.00194563	0.0219299	-1.5515	Stable	XPC
0.51577	4.53005	3.37796	0.00194735	0.0219362	-1.55232	Up	SLC25A27
0.607387	5.08814	3.37738	0.00195035	0.0219568	-1.55375	Up	COL12A1
0.366425	8.78326	3.37702	0.00195224	0.021965	-1.55465	Stable	YWHAQ
-0.332528	3.34112	-3.37616	0.00195672	0.0220023	-1.55678	Stable	ATP1B2
-0.200293	2.68019	-3.37546	0.00196034	0.0220298	-1.55849	Stable	GREB1
-0.352464	4.37112	-3.37416	0.00196715	0.0220932	-1.56171	Stable	MED11
0.335272	3.93927	3.37356	0.00197028	0.0221152	-1.56319	Stable	LRRC42
0.310271	5.57866	3.3723	0.00197695	0.0221769	-1.56632	Stable	ZZZ3
0.376362	4.94258	3.37183	0.0019794	0.0221912	-1.56747	Stable	NAB1
-0.41158	4.33906	-3.3708	0.00198482	0.0222286	-1.57001	Stable	COQ7
-0.261297	2.77669	-3.37075	0.0019851	0.0222286	-1.57014	Stable	CYP4F12
0.347811	5.63528	3.36906	0.00199409	0.022316	-1.57433	Stable	KDSR
0.296112	6.26999	3.36674	0.0020064	0.0224319	-1.58005	Stable	GOLGA5
-0.377866	7.36091	-3.36667	0.00200682	0.0224319	-1.58024	Stable	MRPL15
0.357608	4.28525	3.3645	0.0020184	0.022548	-1.58558	Stable	FAM114A2
0.227791	3.10769	3.36389	0.0020217	0.0225714	-1.58709	Stable	CPSF1
-0.206561	2.60291	-3.36318	0.00202552	0.0226007	-1.58885	Stable	FRMPD4
0.506196	5.10847	3.36171	0.00203346	0.0226759	-1.59248	Up	DAP
-0.44194	7.08084	-3.36139	0.00203521	0.022676	-1.59328	Stable	SGCD
-0.292116	3.90841	-3.36122	0.00203611	0.022676	-1.59368	Stable	TSEN2
0.351147	3.91209	3.36089	0.00203789	0.022676	-1.5945	Stable	ST3GAL3
-0.512237	3.95203	-3.36074	0.00203875	0.022676	-1.59489	Down	ST8SIA6
0.251951	2.65717	3.3606	0.00203948	0.022676	-1.59522	Stable	TRANK1
0.312058	5.55239	3.35952	0.00204537	0.0227281	-1.5979	Stable	MAP7D3
0.323642	4.08177	3.35864	0.00205013	0.0227676	-1.60006	Stable	PSMD5
0.404841	3.7947	3.35714	0.00205834	0.0228453	-1.60376	Stable	PKNOX1
1.0156	4.64047	3.35619	0.00206353	0.0228894	-1.6061	Up	FLJ42393
0.432477	7.26428	3.35523	0.00206881	0.022927	-1.60847	Stable	FNDC3B
-0.332051	7.18696	-3.35513	0.00206935	0.022927	-1.60871	Stable	TOP2B
0.316489	8.6068	3.35475	0.00207145	0.0229333	-1.60965	Stable	AKAP13
0.324694	4.5735	3.35459	0.00207235	0.0229333	-1.61006	Stable	ASXL1
-0.630183	4.34039	-3.35406	0.00207528	0.0229522	-1.61136	Down	MTUS2
0.445005	3.77619	3.3535	0.00207836	0.0229729	-1.61274	Stable	TIGD7
0.643024	6.39046	3.35274	0.00208255	0.0230056	-1.61461	Up	ANGPTL2
-0.398338	6.25616	-3.35228	0.00208511	0.0230204	-1.61575	Stable	MGLL
-0.379053	3.37648	-3.34901	0.00210333	0.0231925	-1.62382	Stable	PLD6
0.499306	5.37318	3.34887	0.0021041	0.0231925	-1.62416	Stable	SIRPA
0.494851	5.31619	3.34867	0.0021052	0.0231925	-1.62464	Stable	ZNF841
-0.423457	5.19288	-3.34843	0.00210656	0.0231925	-1.62524	Stable	QDPR
0.383702	3.53554	3.34838	0.00210684	0.0231925	-1.62537	Stable	TBC1D22B
0.290143	4.79606	3.34727	0.00211307	0.0232475	-1.6281	Stable	DUSP7
-1.08665	6.43912	-3.34691	0.00211507	0.0232559	-1.62898	Down	F13A1
-0.217099	6.76904	-3.346	0.00212022	0.0232926	-1.63124	Stable	CNOT7
-0.45359	7.72378	-3.34588	0.00212088	0.0232926	-1.63152	Stable	NDRG4
0.245329	5.93692	3.34461	0.00212806	0.023351	-1.63466	Stable	HS2ST1
-0.372373	4.32921	-3.34432	0.00212969	0.023351	-1.63537	Stable	THRB
-0.207747	5.66388	-3.34428	0.00212991	0.023351	-1.63547	Stable	SESTD1
-0.193812	2.59224	-3.34381	0.00213256	0.0233665	-1.63662	Stable	CDKN2C
0.384806	4.22629	3.34173	0.00214438	0.0234823	-1.64174	Stable	RNF145
-1.04239	3.58059	-3.34143	0.00214609	0.0234874	-1.64248	Down	FAM180A
0.272548	2.93924	3.34094	0.00214892	0.0234989	-1.6437	Stable	CACNB3
-0.174881	2.91544	-3.34081	0.00214963	0.0234989	-1.64401	Stable	HS3ST1
-0.263501	9.9904	-3.34025	0.00215284	0.0235203	-1.64539	Stable	ATP5PD
0.24407	3.37479	3.33994	0.00215463	0.0235227	-1.64616	Stable	GFOD1
-0.278893	4.17788	-3.33971	0.00215595	0.0235227	-1.64673	Stable	MXD4
0.678798	6.5616	3.33956	0.0021568	0.0235227	-1.6471	Up	TMEM43
0.257274	6.0234	3.33803	0.00216554	0.0236044	-1.65085	Stable	IFNGR2
-0.513028	7.18532	-3.3366	0.00217378	0.023679	-1.65437	Down	RPL3L
-1.10714	8.19429	-3.33641	0.0021749	0.023679	-1.65484	Down	FABP4
-0.251823	4.32101	-3.33613	0.0021765	0.0236827	-1.65553	Stable	COMTD1
-0.29609	6.96234	-3.33492	0.00218352	0.0237341	-1.65851	Stable	GNPAT
0.350325	6.62853	3.33488	0.00218373	0.0237341	-1.6586	Stable	TBC1D15
-0.218445	4.29445	-3.33437	0.00218669	0.0237398	-1.65986	Stable	EXD2
-0.169061	2.86717	-3.33436	0.00218678	0.0237398	-1.65989	Stable	LRRC53
-0.307409	7.33555	-3.33393	0.00218927	0.0237425	-1.66095	Stable	BLVRB
-0.390434	7.26195	-3.33388	0.00218954	0.0237425	-1.66107	Stable	WLS
0.624429	10.0301	3.33064	0.00220845	0.0239337	-1.66904	Up	LPL
-0.437323	5.49335	-3.32951	0.00221508	0.0239918	-1.67182	Stable	QRSL1
-0.301436	6.40383	-3.32767	0.00222591	0.0240953	-1.67634	Stable	CHTOP
-0.3319	2.90816	-3.32744	0.00222726	0.024096	-1.6769	Stable	ADCK2
-0.30916	3.19106	-3.32722	0.00222859	0.0240966	-1.67745	Stable	ZNF669
-0.219098	2.68345	-3.32673	0.00223149	0.0241142	-1.67866	Stable	CLIC3
0.277524	6.98705	3.32592	0.00223624	0.0241516	-1.68063	Stable	TCEA1
0.244333	4.17337	3.32475	0.00224321	0.0242131	-1.68351	Stable	CEP83
-0.385313	5.40976	-3.32372	0.00224936	0.0242656	-1.68605	Stable	TRUB1
-0.147401	2.73266	-3.32261	0.00225596	0.0243228	-1.68876	Stable	GPBAR1
-0.252183	8.69576	-3.32218	0.00225852	0.0243365	-1.68982	Stable	C1orf43
-0.300481	4.90012	-3.32176	0.00226106	0.0243499	-1.69086	Stable	BBS10
0.735183	4.73287	3.32083	0.00226661	0.0243958	-1.69313	Up	ZNF385D
-0.450998	8.21764	-3.31994	0.002272	0.0244352	-1.69533	Stable	TMEM14C
0.241516	7.82646	3.31979	0.00227286	0.0244352	-1.69568	Stable	MARCHF7
-0.440039	7.06451	-3.31714	0.00228889	0.0245802	-1.70219	Stable	TMEM47
-0.38879	7.53232	-3.31713	0.00228896	0.0245802	-1.70222	Stable	PDHX
-0.540841	8.81236	-3.31678	0.00229106	0.0245888	-1.70307	Down	CAV1
0.741189	3.24998	3.31566	0.00229791	0.0246483	-1.70584	Up	SELL
-0.451154	3.59214	-3.31532	0.00229996	0.0246562	-1.70666	Stable	ARMH4
-0.327414	3.04903	-3.31465	0.00230407	0.0246863	-1.70832	Stable	DUSP10
0.642227	3.56883	3.31297	0.00231433	0.0247822	-1.71243	Up	RNU11
0.292462	5.61795	3.31106	0.00232607	0.0248937	-1.71712	Stable	ENOPH1
-0.187748	3.0736	-3.30873	0.00234046	0.0250335	-1.72283	Stable	SASS6
0.236684	7.08431	3.30839	0.00234251	0.0250412	-1.72365	Stable	RBM25
-0.223953	2.92071	-3.30757	0.00234763	0.0250817	-1.72567	Stable	DAND5
0.211699	3.53094	3.30709	0.00235059	0.0250992	-1.72684	Stable	RMDN3
-0.267164	3.36864	-3.3067	0.00235305	0.0251112	-1.7278	Stable	OXSM
-0.362338	3.36437	-3.30625	0.00235587	0.0251271	-1.72891	Stable	DAAM2
0.969879	7.93643	3.3031	0.00237557	0.0253228	-1.73662	Up	MT1M
0.253611	3.17173	3.30243	0.00237976	0.0253532	-1.73826	Stable	MVD
-0.435622	6.36018	-3.3022	0.00238121	0.0253543	-1.73882	Stable	MRPS36
0.325232	5.09233	3.30116	0.00238779	0.02541	-1.74137	Stable	PDE4D
0.655374	4.8829	3.30057	0.00239147	0.0254263	-1.7428	Up	EIF2AK3
0.194109	2.66572	3.30049	0.00239201	0.0254263	-1.74301	Stable	DKK2
-0.347084	9.60406	-3.30027	0.00239342	0.0254269	-1.74356	Stable	ABLIM1
0.239777	5.78925	3.29973	0.00239683	0.0254379	-1.74487	Stable	MAP4K5
1.06683	4.19242	3.2995	0.00239824	0.0254379	-1.74542	Up	GRAMD4
0.481501	3.95027	3.2994	0.00239889	0.0254379	-1.74567	Stable	RIC3
0.762171	6.69456	3.29925	0.00239985	0.0254379	-1.74604	Up	MEIS1
-0.216019	7.28205	-3.29835	0.00240556	0.0254841	-1.74824	Stable	HINT1
-0.349091	5.82366	-3.29788	0.00240856	0.0255015	-1.74939	Stable	COQ6
0.650682	9.38081	3.29713	0.00241333	0.0255377	-1.75123	Up	SOD2
-0.792802	7.18302	-3.29566	0.00242274	0.0256229	-1.75483	Down	CACNB2
-0.291365	6.5129	-3.29473	0.0024287	0.0256673	-1.7571	Stable	RNF14
0.718179	3.42658	3.29458	0.00242966	0.0256673	-1.75747	Up	RIPOR2
0.302363	3.88107	3.29334	0.00243761	0.0257368	-1.7605	Stable	SNX24
0.395384	5.42007	3.29219	0.00244505	0.025801	-1.76332	Stable	TINF2
0.487079	4.02091	3.29144	0.00244988	0.0258374	-1.76514	Stable	NUDCD1
0.198553	3.00847	3.29063	0.00245512	0.0258783	-1.76712	Stable	SUPT3H
0.298246	4.28313	3.28962	0.00246171	0.025919	-1.7696	Stable	NFYA
0.349771	3.1183	3.28954	0.00246225	0.025919	-1.76981	Stable	MT1HL1
-0.386978	9.40232	-3.2894	0.00246311	0.025919	-1.77013	Stable	DSP
-0.342621	5.49635	-3.28903	0.00246553	0.02593	-1.77104	Stable	EXOC6
0.335243	5.17223	3.28709	0.00247819	0.0260486	-1.77578	Stable	MEAF6
-0.154497	10.2419	-3.28453	0.00249502	0.0262109	-1.78204	Stable	COX7A1
-0.787637	5.34659	-3.28407	0.00249806	0.0262161	-1.78317	Down	RAB3A
-0.33433	3.94814	-3.28403	0.00249829	0.0262161	-1.78326	Stable	TNS3
-0.146435	2.71471	-3.28324	0.00250351	0.0262562	-1.78519	Stable	DFFB
-0.274036	9.74839	-3.27913	0.0025308	0.0265276	-1.79522	Stable	MDH1
-0.400064	7.42194	-3.27764	0.00254079	0.0265985	-1.79887	Stable	SUCLG2
-0.340916	6.65656	-3.27753	0.0025415	0.0265985	-1.79912	Stable	CREB1
0.712284	3.09693	3.27749	0.00254179	0.0265985	-1.79923	Up	CSF3R
-0.281931	7.90449	-3.27432	0.00256314	0.0268044	-1.80697	Stable	BOLA3
0.390846	5.20521	3.27414	0.00256431	0.0268044	-1.80739	Stable	SP100
-0.818121	6.91354	-3.27336	0.0025696	0.0268449	-1.8093	Down	B3GALT2
0.169569	2.66254	3.27315	0.00257103	0.0268449	-1.80981	Stable	RADX
0.454981	5.80962	3.2721	0.00257817	0.0269042	-1.81238	Stable	UBE2J1
-0.463002	7.73871	-3.27189	0.00257956	0.0269042	-1.81288	Stable	HACD1
0.243571	6.71788	3.27111	0.00258488	0.0269429	-1.81479	Stable	TSPAN3
-0.195047	2.95965	-3.27093	0.00258613	0.0269429	-1.81523	Stable	HIC2
0.167064	2.63896	3.27046	0.00258932	0.0269438	-1.81637	Stable	C11orf65
-0.226482	3.17915	-3.27043	0.00258955	0.0269438	-1.81646	Stable	DNAAF10
0.327885	5.7373	3.27029	0.0025905	0.0269438	-1.81679	Stable	FBXO21
-0.303762	2.78146	-3.27003	0.00259228	0.0269474	-1.81743	Stable	RGS7BP
-0.323168	3.27314	-3.26894	0.00259973	0.02701	-1.82008	Stable	SYT7
-0.230861	5.89739	-3.26831	0.00260401	0.0270395	-1.8216	Stable	FDPS
-0.257146	8.16712	-3.26717	0.00261186	0.0270919	-1.82439	Stable	SAP18
0.55344	5.10837	3.26716	0.00261193	0.0270919	-1.82441	Up	SCARNA12
1.02629	4.41677	3.26471	0.00262883	0.0272522	-1.83038	Up	UCHL1
-0.315612	4.73896	-3.26368	0.002636	0.0273116	-1.8329	Stable	ASB1
0.261295	3.76386	3.26325	0.00263895	0.0273168	-1.83393	Stable	FAS
0.545069	6.25309	3.26319	0.0026394	0.0273168	-1.83409	Up	GARS1
0.435043	4.55313	3.26121	0.00265316	0.0274441	-1.8389	Stable	ZNF436
-0.133885	2.42798	-3.26082	0.00265593	0.0274577	-1.83986	Stable	SRMS
-0.259714	2.8102	-3.25978	0.00266317	0.0275175	-1.84238	Stable	SCARNA22
-0.302568	8.79604	-3.25911	0.00266786	0.0275469	-1.84401	Stable	SRL
-0.240081	2.62014	-3.25865	0.00267111	0.0275469	-1.84513	Stable	LINC00525
-0.41822	4.56083	-3.25862	0.00267134	0.0275469	-1.84522	Stable	TMEM135
-0.371174	5.72377	-3.25854	0.00267186	0.0275469	-1.8454	Stable	NFIX
0.326457	4.80795	3.2581	0.00267495	0.0275637	-1.84646	Stable	SUN2
0.266434	3.17981	3.25737	0.00268014	0.0276021	-1.84826	Stable	EML2
1.20381	3.39106	3.25684	0.00268386	0.0276253	-1.84954	Up	TFPI2
-0.175335	2.68766	-3.25577	0.00269141	0.0276763	-1.85214	Stable	LINC02875
0.387146	6.07274	3.25554	0.00269308	0.0276763	-1.85271	Stable	POLD4
-0.717244	6.76685	-3.25552	0.00269321	0.0276763	-1.85276	Down	TUBA8
-0.246298	3.65691	-3.25527	0.00269494	0.027679	-1.85335	Stable	CCDC97
0.308758	3.16349	3.2541	0.00270324	0.027749	-1.85619	Stable	MMP14
0.289387	6.81207	3.25361	0.00270673	0.0277697	-1.85738	Stable	CMPK1
0.367319	3.24557	3.25301	0.00271102	0.0277987	-1.85885	Stable	ALDH18A1
-0.769701	3.52985	-3.25082	0.0027267	0.0279357	-1.86418	Down	SMIM5
-0.308787	7.23524	-3.25073	0.00272735	0.0279357	-1.8644	Stable	AFG3L2
-0.767786	6.38384	-3.24955	0.00273584	0.0279961	-1.86727	Down	ANXA3
-0.171686	2.71713	-3.24941	0.00273681	0.0279961	-1.8676	Stable	PIK3CG
0.276771	3.53702	3.24912	0.00273889	0.0279961	-1.8683	Stable	ZNF26
-0.288198	6.83927	-3.24908	0.00273919	0.0279961	-1.8684	Stable	PKN2
-0.382311	7.01042	-3.24869	0.00274199	0.0280096	-1.86935	Stable	FUNDC1
0.566936	4.59349	3.24788	0.00274786	0.0280543	-1.87133	Up	ADGRG1
-0.515164	4.76092	-3.24762	0.00274969	0.0280579	-1.87194	Down	GRB14
0.735727	5.42168	3.24718	0.0027529	0.0280754	-1.87302	Up	JPH1
0.287794	7.07007	3.24431	0.00277376	0.0282729	-1.88	Stable	CERS2
0.224081	6.36018	3.24245	0.00278733	0.0283845	-1.88451	Stable	SNX9
-0.534168	4.65804	-3.2423	0.00278842	0.0283845	-1.88487	Down	TP53INP1
-1.04795	8.27343	-3.24209	0.00278999	0.0283845	-1.88539	Down	TXLNB
-0.299939	5.50824	-3.24197	0.00279084	0.0283845	-1.88567	Stable	ATE1
0.229512	4.0519	3.24178	0.00279224	0.0283845	-1.88613	Stable	CHERP
0.318798	6.0897	3.24078	0.0027996	0.0284286	-1.88857	Stable	NUS1
-0.314448	8.80204	-3.24078	0.0027996	0.0284286	-1.88857	Stable	NFIB
-0.411972	5.29585	-3.24015	0.00280424	0.0284605	-1.8901	Stable	TSPAN14
0.437825	7.8576	3.23958	0.00280843	0.0284876	-1.89148	Stable	CLIC1
0.332678	3.85584	3.23856	0.00281592	0.0285483	-1.89394	Stable	NKRF
-0.28938	6.0697	-3.23825	0.00281828	0.0285568	-1.89471	Stable	MARF1
0.442405	5.6661	3.23788	0.00282096	0.0285687	-1.89559	Stable	LRP10
-0.472391	6.60396	-3.23493	0.00284287	0.0287751	-1.90274	Stable	ABR
0.37677	3.34474	3.23391	0.00285053	0.0288257	-1.90522	Stable	HHEX
0.183228	2.91426	3.23386	0.00285093	0.0288257	-1.90535	Stable	OSBPL10
-0.337706	6.85313	-3.23274	0.00285929	0.0288948	-1.90806	Stable	TMLHE
-0.267824	2.89391	-3.23142	0.00286925	0.0289678	-1.91127	Stable	COA7
0.405219	3.76475	3.23137	0.00286959	0.0289678	-1.91138	Stable	WDR46
0.375317	4.54692	3.23054	0.00287581	0.0290151	-1.91338	Stable	UBXN2A
-0.368059	4.16797	-3.22997	0.00288017	0.0290436	-1.91478	Stable	KIAA1671
-0.275838	6.1178	-3.22958	0.00288313	0.0290578	-1.91573	Stable	ZNF280D
-0.282738	6.68982	-3.22837	0.00289225	0.0291242	-1.91865	Stable	MTX2
-0.499054	9.04224	-3.22819	0.00289366	0.0291242	-1.9191	Stable	FHL2
1.23886	3.6634	3.22809	0.00289435	0.0291242	-1.91932	Up	NEB
0.111881	2.36963	3.22593	0.00291081	0.0292587	-1.92456	Stable	EFCAB12
-0.507916	3.80151	-3.22593	0.00291082	0.0292587	-1.92456	Down	RGS6
-0.236297	3.23389	-3.22544	0.00291456	0.0292651	-1.92575	Stable	SPATA24
0.147883	2.38412	3.22523	0.00291614	0.0292651	-1.92625	Stable	TTC30B
0.408431	3.95924	3.22508	0.00291734	0.0292651	-1.92663	Stable	RUNX1
-0.334386	3.79937	-3.22484	0.00291913	0.0292651	-1.92719	Stable	EEF2K
0.381915	4.50899	3.22483	0.00291922	0.0292651	-1.92722	Stable	ZDHHC13
-0.281116	2.78834	-3.2245	0.00292174	0.0292704	-1.92802	Stable	ASB10
-0.25183	3.60731	-3.22431	0.00292322	0.0292704	-1.92849	Stable	SPG7
-0.208016	2.59153	-3.22416	0.0029244	0.0292704	-1.92886	Stable	TK1
-0.779316	5.65407	-3.22357	0.00292891	0.0293	-1.93028	Down	HIF3A
-0.299402	11.1	-3.22267	0.0029358	0.0293533	-1.93245	Stable	ATP2A2
-0.389673	5.07907	-3.22148	0.00294498	0.0294295	-1.93534	Stable	HEATR6
0.221953	6.16046	3.22119	0.00294717	0.0294358	-1.93602	Stable	CBX3
-0.384507	6.91976	-3.22033	0.00295385	0.0294793	-1.93812	Stable	MRPL45
-0.501139	5.94199	-3.22017	0.00295508	0.0294793	-1.9385	Down	UACA
0.266208	3.88828	3.22003	0.00295621	0.0294793	-1.93885	Stable	SIPA1L1
0.228103	2.60555	3.21871	0.00296644	0.029548	-1.94204	Stable	XPNPEP2
-0.386987	7.52742	-3.21865	0.00296692	0.029548	-1.94219	Stable	TACC1
0.688046	7.49428	3.21853	0.00296781	0.029548	-1.94247	Up	SNORA24
0.277685	2.64553	3.21833	0.00296939	0.0295481	-1.94296	Stable	FPR2
-0.176607	2.84508	-3.21561	0.00299064	0.0297336	-1.94954	Stable	ITPKB
-0.223552	2.60638	-3.21554	0.00299118	0.0297336	-1.94971	Stable	TMEM63C
-0.2851	3.95514	-3.21529	0.00299314	0.0297374	-1.95032	Stable	LIN52
-0.398708	7.30922	-3.21497	0.00299562	0.0297464	-1.95108	Stable	HTATSF1
-0.296054	2.82254	-3.2133	0.00300871	0.0298607	-1.95511	Stable	IL5
0.358905	4.66727	3.21285	0.00301229	0.0298805	-1.9562	Stable	TANK
0.297022	3.07766	3.21234	0.00301635	0.029905	-1.95745	Stable	LZTR1
-0.450916	8.24083	-3.20981	0.00303632	0.0300872	-1.96354	Stable	SMIM4
0.386884	4.48722	3.20882	0.00304421	0.0301252	-1.96594	Stable	HAUS2
-0.252581	2.77687	-3.20879	0.00304444	0.0301252	-1.966	Stable	ZNF66
0.321784	5.13528	3.20873	0.00304495	0.0301252	-1.96616	Stable	TCTA
0.382189	5.78575	3.20618	0.00306533	0.0303109	-1.97232	Stable	GID8
0.286226	7.27543	3.2057	0.00306921	0.0303334	-1.97348	Stable	GDI1
-0.275507	3.45163	-3.20546	0.00307109	0.030336	-1.97405	Stable	METTL18
-0.354749	4.46598	-3.20449	0.00307888	0.0303971	-1.97639	Stable	PPARG
-0.346707	3.24529	-3.2042	0.00308124	0.0304044	-1.97709	Stable	ATPSCKMT
-0.379718	4.35459	-3.20373	0.00308499	0.0304256	-1.97822	Stable	C11orf71
0.324487	5.10247	3.20346	0.00308718	0.0304312	-1.97887	Stable	NFX1
0.288764	3.95734	3.2029	0.0030917	0.0304599	-1.98022	Stable	SPRYD3
-0.256937	9.1932	-3.20222	0.00309722	0.030495	-1.98187	Stable	NDUFA12
0.559468	5.02918	3.20186	0.00310017	0.030495	-1.98275	Up	BACE2
-0.581929	5.38216	-3.20177	0.00310089	0.030495	-1.98296	Down	CFAP20
0.257808	4.45754	3.20166	0.00310173	0.030495	-1.98321	Stable	CCNJ
0.459	5.85593	3.2006	0.00311034	0.0305637	-1.98577	Stable	ZNF326
-0.548331	6.03393	-3.2003	0.00311283	0.0305722	-1.98651	Down	SLC20A2
-0.235576	3.98324	-3.19975	0.00311731	0.0306003	-1.98783	Stable	C2orf88
1.1632	4.85191	3.19881	0.00312499	0.0306495	-1.99011	Up	C3orf52
0.374074	3.03007	3.19863	0.00312645	0.0306495	-1.99054	Stable	HMGN1
0.25682	2.84232	3.19854	0.0031272	0.0306495	-1.99076	Stable	ABCG1
0.42149	6.90403	3.19784	0.00313288	0.0306892	-1.99243	Stable	NIFK
-0.280964	5.44329	-3.19674	0.00314195	0.0307372	-1.9951	Stable	LRBA
-0.221148	2.70104	-3.19647	0.00314414	0.0307372	-1.99574	Stable	CPLX3
0.522419	3.49901	3.19644	0.00314437	0.0307372	-1.99581	Up	PDPN
-0.32512	3.1609	-3.19634	0.00314521	0.0307372	-1.99606	Stable	F10
-0.11284	2.81971	-3.19625	0.00314593	0.0307372	-1.99627	Stable	RSPO4
-0.489354	7.60572	-3.19579	0.00314976	0.0307587	-1.99739	Stable	PCYOX1
0.694729	3.11238	3.19509	0.00315548	0.0307849	-1.99906	Up	PDE8B
-0.279517	4.07532	-3.19506	0.00315571	0.0307849	-1.99913	Stable	DLSTP1
1.09772	9.39145	3.19484	0.00315753	0.0307861	-1.99966	Up	XIRP1
0.257919	4.29868	3.19465	0.0031591	0.0307861	-2.00012	Stable	WDR70
0.319781	2.46034	3.19403	0.00316425	0.0308204	-2.00162	Stable	KCNJ15
-0.26575	8.37995	-3.19356	0.00316809	0.0308419	-2.00274	Stable	CAPZA2
0.366882	5.28307	3.19294	0.00317324	0.030876	-2.00424	Stable	EPB41L4A
-0.464823	9.07376	-3.19241	0.00317769	0.0308892	-2.00554	Stable	MPC1
0.714256	4.63239	3.19221	0.0031793	0.0308892	-2.006	Up	PTCH2
-0.257516	4.73635	-3.19219	0.0031795	0.0308892	-2.00606	Stable	ATRN
0.375359	5.55526	3.19071	0.00319179	0.0309926	-2.00962	Stable	JMJD6
-0.157446	2.57899	-3.18853	0.00320997	0.0311531	-2.01486	Stable	TERT
0.965999	6.26863	3.18796	0.00321475	0.0311834	-2.01623	Up	ITGA5
0.512329	5.48303	3.18706	0.00322233	0.0312409	-2.0184	Up	PANX1
0.16227	2.4138	3.18675	0.00322494	0.0312501	-2.01915	Stable	SNORD60
0.31734	3.60708	3.18563	0.00323435	0.0313252	-2.02184	Stable	CMTM3
0.439287	3.35993	3.18424	0.00324616	0.0314234	-2.0252	Stable	NOS3
-0.345415	4.10969	-3.18332	0.00325397	0.0314829	-2.02742	Stable	KRBOX4
-0.189546	3.05931	-3.18086	0.00327489	0.0316691	-2.03333	Stable	HEXIM2
-0.495321	3.03503	-3.17967	0.0032851	0.0317514	-2.03619	Stable	PRDX6-AS1
1.63564	4.31792	3.17846	0.00329542	0.0318349	-2.03909	Up	SLN
0.751117	3.75058	3.17691	0.00330882	0.031948	-2.04283	Up	PAPPA-AS1
0.294593	6.03139	3.17654	0.00331196	0.031962	-2.0437	Stable	PPP2R5E
-0.447738	4.40142	-3.17578	0.00331852	0.0320089	-2.04553	Stable	CPEB3
-0.277618	3.15045	-3.17531	0.0033226	0.0320318	-2.04666	Stable	PRKD1
-0.199304	11.1302	-3.17409	0.00333315	0.0321171	-2.04958	Stable	RPL11
-0.387498	5.76719	-3.17363	0.00333722	0.0321399	-2.05071	Stable	IQSEC1
-0.545696	3.4346	-3.17292	0.00334334	0.0321824	-2.0524	Down	CD300LG
0.564436	3.83643	3.17224	0.00334925	0.0322208	-2.05403	Up	SNORD58A
0.627425	7.29662	3.17207	0.00335074	0.0322208	-2.05444	Up	ADAMTS1
-0.354214	6.32701	-3.17151	0.00335565	0.0322515	-2.05578	Stable	CWC15
0.31129	4.21627	3.17126	0.00335786	0.0322564	-2.05639	Stable	SHB
1.25473	4.95862	3.17058	0.00336378	0.0322967	-2.05802	Up	IL1R2
0.316744	7.68645	3.17	0.00336886	0.0323286	-2.05941	Stable	CLTB
-0.284973	9.12967	-3.16981	0.00337053	0.0323286	-2.05986	Stable	EEF1G
-0.308134	5.85434	-3.1696	0.00337244	0.0323305	-2.06039	Stable	DCUN1D5
-0.354712	7.04152	-3.16837	0.00338324	0.0324176	-2.06333	Stable	PLPP3
0.160059	8.45636	3.16776	0.00338856	0.0324521	-2.06478	Stable	CSNK2B
-0.234637	3.5986	-3.1674	0.0033918	0.0324615	-2.06566	Stable	LOC102723566
-0.221794	2.97141	-3.16726	0.00339299	0.0324615	-2.06599	Stable	SHISA9
0.303167	4.11004	3.16703	0.00339505	0.0324648	-2.06655	Stable	ALG2
-0.425311	10.076	-3.1657	0.00340685	0.0325611	-2.06974	Stable	GOT1
1.06674	5.63944	3.165	0.00341303	0.0326036	-2.07141	Up	FCN3
0.320806	5.31708	3.16424	0.00341979	0.0326186	-2.07324	Stable	FOXK2
-0.316662	6.76847	-3.16417	0.00342039	0.0326186	-2.0734	Stable	RBFOX2
0.420141	5.31104	3.16403	0.00342169	0.0326186	-2.07375	Stable	FAM114A1
0.76292	4.99197	3.1639	0.00342278	0.0326186	-2.07404	Up	SERPINH1
0.303547	4.22744	3.16385	0.00342324	0.0326186	-2.07417	Stable	FKBP8
-0.25566	8.43111	-3.16226	0.00343749	0.0327378	-2.07799	Stable	MRPL37
0.410702	4.39759	3.15944	0.00346273	0.0329615	-2.08473	Stable	SEH1L
0.596506	3.46979	3.15811	0.00347478	0.033056	-2.08794	Up	CH25H
-0.335088	6.39284	-3.15796	0.00347616	0.033056	-2.0883	Stable	DPP8
-0.83163	5.39505	-3.15765	0.00347894	0.0330657	-2.08904	Down	RNASE6
0.241899	6.47949	3.15553	0.00349815	0.0332315	-2.09411	Stable	CDK12
-0.329299	10.5159	-3.15533	0.00349993	0.0332317	-2.09458	Stable	NEXN
0.490937	4.24224	3.15446	0.00350786	0.0332903	-2.09667	Stable	IKBIP
-0.294268	5.76768	-3.15407	0.00351148	0.0333078	-2.09762	Stable	FBXO34
-0.313538	4.49627	-3.15358	0.0035159	0.0333297	-2.09878	Stable	FZD4
-0.304459	6.26795	-3.15327	0.00351877	0.0333297	-2.09953	Stable	MRPL30
-0.805149	6.81889	-3.15323	0.00351908	0.0333297	-2.09961	Down	TBX5
0.48275	3.87474	3.15275	0.00352348	0.0333531	-2.10076	Stable	ARHGAP42
-0.248964	8.00795	-3.15258	0.00352509	0.0333531	-2.10118	Stable	NDUFB1
0.433403	3.75815	3.15059	0.00354331	0.0335087	-2.10593	Stable	NR1H2
0.233005	2.54727	3.14988	0.00354992	0.0335543	-2.10764	Stable	NRGN
-0.429152	6.0229	-3.14948	0.00355358	0.033572	-2.10859	Stable	TMEM242
0.196499	2.79884	3.14925	0.0035557	0.0335752	-2.10914	Stable	KLF16
-0.185757	2.52546	-3.14887	0.00355925	0.033592	-2.11006	Stable	HPCAL4
[truncated: 16,859 more rows]
