# Supplementary material for: Role of immune-related endoplasmic reticulum stress genes in sepsis-induced cardiomyopathy: Novel insights from bioinformatics analysis
Source: PLoS One. 2024 Dec 13;19(12):e0315582. doi: 10.1371/journal.pone.0315582 (PMC11642931; doi:10.1371/journal.pone.0315582)
Supplement: S2 Table — (XLSX) [file pone.0315582.s005.xlsx]

## Sheet: Sheet1
Supple Tab 2 Key module genes
probe_id	moduleColor	GS.sepsis	p.GS.sepsis	MM.brown	p.MM.brown	MM.blue	p.MM.blue	MM.black	p.MM.black	MM.yellow	p.MM.yellow	MM.midnightblue	p.MM.midnightblue	MM.darkred	p.MM.darkred	MM.tan	p.MM.tan	MM.grey60	p.MM.grey60	MM.darkgreen	p.MM.darkgreen	MM.green	p.MM.green	MM.salmon	p.MM.salmon	MM.lightcyan	p.MM.lightcyan	MM.cyan	p.MM.cyan	MM.lightyellow	p.MM.lightyellow	MM.red	p.MM.red	MM.magenta	p.MM.magenta	MM.lightgreen	p.MM.lightgreen	MM.purple	p.MM.purple	MM.pink	p.MM.pink	MM.turquoise	p.MM.turquoise	MM.grey	p.MM.grey	MM.greenyellow	p.MM.greenyellow	MM.darkturquoise	p.MM.darkturquoise
BMP5	brown	-0.921664	4.94687e-13	0.726862	5.39325e-06	-0.785435	2.73533e-07	0.649311	0.000103534	-0.625087	0.000221572	-0.551928	0.00156714	-0.399563	0.028703	0.332363	0.0727368	0.377758	0.0395792	0.356637	0.0530478	0.443524	0.0140911	0.406576	0.0257743	0.30422	0.102157	-0.363682	0.0482039	-0.314455	0.0905705	0.268919	0.150726	-0.342517	0.0639084	-0.230606	0.220192	-0.194879	0.302084	0.210334	0.26458	-0.0143268	0.940103	0.00420311	0.982413	0.00197878	0.99172	0.0324623	0.86478
MIR103A2	brown	-0.900959	1.15741e-11	0.774578	5.07583e-07	-0.64167	0.000132545	0.458226	0.0108804	-0.531786	0.0024913	-0.547287	0.00174824	-0.367906	0.0454722	0.399524	0.0287203	0.356053	0.053466	0.463747	0.0098455	0.486045	0.00646635	0.19441	0.30327	0.142381	0.452922	-0.291235	0.118419	-0.262791	0.160614	0.260868	0.163812	-0.246225	0.189646	-0.171007	0.366248	-0.136344	0.472497	0.105884	0.57761	-0.0566439	0.766232	-0.113139	0.551663	0.163769	0.387179	-0.242765	0.196144
HBB	brown	0.891319	3.99602e-11	-0.631216	0.000183879	0.584384	0.000696485	-0.589816	0.00060301	0.563947	0.00117184	0.599944	0.000457759	0.369919	0.0442148	-0.479617	0.00732004	-0.271365	0.146904	-0.326754	0.078002	-0.243069	0.195567	-0.36157	0.0496174	-0.166417	0.379443	0.207626	0.270921	0.114859	0.545589	-0.283284	0.12928	0.256184	0.171787	0.18421	0.329827	0.230558	0.22029	-0.0365366	0.847993	0.206302	0.274058	0.0848347	0.6558	-0.106433	0.57563	0.140735	0.458215
MIR30E	brown	-0.866458	6.09472e-10	0.722757	6.46059e-06	-0.673226	4.56544e-05	0.518542	0.00332835	-0.527515	0.00273872	-0.491226	0.00584129	-0.234726	0.211829	0.38585	0.0352117	0.449692	0.0126593	0.502408	0.00466553	0.523128	0.00301464	0.055235	0.771892	-0.0404322	0.832003	-0.327873	0.0769287	-0.257958	0.168735	0.0103642	0.956651	-0.21894	0.245073	-0.182713	0.333842	-0.194034	0.304225	-0.0526967	0.782118	-0.153144	0.419122	-0.189328	0.316328	0.136106	0.47328	-0.097364	0.608761
MIR99A	brown	-0.839531	6.69792e-09	0.708444	1.18383e-05	-0.661177	6.95895e-05	0.604725	0.000400628	-0.533061	0.0024213	-0.350279	0.0577422	-0.525994	0.00283182	0.35374	0.0551478	0.474674	0.00803978	0.391924	0.0321957	0.356923	0.0528441	0.399553	0.0287076	0.308215	0.0975094	-0.330263	0.074675	-0.280809	0.132805	0.11178	0.556481	-0.149683	0.429835	-0.230521	0.220366	-0.15806	0.404164	0.214417	0.255203	-0.0467026	0.806406	-0.120042	0.527485	0.0733537	0.700073	-0.0342386	0.857454
GAB2	brown	0.83211	1.20159e-08	-0.710421	1.09118e-05	0.612419	0.000321824	-0.642773	0.000127958	0.542473	0.00195506	0.398755	0.0290573	0.64654	0.000113325	-0.401803	0.0277398	-0.330737	0.0742337	-0.300953	0.106081	-0.255793	0.172464	-0.438537	0.0153453	-0.435275	0.0162149	0.419972	0.0208582	0.321539	0.0831562	-0.47757	0.00761116	0.125523	0.508659	0.242472	0.196701	0.0131271	0.945111	-0.338346	0.0674275	0.0433024	0.820264	-0.0679968	0.721075	-0.0563629	0.76736	0.148272	0.434246
ISOC1	brown	-0.824577	2.11418e-08	0.795085	1.53187e-07	-0.721306	6.88123e-06	0.567917	0.00106197	-0.577605	0.000830798	-0.290755	0.119055	-0.481035	0.00712391	0.335737	0.0697044	0.445686	0.0135746	0.497059	0.00519989	0.491284	0.00583457	0.200065	0.289143	0.270508	0.148236	-0.386045	0.0351113	-0.34808	0.0594394	0.28385	0.128483	-0.256483	0.171269	-0.122603	0.518648	-0.135866	0.474068	0.221964	0.238452	-0.00570239	0.976142	-0.175903	0.352476	0.143413	0.449618	-0.134988	0.476955
TIMM21	brown	-0.821012	2.73721e-08	0.857551	1.42087e-09	-0.709657	1.1262e-05	0.482923	0.00686978	-0.455995	0.0113239	-0.456844	0.0111534	-0.40207	0.0276266	0.40504	0.0263941	0.388671	0.0337836	0.590482	0.000592357	0.599323	0.000465694	0.175388	0.35391	0.267059	0.15368	-0.377584	0.0396781	-0.443366	0.0141294	0.222551	0.237182	-0.292885	0.116252	0.0669036	0.725386	-0.0834772	0.660979	0.135608	0.474915	-0.162301	0.391508	-0.14432	0.446729	0.0791878	0.677444	-0.101662	0.59296
RPPH1	brown	0.819515	3.0454e-08	-0.823241	2.33062e-08	0.730956	4.49008e-06	-0.43561	0.0161235	0.760645	1.0698e-06	0.532515	0.00245102	0.488313	0.00618606	-0.4796	0.00732233	-0.243383	0.194972	-0.300614	0.106493	-0.52916	0.00264103	-0.383677	0.0363444	-0.453805	0.0117737	0.431401	0.0173001	0.267954	0.152254	-0.330572	0.0743868	0.448651	0.012892	0.152111	0.422303	0.229467	0.222543	-0.278832	0.135671	0.00431611	0.981941	-0.12808	0.499994	-0.184203	0.329846	0.190914	0.312218
IMP3	brown	-0.817861	3.42284e-08	0.802909	9.35639e-08	-0.662364	6.68143e-05	0.491303	0.00583242	-0.500202	0.00487991	-0.471744	0.008494	-0.471646	0.00850946	0.358969	0.0514034	0.352381	0.0561548	0.48801	0.00622291	0.4678	0.00913945	0.288769	0.121713	0.264133	0.158412	-0.278409	0.136291	-0.311344	0.0939818	0.143087	0.450661	-0.284603	0.127429	-0.0706713	0.710564	-0.00770242	0.967778	0.196985	0.296786	-0.00711099	0.970251	-0.139123	0.463432	0.151706	0.423554	-0.124422	0.512415
AGL	brown	-0.815837	3.94255e-08	0.820175	2.90578e-08	-0.728739	4.96074e-06	0.548561	0.00169679	-0.636148	0.000157802	-0.457827	0.0109587	-0.45286	0.0119726	0.538558	0.00213853	0.449013	0.0128108	0.489219	0.00607705	0.53346	0.00239973	0.189725	0.315297	0.220171	0.242363	-0.496797	0.00522727	-0.25701	0.170361	0.123583	0.515284	-0.232491	0.216339	0.0982428	0.605515	-0.243168	0.195378	0.0324853	0.864685	-0.253295	0.176841	-0.183003	0.333063	0.158943	0.40151	-0.278008	0.136879
NDUFAB1	brown	-0.811666	5.24806e-08	0.872474	3.32285e-10	-0.585142	0.000682735	0.428366	0.0181918	-0.521556	0.0031192	-0.488294	0.00618833	-0.471919	0.00846618	0.571692	0.000965954	0.270206	0.148707	0.536705	0.00223045	0.490138	0.00596813	0.291009	0.118717	0.286117	0.125329	-0.23389	0.213508	-0.303495	0.103018	0.196777	0.297305	-0.36845	0.0451299	-0.0990401	0.602577	-0.117603	0.535968	0.0465691	0.806949	-0.325744	0.0789806	-0.0681548	0.720453	0.186702	0.323213	-0.108862	0.566893
SMCO1	brown	-0.810931	5.51526e-08	0.810012	5.86675e-08	-0.830568	1.35196e-08	0.559628	0.0013025	-0.509496	0.00403023	-0.388154	0.034042	-0.268157	0.151932	0.217858	0.247472	0.406819	0.0256773	0.591566	0.000575347	0.676042	4.12566e-05	0.270573	0.148134	0.223613	0.234892	-0.471092	0.00859793	-0.566663	0.00109565	0.226781	0.228154	-0.376415	0.0403445	-0.108225	0.56918	-0.310226	0.0952306	0.181438	0.337284	-0.0181535	0.924145	-0.0355048	0.852238	-0.121134	0.523709	0.0299989	0.874958
NDUFB3	brown	-0.806211	7.54908e-08	0.901772	1.03659e-11	-0.614142	0.000306177	0.425503	0.0190678	-0.606152	0.000384844	-0.489866	0.00600012	-0.519536	0.00325812	0.463436	0.00990137	0.259814	0.165582	0.569871	0.00101127	0.523565	0.00298611	0.269347	0.150053	0.207982	0.270081	-0.377927	0.0394837	-0.266393	0.154749	0.255861	0.172347	-0.275671	0.140347	-0.13302	0.483461	-0.00797537	0.966636	0.172484	0.36206	-0.0404905	0.831765	-0.108261	0.569051	0.245171	0.19161	-0.272889	0.144559
MIRLET7G	brown	-0.805314	8.00585e-08	0.728113	5.10146e-06	-0.55635	0.00140995	0.481267	0.00709225	-0.422653	0.0199736	-0.398056	0.0293664	-0.596047	0.000509523	0.375596	0.0408168	0.371599	0.0431867	0.430314	0.0176153	0.32832	0.0765031	0.304984	0.101256	0.217041	0.249293	-0.279291	0.135002	-0.332294	0.0727997	0.33334	0.0718478	-0.0820487	0.666445	-0.420346	0.0207331	-0.00982192	0.958917	0.251503	0.180026	-0.0367207	0.847236	-0.0592552	0.755773	0.161057	0.395196	-0.114528	0.546754
WDR62	brown	-0.804536	8.42176e-08	0.758126	1.21768e-06	-0.727769	5.18018e-06	0.585213	0.000681452	-0.509755	0.00400848	-0.321042	0.0836614	-0.44995	0.012602	0.295362	0.113055	0.367817	0.0455285	0.483861	0.00674637	0.500939	0.00480732	0.307969	0.0977901	0.304677	0.101617	-0.317156	0.0876872	-0.451789	0.0122011	0.213654	0.256938	-0.328314	0.0765088	-0.279618	0.134527	-0.202499	0.283195	0.234428	0.212427	-0.0939504	0.621436	-0.081634	0.668036	-0.0176671	0.926172	0.172935	0.360786
MRPL35	brown	-0.798977	1.20193e-07	0.862131	9.26183e-10	-0.633858	0.00016947	0.384205	0.0360668	-0.755529	1.38933e-06	-0.532488	0.00245251	-0.541739	0.00198839	0.583136	0.000719679	0.251637	0.179787	0.402166	0.0275861	0.526068	0.00282721	0.229412	0.222656	0.257876	0.168875	-0.41792	0.0215567	-0.110843	0.559816	0.153	0.419564	-0.269397	0.149975	-0.0305223	0.872794	-0.110956	0.559411	0.094335	0.620002	-0.130057	0.493343	-0.0345355	0.85623	0.33746	0.0681941	-0.292902	0.11623
ZFP3	brown	-0.795895	1.45705e-07	0.702846	1.48599e-05	-0.6187	0.000267988	0.606107	0.000385337	-0.574718	0.000894576	-0.340748	0.0653825	-0.43077	0.0174826	0.503321	0.00457912	0.479262	0.00736985	0.37106	0.0435143	0.362744	0.0488276	0.206556	0.273454	0.109701	0.563889	-0.326102	0.0786327	-0.159169	0.400832	-0.0568713	0.765319	-0.0736931	0.698749	-0.152261	0.421841	-0.254879	0.174057	-0.0782869	0.680921	-0.32605	0.0786831	-0.189785	0.31514	0.158005	0.404332	-0.0234313	0.902185
NDUFB5	brown	-0.795362	1.50587e-07	0.930352	1.00749e-13	-0.676184	4.10454e-05	0.354826	0.0543531	-0.705153	1.35398e-05	-0.506449	0.0042936	-0.452475	0.0120542	0.594983	0.000524527	0.267488	0.152995	0.545753	0.00181198	0.654011	8.8641e-05	0.219993	0.242754	0.199729	0.289971	-0.384285	0.0360245	-0.246803	0.188575	0.108469	0.568301	-0.422823	0.0199187	-0.0207016	0.913535	-0.137522	0.468645	0.04201	0.825546	-0.180806	0.338998	-0.0898926	0.636642	0.319961	0.0847662	-0.226701	0.228321
ATXN7L3B	brown	-0.793347	1.70427e-07	0.760438	1.08131e-06	-0.643322	0.000125724	0.464283	0.00974955	-0.723847	6.15992e-06	-0.520392	0.00319863	-0.51893	0.00330079	0.515459	0.00355475	0.185411	0.326629	0.282341	0.130614	0.437245	0.015685	0.460673	0.010411	0.332985	0.0721696	-0.242085	0.197438	-0.194432	0.303214	0.133964	0.480334	-0.445996	0.0135018	-0.268805	0.150906	-0.124049	0.513691	0.194013	0.304278	-0.114138	0.54813	0.0482675	0.800048	0.188859	0.317552	0.00147798	0.993815
TIMMDC1	brown	-0.792553	1.78876e-07	0.900765	1.1882e-11	-0.706917	1.26023e-05	0.325894	0.0788348	-0.661247	6.94225e-05	-0.59267	0.000558469	-0.321682	0.0830121	0.428852	0.0180465	0.258597	0.167645	0.571989	0.000958735	0.748853	1.93598e-06	0.0866887	0.648752	0.118503	0.53283	-0.436183	0.0159686	-0.278055	0.13681	0.0937965	0.62201	-0.362373	0.0490766	-0.0170168	0.928883	-0.120981	0.524235	0.0876036	0.645284	-0.0258627	0.892091	-0.11873	0.532041	0.224414	0.233175	-0.206808	0.272856
ETFDH	brown	-0.792273	1.81944e-07	0.798784	1.21663e-07	-0.804481	8.45223e-08	0.498534	0.00504751	-0.388217	0.0340101	-0.49243	0.00570368	-0.283499	0.128977	0.14141	0.45604	0.348383	0.0592033	0.550073	0.00163744	0.680914	3.45362e-05	0.334596	0.0707186	0.311996	0.0932586	-0.419097	0.0211538	-0.629868	0.00019164	0.364972	0.0473563	-0.461978	0.0101676	-0.0972603	0.609144	-0.0880762	0.643496	0.29607	0.112154	0.0167126	0.930151	-0.0179837	0.924853	-0.198096	0.294014	0.0933918	0.62352
PDHB	brown	-0.790902	1.97681e-07	0.914439	1.62546e-12	-0.584202	0.000699832	0.330618	0.0743441	-0.47767	0.00759664	-0.542243	0.00196541	-0.467626	0.00916881	0.526119	0.00282403	0.252659	0.177967	0.597665	0.000487445	0.57299	0.000934737	0.231441	0.21848	0.279229	0.135093	-0.160079	0.398109	-0.354191	0.0548169	0.188911	0.317416	-0.439509	0.0150936	-0.0927809	0.625803	-0.0198185	0.917211	0.107735	0.57094	-0.248804	0.184901	-0.12547	0.50884	0.222704	0.236851	-0.14502	0.444503
GJA1	brown	-0.790741	1.99609e-07	0.594016	0.000538482	-0.644371	0.000121555	0.717896	7.96836e-06	-0.729927	4.70338e-06	-0.244767	0.192366	-0.579099	0.000799407	0.464632	0.0096874	0.43646	0.0158943	0.170964	0.36637	0.243731	0.194314	0.327587	0.0772017	0.334001	0.0712522	-0.407488	0.0254122	-0.0971517	0.609546	0.185985	0.325106	-0.119459	0.529505	-0.227398	0.226855	-0.204725	0.277823	0.185908	0.325312	-0.190916	0.312212	-0.134553	0.478388	0.133031	0.483424	0.00374444	0.984332
MRPS33	brown	-0.789898	2.09976e-07	0.913345	1.92847e-12	-0.56464	0.00115197	0.350436	0.0576219	-0.390221	0.0330194	-0.484638	0.00664561	-0.510025	0.00398598	0.401947	0.0276785	0.269696	0.149505	0.691424	2.32644e-05	0.509014	0.00407095	0.288062	0.122668	0.268722	0.151038	-0.212182	0.260308	-0.362461	0.0490172	0.265139	0.156773	-0.359795	0.0508313	-0.131652	0.488013	0.116752	0.538944	0.182733	0.333787	-0.0891842	0.639312	-0.152812	0.420145	0.210729	0.263662	-0.183956	0.330507
UBE2G2	brown	0.789577	2.14054e-07	-0.786867	2.51461e-07	0.728148	5.09341e-06	-0.602718	0.000423799	0.535657	0.00228398	0.256751	0.170806	0.487654	0.0062664	-0.298593	0.108984	-0.460889	0.0103704	-0.458483	0.0108304	-0.503879	0.00452706	-0.355507	0.0538589	-0.33889	0.0669599	0.452589	0.0120299	0.41355	0.0231086	-0.210878	0.263317	0.257207	0.170021	0.0914446	0.630809	0.143258	0.450114	-0.274145	0.142646	0.0619487	0.745028	0.180068	0.341006	-0.0177041	0.926018	-0.0182775	0.923629
DLK1	brown	-0.783778	3.01283e-07	0.630933	0.000185488	-0.478337	0.00750086	0.53884	0.00212485	-0.435089	0.0162656	-0.333935	0.0713114	-0.414772	0.0226657	0.452046	0.0121459	0.491964	0.00575663	0.454736	0.0115807	0.247923	0.186514	0.128331	0.499147	0.0491021	0.796661	-0.260641	0.164191	-0.114496	0.546867	0.144458	0.446289	-0.0136488	0.942933	-0.178824	0.344407	-0.0813705	0.669047	-0.0576547	0.762179	-0.257263	0.169926	-0.211232	0.262499	0.181609	0.33682	-0.245648	0.19072
COQ3	brown	-0.782426	3.2579e-07	0.833389	1.08865e-08	-0.643778	0.000123898	0.428257	0.0182247	-0.428551	0.0181365	-0.43442	0.0164493	-0.366339	0.0464711	0.395263	0.0306289	0.409309	0.0247013	0.624233	0.000227334	0.566915	0.00108881	0.109687	0.563942	0.151905	0.422939	-0.216737	0.249974	-0.408984	0.0248271	0.0351924	0.853525	-0.34385	0.0628145	-0.153504	0.418016	-0.13367	0.481307	0.0615444	0.746638	-0.17488	0.355326	-0.186933	0.322604	0.150214	0.428183	-0.0541441	0.776283
NCOA4	brown	-0.782251	3.29101e-07	0.817444	3.52453e-08	-0.692302	2.24925e-05	0.519626	0.00325177	-0.566912	0.00108889	-0.378197	0.0393318	-0.400898	0.0281259	0.485637	0.00651789	0.42714	0.0185627	0.535847	0.00227419	0.552804	0.00153483	0.271999	0.145925	0.174703	0.355822	-0.464365	0.0097349	-0.329473	0.0754143	0.107758	0.570856	-0.246216	0.189662	-0.0581157	0.760332	-0.221649	0.239136	-0.0157804	0.934038	-0.295483	0.112901	-0.0709207	0.709586	0.070628	0.710733	-0.0986123	0.604153
KCNN2	brown	-0.779746	3.79823e-07	0.68041	3.51831e-05	-0.673269	4.55838e-05	0.508911	0.00407972	-0.576693	0.000850509	-0.348568	0.0590589	-0.428659	0.0181041	0.376043	0.0405585	0.333551	0.0716578	0.31418	0.0908681	0.400149	0.0284486	0.161783	0.39304	0.432086	0.0171039	-0.330461	0.0744907	-0.34432	0.062432	0.332174	0.0729092	-0.304341	0.102014	-0.224925	0.232086	-0.358489	0.0517388	0.232981	0.215344	-0.0788316	0.678818	0.0695571	0.714936	0.0757994	0.690554	-0.0900013	0.636233
MRPL16	brown	-0.77555	4.80903e-07	0.928168	1.53116e-13	-0.722873	6.42808e-06	0.396808	0.0299254	-0.57114	0.000979499	-0.468061	0.00909547	-0.481512	0.007059	0.410922	0.0240853	0.293765	0.115109	0.608877	0.000356217	0.663436	6.43948e-05	0.351262	0.0569957	0.236211	0.20887	-0.368605	0.0450326	-0.421674	0.0202931	0.147887	0.435453	-0.428126	0.0182642	-0.0711411	0.708722	-0.0211721	0.911578	0.192843	0.307261	-0.0599883	0.752844	-0.122761	0.518106	0.163509	0.387943	-0.0637112	0.738023
COX5A	brown	-0.775374	4.8564e-07	0.857173	1.47104e-09	-0.626423	0.000212815	0.384344	0.0359938	-0.657876	7.78568e-05	-0.480209	0.00723756	-0.429146	0.0179592	0.462443	0.0100821	0.224378	0.233252	0.558731	0.00133115	0.572728	0.000940981	0.17711	0.349127	0.196662	0.297593	-0.329738	0.0751652	-0.239966	0.201512	0.161968	0.392492	-0.363385	0.048401	-0.194895	0.302042	-0.0601993	0.752002	0.125379	0.509151	-0.0899521	0.636418	-0.0656245	0.730441	0.226509	0.228728	-0.143606	0.449002
PHB1	brown	-0.774535	5.08796e-07	0.83217	1.19604e-08	-0.596417	0.000504391	0.348989	0.0587329	-0.75372	1.52159e-06	-0.494226	0.00550345	-0.542789	0.00194084	0.467591	0.00917481	0.177207	0.34886	0.439281	0.0151524	0.499617	0.0049381	0.245775	0.190483	0.239799	0.201834	-0.379636	0.0385292	-0.124637	0.511679	0.14748	0.436731	-0.274784	0.14168	-0.199725	0.289981	0.0120869	0.949455	0.246459	0.189213	0.144918	0.444825	-0.0287746	0.880024	0.394355	0.0310489	-0.264725	0.157446
COX6B1	brown	-0.773853	5.28334e-07	0.865686	6.57405e-10	-0.556031	0.00142082	0.412208	0.0236031	-0.695683	1.97302e-05	-0.499927	0.00490723	-0.648147	0.000107551	0.581297	0.000755085	0.164222	0.385848	0.448243	0.0129842	0.417222	0.0217987	0.335088	0.0702796	0.324183	0.0805119	-0.284083	0.128156	-0.156474	0.408957	0.215339	0.253116	-0.259957	0.165342	-0.186302	0.324269	-0.0220133	0.908079	0.187345	0.321517	-0.164124	0.386138	-0.0429929	0.821528	0.305112	0.101105	-0.173409	0.359451
NDUFB9	brown	-0.773849	5.28445e-07	0.906733	5.17835e-12	-0.583736	0.00070845	0.28503	0.126835	-0.619721	0.000260031	-0.550758	0.00161118	-0.40541	0.0262436	0.507082	0.0042377	0.204825	0.277583	0.579833	0.000784349	0.603299	0.000416973	0.111361	0.557969	0.129218	0.496162	-0.229605	0.222257	-0.226627	0.228478	0.0452505	0.812318	-0.390051	0.0331025	-0.18748	0.321165	-0.0770503	0.685704	0.0535655	0.778614	-0.113079	0.551873	-0.123927	0.514105	0.345176	0.0617407	-0.17891	0.344171
TMF1	brown	0.770339	6.4029e-07	-0.712448	1.00296e-05	0.666818	5.72611e-05	-0.509708	0.00401246	0.66513	6.07282e-05	0.361904	0.0493919	0.480281	0.00722757	-0.486391	0.00642291	-0.447438	0.0131678	-0.355876	0.053593	-0.417905	0.0215619	-0.33413	0.0711362	-0.324081	0.0806127	0.445609	0.0135927	0.241447	0.198659	-0.211687	0.261447	0.294305	0.114411	0.224711	0.232541	0.115336	0.543912	-0.12472	0.511397	0.142986	0.450985	-0.0432233	0.820587	-0.133287	0.482575	0.253698	0.176129
PIKFYVE	brown	0.769987	6.52624e-07	-0.71249	1.00123e-05	0.730639	4.55492e-06	-0.527621	0.00273231	0.486995	0.00634759	0.337576	0.0680934	0.374778	0.0412935	-0.393525	0.0314366	-0.46775	0.00914799	-0.37137	0.0433259	-0.443266	0.0141538	-0.311554	0.0937485	-0.427725	0.0183849	0.331507	0.0735217	0.484933	0.00660761	-0.369496	0.044477	0.417942	0.0215494	0.125769	0.507822	0.361175	0.0498859	-0.173301	0.359756	0.20543	0.276135	-0.068357	0.719657	0.0224458	0.906281	0.129749	0.494375
FASTKD1	brown	-0.769626	6.65473e-07	0.720474	7.1334e-06	-0.663729	6.3746e-05	0.587418	0.000642831	-0.455185	0.0114886	-0.437163	0.0157067	-0.497487	0.00515526	0.309922	0.0955724	0.366222	0.0465459	0.494732	0.00544815	0.387868	0.0341855	0.238024	0.205295	0.230174	0.221082	-0.379145	0.0388012	-0.321237	0.0834629	0.248052	0.186276	-0.123987	0.513902	-0.0940363	0.621116	-0.110445	0.561233	0.206451	0.273704	-0.125433	0.508967	-0.251582	0.179886	0.00846468	0.964591	-0.0359356	0.850465
TSPAN12	brown	-0.769375	6.74558e-07	0.839469	6.73132e-09	-0.764449	8.77152e-07	0.333114	0.0720532	-0.643164	0.000126362	-0.586172	0.000664414	-0.26467	0.157535	0.369394	0.0445403	0.28417	0.128035	0.569477	0.00102133	0.716438	8.47882e-06	0.115342	0.543891	0.126183	0.506415	-0.401624	0.0278156	-0.314483	0.0905408	0.152363	0.421526	-0.507513	0.00419997	0.0272364	0.886395	-0.118659	0.532288	0.108301	0.568906	0.0383604	0.8405	-0.114414	0.547156	0.216013	0.251597	-0.197512	0.295467
ACOT13	brown	-0.766048	8.06006e-07	0.924816	2.83939e-13	-0.755573	1.38629e-06	0.397284	0.0297114	-0.501171	0.00478471	-0.396833	0.0299141	-0.4378	0.0155382	0.258079	0.168528	0.364377	0.0477457	0.630491	0.00018802	0.696138	1.93832e-05	0.352697	0.0559195	0.256267	0.171643	-0.442941	0.0142331	-0.512157	0.00381173	0.258338	0.168085	-0.3834	0.0364909	-0.0908638	0.632989	0.0029319	0.987732	0.300902	0.106143	0.0967526	0.611023	-0.130828	0.490762	0.0728706	0.701958	-0.120894	0.524538
ATP5MC1	brown	-0.765267	8.40092e-07	0.79702	1.35871e-07	-0.48767	0.00626446	0.440013	0.0149648	-0.59303	0.000553065	-0.371027	0.0435346	-0.648746	0.00010547	0.53828	0.00215213	0.306676	0.0992806	0.459492	0.0106354	0.292151	0.117212	0.291311	0.118318	0.25299	0.177379	-0.338502	0.0672935	-0.144201	0.447108	0.236938	0.207431	-0.0215116	0.910165	-0.252072	0.17901	-0.0409747	0.829782	0.165699	0.381533	-0.0900515	0.636044	-0.0269058	0.887765	0.296008	0.112232	-0.372043	0.0429179
TXNL1	brown	-0.764774	8.62234e-07	0.802962	9.3251e-08	-0.642214	0.000130265	0.450644	0.0124495	-0.717214	8.20356e-06	-0.478893	0.00742194	-0.423377	0.0197404	0.475249	0.00795298	0.265442	0.156283	0.4438	0.0140242	0.541615	0.00199403	0.24026	0.200942	0.14375	0.448544	-0.404871	0.026463	-0.126906	0.503961	0.0504892	0.791041	-0.283905	0.128405	-0.0793222	0.676925	-0.0418788	0.826082	0.0432576	0.820447	-0.152188	0.422066	-0.146122	0.441011	0.223736	0.234629	-0.103195	0.587364
CMC1	brown	-0.763755	9.0974e-07	0.709606	1.12853e-05	-0.48066	0.00717532	0.432865	0.016883	-0.311649	0.093643	-0.474564	0.00805647	-0.452639	0.0120193	0.479432	0.00734597	0.269683	0.149525	0.504427	0.00447635	0.266186	0.155082	0.312934	0.0922268	0.281159	0.132302	-0.0930529	0.624786	-0.317456	0.0873706	0.334101	0.0711619	-0.28797	0.122794	-0.198195	0.293768	-0.115299	0.544039	0.0417157	0.826749	-0.306175	0.0998622	0.00910534	0.961912	0.0799268	0.674596	-0.175992	0.352227
LYRM7	brown	-0.761596	1.01832e-06	0.746718	2.14812e-06	-0.74428	2.41587e-06	0.628285	0.000201126	-0.538747	0.00212933	-0.30778	0.0980068	-0.492003	0.00575218	0.281947	0.131175	0.367835	0.0455175	0.423861	0.0195854	0.469329	0.0088845	0.471188	0.00858264	0.376272	0.0404265	-0.414708	0.022689	-0.427982	0.0183072	0.306054	0.100003	-0.299232	0.108192	-0.175802	0.352757	-0.214002	0.256147	0.271045	0.147401	-0.15436	0.415395	-0.0999526	0.599222	-0.127317	0.502572	0.103469	0.586368
OTUD5	brown	0.760801	1.06121e-06	-0.777596	4.28908e-07	0.653508	9.01375e-05	-0.409873	0.0244845	0.796644	1.39091e-07	0.512168	0.00381081	0.494579	0.00546476	-0.579761	0.000785816	-0.201544	0.285518	-0.257928	0.168786	-0.471952	0.00846101	-0.324542	0.0801577	-0.390512	0.0328776	0.352569	0.0560146	0.183765	0.331018	-0.210141	0.265028	0.391325	0.0324835	0.160868	0.395758	0.358651	0.0516253	-0.158484	0.402889	0.15566	0.411428	-0.144835	0.445092	-0.227422	0.226805	0.131908	0.487159
CP	brown	0.750063	1.82441e-06	-0.677744	3.8787e-05	0.637943	0.000149159	-0.479839	0.00728896	0.505086	0.00441612	0.502518	0.00465503	0.335819	0.0696316	-0.370572	0.043813	-0.262632	0.160877	-0.447233	0.0132148	-0.32364	0.0810491	-0.336332	0.0691794	-0.292174	0.117182	0.142729	0.451808	0.278103	0.13674	-0.255689	0.172646	0.460499	0.0104438	0.178725	0.34468	0.29462	0.114006	-0.116986	0.538126	0.113073	0.551896	0.0934266	0.62339	-0.102993	0.588102	0.0307772	0.87174
PABPC1	brown	0.749441	1.88103e-06	-0.883897	9.61042e-11	0.646809	0.00011234	-0.273137	0.14418	0.594771	0.000527555	0.521254	0.00313966	0.354682	0.0544581	-0.463976	0.00980436	-0.271359	0.146915	-0.4989	0.00501033	-0.668984	5.30728e-05	-0.130804	0.490844	-0.126203	0.506346	0.37305	0.042314	0.33385	0.0713877	-0.154822	0.413982	0.388081	0.0340787	0.0437816	0.818308	0.0984715	0.604672	-0.120775	0.524946	0.00830885	0.965242	0.0796561	0.675639	-0.297728	0.110063	0.274283	0.142438
AFF3	brown	-0.749276	1.89633e-06	0.649372	0.000103329	-0.638804	0.000145163	0.573032	0.000933757	-0.485666	0.00651425	-0.381531	0.0374919	-0.358883	0.0514632	0.298265	0.109393	0.486136	0.00645485	0.41779	0.0216018	0.404319	0.0266889	0.140488	0.459013	0.00671506	0.971906	-0.417646	0.0216515	-0.224104	0.23384	0.0884204	0.642195	-0.0464623	0.807384	-0.0578252	0.761495	-0.0477344	0.802212	0.0548327	0.773511	-0.103121	0.587634	-0.294222	0.114518	0.0953428	0.616252	-0.0497875	0.793883
NDUFA9	brown	-0.749242	1.89943e-06	0.897209	1.90156e-11	-0.625096	0.000221514	0.30297	0.103645	-0.50989	0.00399719	-0.468944	0.00894804	-0.364305	0.0477932	0.38087	0.0378508	0.24317	0.195375	0.702957	1.47939e-05	0.668083	5.47804e-05	0.125547	0.508579	0.0978622	0.60692	-0.370788	0.0436806	-0.381961	0.0372598	0.196646	0.297635	-0.365656	0.0469116	-0.103684	0.585587	0.000395777	0.998344	0.121868	0.521174	0.0241717	0.89911	-0.101493	0.593576	0.222842	0.236553	-0.29083	0.118955
PDE1C	brown	-0.745603	2.26699e-06	0.71629	8.53215e-06	-0.775121	4.92531e-07	0.620244	0.000256038	-0.656055	8.27812e-05	-0.237754	0.205823	-0.368893	0.0448521	0.350373	0.0576699	0.517763	0.0033844	0.459887	0.0105598	0.531143	0.00252728	0.158065	0.404151	0.236213	0.208866	-0.603907	0.000409932	-0.33657	0.0689711	0.139951	0.46075	-0.244198	0.193435	-0.105256	0.579884	-0.25615	0.171845	0.124122	0.51344	-0.0753713	0.692217	-0.123835	0.514421	0.061571	0.746532	-0.0754556	0.69189
ATP5MC3	brown	-0.743301	2.53163e-06	0.890895	4.20856e-11	-0.569866	0.00101141	0.317169	0.0876735	-0.713617	9.55087e-06	-0.493461	0.00558801	-0.508997	0.00407237	0.52608	0.0028265	0.142259	0.453313	0.526562	0.00279673	0.574977	0.000888674	0.186836	0.322858	0.171401	0.365127	-0.331584	0.0734508	-0.143526	0.449258	0.0640145	0.736819	-0.287268	0.123749	-0.0458325	0.809947	-0.05838	0.759274	0.131802	0.487511	-0.0355895	0.85189	-0.13233	0.485755	0.368942	0.0448218	-0.263038	0.160208
PTGFRN	brown	0.742678	2.6079e-06	-0.685587	2.90303e-05	0.733786	3.94833e-06	-0.486992	0.00634795	0.515186	0.00357538	0.343365	0.0632101	0.31296	0.0921984	-0.269827	0.149299	-0.276934	0.138466	-0.329391	0.0754913	-0.558401	0.00134184	-0.444671	0.0138151	-0.399657	0.0286622	0.286238	0.125163	0.513152	0.00373266	-0.297958	0.109776	0.528188	0.00269838	0.158024	0.404273	0.301443	0.105485	-0.245844	0.190355	0.0884365	0.642134	-0.129442	0.495407	0.117169	0.537484	-0.152721	0.420424
DEPP1	brown	0.740762	2.85573e-06	-0.732592	4.16922e-06	0.500459	0.00485453	-0.395455	0.0305409	0.496795	0.00522757	0.445475	0.0136242	0.618091	0.000272834	-0.517304	0.00341774	-0.242671	0.196322	-0.355157	0.0541128	-0.239008	0.203371	-0.331673	0.0733687	-0.409394	0.0246684	0.199665	0.29013	0.233115	0.215073	-0.408069	0.0251834	0.174165	0.357328	0.277155	0.138137	0.108471	0.568294	-0.216177	0.251229	0.169439	0.370726	-0.0381661	0.841297	-0.214382	0.255283	0.313743	0.0913429
ATP5F1A	brown	-0.740688	2.86567e-06	0.814272	4.39271e-08	-0.719217	7.53012e-06	0.370254	0.044008	-0.496629	0.00524502	-0.436584	0.0158609	-0.178274	0.345918	0.262558	0.160999	0.292401	0.116884	0.620247	0.000256017	0.752368	1.62776e-06	0.184094	0.330138	0.122938	0.517496	-0.365866	0.0467756	-0.480544	0.00719123	0.12711	0.503271	-0.512058	0.00381962	-0.112433	0.554161	-0.109378	0.565047	0.0875709	0.645408	-0.0223365	0.906735	-0.00562563	0.976463	-0.00129034	0.994601	-0.0245557	0.897515
HIGD2A	brown	-0.73646	3.49131e-06	0.855642	1.69099e-09	-0.600112	0.000455643	0.343726	0.0629152	-0.600053	0.000456381	-0.569466	0.00102161	-0.543284	0.00191878	0.474532	0.00806133	0.171448	0.364993	0.51655	0.00347316	0.518253	0.00334907	0.219748	0.243292	0.27845	0.13623	-0.377015	0.0400014	-0.238376	0.204604	0.227816	0.22598	-0.243115	0.19548	0.0832806	0.66173	-0.00904539	0.962163	0.203839	0.279952	0.0213506	0.910835	-0.0395228	0.835731	0.272543	0.14509	-0.310371	0.0950677
SLC2A3	brown	0.735701	3.61592e-06	-0.599283	0.000466207	0.438286	0.0154108	-0.507402	0.00420969	0.396569	0.0300334	0.456195	0.0112835	0.373667	0.0419472	-0.380291	0.0381678	-0.269616	0.149631	-0.418233	0.0214489	-0.171324	0.365346	-0.21139	0.262133	-0.0716063	0.706901	0.0359673	0.850335	0.0885323	0.641772	-0.0886037	0.641503	0.184579	0.328843	0.308252	0.097467	0.0333024	0.861314	0.010881	0.954492	0.2445	0.192866	0.306381	0.0996228	-0.190085	0.314362	-0.0868861	0.648003
BTG1	brown	0.73323	4.0498e-06	-0.715377	8.86859e-06	0.661832	6.80466e-05	-0.53248	0.00245296	0.466177	0.00941678	0.551773	0.00157289	0.542719	0.00194396	-0.380527	0.0380384	-0.252985	0.177388	-0.354763	0.0543985	-0.414591	0.0227311	-0.385729	0.0352739	-0.413573	0.0231002	0.358214	0.0519314	0.370663	0.0437569	-0.341681	0.0646021	0.223254	0.235664	-0.102344	0.590467	0.0165838	0.930688	-0.287047	0.124052	0.134545	0.478416	0.0583565	0.759368	0.0362936	0.848993	0.0573008	0.763597
TMEM182	brown	-0.733076	4.07829e-06	0.802002	9.91808e-08	-0.816958	3.64653e-08	0.419854	0.0208979	-0.764551	8.72434e-07	-0.397115	0.0297869	-0.353863	0.0550575	0.355642	0.0537619	0.309884	0.0956153	0.34757	0.0598384	0.741777	2.7219e-06	0.265626	0.155984	0.287345	0.123644	-0.626573	0.000211855	-0.404528	0.0266031	0.171067	0.366076	-0.407627	0.0253574	-0.100557	0.597004	-0.255815	0.172427	0.216784	0.249867	0.0671959	0.724233	0.183295	0.332277	0.0539482	0.777072	-0.120032	0.527519
VDAC3	brown	-0.731786	4.32457e-06	0.919191	7.52514e-13	-0.765178	8.44039e-07	0.311267	0.0940668	-0.669746	5.16649e-05	-0.482797	0.00688642	-0.44036	0.0148764	0.383881	0.0362369	0.238058	0.205228	0.5078	0.00417508	0.769701	6.6279e-07	0.242889	0.195909	0.284072	0.128171	-0.480191	0.00724012	-0.414201	0.022872	0.208998	0.267697	-0.494262	0.00549953	-0.0340527	0.85822	-0.0263614	0.890023	0.251041	0.180855	0.0640928	0.736509	0.0194634	0.918689	0.178948	0.344068	-0.171892	0.363734
NUPR1	brown	0.731429	4.3952e-06	-0.645163	0.00011849	0.670469	5.03615e-05	-0.425223	0.0191553	0.72369	6.20241e-06	0.50208	0.00469684	0.363382	0.0484027	-0.537486	0.00219132	-0.25248	0.178284	-0.172208	0.362841	-0.386405	0.0349272	-0.2638	0.158956	-0.405101	0.0263689	0.370657	0.0437608	0.200523	0.288018	-0.259009	0.166944	0.362369	0.0490792	0.185236	0.327095	0.450388	0.0125055	-0.0799405	0.674544	0.178924	0.344133	-0.263506	0.159438	-0.104046	0.584272	0.24248	0.196686
TMEM126A	brown	-0.730228	4.64006e-06	0.891668	3.82879e-11	-0.536218	0.00225522	0.311152	0.094195	-0.478505	0.00747695	-0.340142	0.0658939	-0.507274	0.00422091	0.439814	0.0150155	0.313748	0.0913374	0.699774	1.67977e-05	0.554483	0.00147455	0.168032	0.374768	0.0536122	0.778426	-0.261353	0.163001	-0.290301	0.119658	0.0513163	0.787695	-0.192309	0.308628	-0.151005	0.425726	0.0892482	0.63907	0.0811988	0.669706	-0.0901217	0.635779	-0.276593	0.138971	0.35303	0.0556719	-0.171897	0.363719
CYCS	brown	-0.729946	4.69934e-06	0.672271	4.72381e-05	-0.502721	0.00463577	0.461315	0.0102906	-0.460219	0.0104969	-0.443936	0.0139913	-0.420222	0.0207746	0.545756	0.00181185	0.270635	0.148038	0.318847	0.0859169	0.256398	0.171416	0.336749	0.0688144	0.299706	0.107607	-0.17471	0.355802	-0.212273	0.2601	0.256289	0.171604	-0.2342	0.212885	-0.119883	0.528035	-0.169908	0.369383	-5.25232e-05	0.99978	-0.393941	0.0312416	0.0493325	0.795727	0.0717235	0.706442	-0.195894	0.299521
KLHL2	brown	0.728336	5.05079e-06	-0.699274	1.71336e-05	0.690594	2.40164e-05	-0.547235	0.00175035	0.652157	9.42721e-05	0.339543	0.0664023	0.526571	0.00279614	-0.397764	0.0294966	-0.328925	0.0759308	-0.35818	0.051955	-0.379724	0.0384804	-0.353966	0.0549813	-0.362394	0.0490622	0.426417	0.0187843	0.284894	0.127024	-0.326343	0.0783989	0.199419	0.290737	0.105855	0.577716	0.281189	0.132259	-0.243803	0.194178	0.0909856	0.632531	0.0063239	0.973542	-0.0598458	0.753413	0.155437	0.412107
TFDP1	brown	-0.727991	5.12908e-06	0.691528	2.31724e-05	-0.579732	0.000786411	0.545237	0.00183388	-0.59663	0.000501462	-0.256066	0.171992	-0.36056	0.0503049	0.444713	0.013805	0.541282	0.00200934	0.494653	0.00545671	0.452666	0.0120137	0.00257427	0.989228	0.0107618	0.95499	-0.506085	0.00432598	-0.129314	0.495837	-0.0654477	0.731141	-0.0214977	0.910223	-0.111218	0.558479	-0.157246	0.40662	-0.0557135	0.769968	-0.240468	0.200541	-0.363754	0.0481565	0.215435	0.2529	-0.219247	0.244395
DLAT	brown	-0.727634	5.21146e-06	0.82171	2.60342e-08	-0.76427	8.85427e-07	0.318351	0.0864334	-0.661519	6.87803e-05	-0.48711	0.00633342	-0.196152	0.298874	0.342349	0.0640467	0.316757	0.0881087	0.546664	0.00177387	0.786639	2.54858e-07	0.0238558	0.900421	0.0950344	0.617399	-0.549312	0.00166709	-0.349963	0.0579835	0.075079	0.693353	-0.420302	0.0207476	-0.0139234	0.941787	-0.224189	0.233657	0.0675489	0.722841	0.0552793	0.771714	-0.0181797	0.924036	0.160534	0.396754	-0.204593	0.278139
AP3D1	brown	0.726902	5.38372e-06	-0.752219	1.63992e-06	0.618163	0.000272255	-0.524514	0.00292496	0.621593	0.000245991	0.425094	0.0191957	0.727514	5.23924e-06	-0.467045	0.00926755	-0.17473	0.355746	-0.191638	0.310351	-0.305849	0.100242	-0.501748	0.00472873	-0.600783	0.000447251	0.339087	0.0667916	0.331755	0.0732937	-0.487239	0.00631742	0.294957	0.113573	0.185317	0.326878	0.12117	0.523584	-0.422117	0.0201482	0.0710976	0.708893	-0.170608	0.367382	-0.0937179	0.622303	0.0767608	0.686825
GLCE	brown	-0.725795	5.65425e-06	0.611832	0.000327312	-0.603774	0.00041146	0.596578	0.000502182	-0.617236	0.000279768	-0.192585	0.307922	-0.511348	0.00387709	0.57086	0.000986451	0.635292	0.000162074	0.258698	0.167473	0.308405	0.0972921	0.160228	0.397664	0.184276	0.329652	-0.498752	0.00502539	-0.112863	0.552637	0.0939763	0.621339	0.0143019	0.940207	-0.10117	0.594759	-0.224905	0.232129	-0.0489116	0.797433	-0.376702	0.0401802	-0.170335	0.368163	0.20396	0.279662	-0.258266	0.168208
CMIP	brown	0.723815	6.1686e-06	-0.788036	2.34655e-07	0.746447	2.17645e-06	-0.443172	0.0141767	0.551648	0.00157757	0.382011	0.0372329	0.43307	0.0168254	-0.303002	0.103607	-0.289252	0.121061	-0.427942	0.0183194	-0.557937	0.00135701	-0.356774	0.0529498	-0.270044	0.14896	0.376169	0.0404863	0.434717	0.0163676	-0.282474	0.130426	0.351403	0.0568889	-0.00609893	0.974483	0.208995	0.267704	-0.284779	0.127183	-0.104426	0.582891	0.08014	0.673776	-0.0959734	0.613911	0.0993239	0.601533
SNORD59B	brown	-0.723773	6.18012e-06	0.765619	8.24557e-07	-0.637075	0.000153283	0.298672	0.108886	-0.686031	2.85504e-05	-0.469173	0.00891018	-0.349749	0.0581477	0.52308	0.00301779	0.303028	0.103576	0.389115	0.0335632	0.54782	0.00172654	0.136571	0.471754	0.276128	0.139665	-0.321499	0.0831969	-0.212886	0.258693	0.113398	0.550746	-0.413336	0.0231872	-0.201935	0.284565	-0.280607	0.133096	0.0454154	0.811646	-0.144993	0.444589	0.0937794	0.622074	0.268969	0.150649	-0.235004	0.211273
H3C6	brown	-0.723675	6.20672e-06	0.640008	0.00013974	-0.704222	1.40592e-05	0.56293	0.00120153	-0.427274	0.0185218	-0.334635	0.0706835	-0.259777	0.165645	0.199428	0.290713	0.457818	0.0109604	0.429779	0.0177721	0.47454	0.00805999	0.265989	0.155398	0.193439	0.305739	-0.465541	0.0095275	-0.493231	0.00561358	0.179998	0.341198	-0.204567	0.278202	-0.285292	0.12647	-0.217961	0.247242	0.148621	0.433151	-0.0214237	0.910531	0.0930181	0.624916	-0.142991	0.450969	-0.0114683	0.952038
EI24	brown	-0.722614	6.50093e-06	0.587338	0.000644201	-0.330808	0.0741678	0.425599	0.0190377	-0.351236	0.0570154	-0.29431	0.114404	-0.427771	0.0183711	0.405359	0.0262645	0.33274	0.0723929	0.445131	0.0137057	0.167227	0.377095	0.122789	0.518008	0.0330416	0.862389	0.0094733	0.960375	0.0156675	0.934509	0.0379219	0.8423	-0.111455	0.557637	-0.221254	0.239997	0.0942131	0.620457	-0.0180104	0.924742	-0.217266	0.248791	-0.403076	0.0272038	0.312468	0.0927382	-0.108054	0.569794
AIFM1	brown	-0.721138	6.93125e-06	0.826322	1.85931e-08	-0.629173	0.000195756	0.272367	0.14536	-0.579619	0.000788719	-0.601908	0.000433477	-0.232409	0.216505	0.367366	0.0458145	0.162739	0.390213	0.582165	0.000738197	0.699041	1.72926e-05	0.0501994	0.792214	0.121655	0.521911	-0.306938	0.0989773	-0.262077	0.161796	0.0943495	0.619948	-0.456792	0.0111638	-0.0562476	0.767823	-0.0550187	0.772762	0.0746495	0.695024	-0.0370147	0.846028	-0.0993968	0.601265	0.169968	0.369211	-0.150477	0.427364
PLA2G2A	brown	0.719674	7.38364e-06	-0.769115	6.84098e-07	0.589409	0.000609613	-0.290796	0.119	0.584331	0.000697465	0.675628	4.18788e-05	0.468031	0.00910052	-0.494231	0.00550293	-0.0507781	0.789872	-0.377371	0.0397986	-0.44673	0.0133308	-0.341086	0.0650989	-0.383234	0.0365792	0.153605	0.417707	0.25215	0.178871	-0.207227	0.271864	0.419001	0.0211866	0.0815664	0.668295	0.164367	0.385423	-0.201951	0.284527	0.0710348	0.709139	-0.114658	0.546297	-0.18109	0.338226	0.179559	0.342395
MRPL39	brown	-0.719446	7.45616e-06	0.861554	9.78375e-10	-0.607308	0.00037246	0.247959	0.186448	-0.595049	0.000523583	-0.536582	0.00223668	-0.399575	0.0286978	0.359072	0.0513321	0.134537	0.478441	0.599324	0.000465676	0.641596	0.000132859	0.19858	0.292813	0.202332	0.2836	-0.366981	0.0460597	-0.278037	0.136836	0.250545	0.181748	-0.380259	0.0381854	0.0169819	0.929028	0.0580211	0.760711	0.235528	0.210227	0.123443	0.515763	-0.121451	0.522613	0.256817	0.170693	-0.315015	0.0899666
EIF3K	brown	-0.71886	7.64629e-06	0.853575	2.03594e-09	-0.519852	0.00323602	0.302609	0.104078	-0.59988	0.000458578	-0.412546	0.0234778	-0.540369	0.00205187	0.413512	0.0231228	0.234168	0.212948	0.62057	0.000253578	0.52312	0.00301514	0.131598	0.488191	0.141435	0.455961	-0.336887	0.0686938	-0.185284	0.326967	0.08752	0.645601	-0.198071	0.294076	-0.196996	0.296758	0.131894	0.487207	0.219224	0.244448	0.113336	0.550965	-0.180852	0.338874	0.399113	0.0289	-0.245751	0.190528
DNAJC15	brown	-0.718318	7.82575e-06	0.787693	2.39468e-07	-0.579299	0.000795279	0.409596	0.0245908	-0.455388	0.0114471	-0.498393	0.00506193	-0.410177	0.0243682	0.446075	0.0134833	0.166743	0.378497	0.494106	0.00551668	0.479776	0.00729775	0.287927	0.122852	0.204358	0.278703	-0.268906	0.150748	-0.278665	0.135916	0.299046	0.108422	-0.347897	0.0595821	0.184003	0.330381	-0.0333346	0.861181	0.0735188	0.699429	-0.17955	0.342419	-0.156114	0.41005	0.137793	0.46776	-0.155105	0.413118
RWDD2B	brown	-0.717171	8.21869e-06	0.847325	3.50968e-09	-0.48093	0.00713824	0.256956	0.170453	-0.611458	0.000330847	-0.496093	0.00530175	-0.551799	0.00157194	0.496908	0.00521567	0.184617	0.328742	0.477079	0.00768241	0.496204	0.00528994	0.225282	0.231325	0.20046	0.288173	-0.346674	0.0605445	-0.14316	0.45043	0.217101	0.24916	-0.262712	0.160745	-0.130227	0.492774	0.125123	0.510021	0.228018	0.225558	0.0311696	0.870118	-0.156407	0.409159	0.411151	0.023999	-0.379201	0.0387704
DSTN	brown	-0.7163	8.52861e-06	0.736688	3.45474e-06	-0.561196	0.00125366	0.407237	0.0255113	-0.577174	0.000840074	-0.487826	0.00624528	-0.558098	0.00135172	0.549537	0.0016583	0.209989	0.265381	0.206527	0.273522	0.349976	0.0579737	0.332461	0.0726468	0.486018	0.0064697	-0.233184	0.214933	-0.244189	0.19345	0.365802	0.0468172	-0.299126	0.108323	-0.0682811	0.719955	-0.190223	0.314004	0.232165	0.217001	-0.170505	0.367676	0.110598	0.560688	0.193165	0.306439	-0.150353	0.42775
TUBA3E	brown	-0.715916	8.66856e-06	0.559194	0.0013163	-0.528674	0.00266955	0.565955	0.00111508	-0.36123	0.0498485	-0.297217	0.110705	-0.241018	0.199481	0.265695	0.155872	0.475647	0.00789356	0.478275	0.00750984	0.267712	0.152638	0.22271	0.236837	0.0797282	0.675361	-0.238883	0.203615	-0.245686	0.190648	0.0219844	0.908199	-0.13844	0.465654	-0.343705	0.0629325	-0.268037	0.152122	-0.0121975	0.948993	-0.186974	0.322495	-0.228354	0.224856	-0.0164969	0.93105	0.00836091	0.965024
MRPS31	brown	-0.715183	8.94131e-06	0.847055	3.59137e-09	-0.502942	0.00461479	0.354095	0.0548872	-0.502764	0.00463168	-0.372626	0.0425674	-0.524939	0.00289794	0.50383	0.00453161	0.375275	0.0410033	0.550931	0.00160458	0.509948	0.00399239	0.0727475	0.702439	0.0298284	0.875663	-0.302017	0.10479	-0.150201	0.428223	-0.0742597	0.696541	-0.0652402	0.731962	-0.0655397	0.730777	0.0706502	0.710646	0.0537224	0.777982	-0.178999	0.343928	-0.42157	0.0203274	0.378227	0.0393151	-0.20946	0.266615
NSDHL	brown	-0.715155	8.95206e-06	0.520269	0.00320711	-0.468838	0.00896564	0.366702	0.0462381	-0.299089	0.108369	-0.448726	0.0128752	-0.329227	0.0756458	0.264399	0.157977	0.233492	0.214312	0.150872	0.426138	0.178134	0.346303	0.364558	0.0476271	0.459085	0.0107136	0.0100219	0.958082	-0.288914	0.121517	0.38322	0.0365865	-0.385299	0.0354964	-0.447263	0.0132078	-0.165978	0.38072	0.253506	0.176467	-0.0481163	0.800661	0.162491	0.390944	0.0206513	0.913744	0.0635976	0.738474
MRPS30	brown	-0.71436	9.25737e-06	0.793661	1.6719e-07	-0.62889	0.000197456	0.383203	0.0365952	-0.627383	0.00020672	-0.47171	0.00849934	-0.372371	0.0427207	0.535102	0.00231275	0.242323	0.196985	0.494819	0.00543863	0.572861	0.000937816	0.165099	0.383282	0.223031	0.236145	-0.267735	0.152602	-0.201289	0.286142	0.0843339	0.657708	-0.403001	0.0272353	0.144656	0.44566	-0.24249	0.196666	-0.008569	0.964155	-0.311564	0.0937371	-0.1803	0.340373	0.186561	0.323585	-0.120384	0.5263
RAB13	brown	0.71233	1.0079e-05	-0.624239	0.000227295	0.650036	0.000101102	-0.451723	0.0122154	0.447232	0.013215	0.4255	0.0190685	0.237183	0.206947	-0.358861	0.0514787	-0.360801	0.0501407	-0.284954	0.126939	-0.46089	0.0103701	-0.223033	0.23614	-0.265816	0.155678	0.291636	0.11789	0.411327	0.0239325	-0.223213	0.235752	0.364123	0.0479125	0.135452	0.475427	0.266166	0.155114	-0.0790463	0.677989	0.187632	0.320764	-0.0929605	0.625131	0.0347172	0.855482	0.0194654	0.918681
NDUFC1	brown	-0.712019	1.02107e-05	0.855353	1.73572e-09	-0.599525	0.000463097	0.310009	0.0954748	-0.511324	0.00387901	-0.497554	0.00514832	-0.424431	0.0194045	0.505747	0.00435632	0.208914	0.267893	0.515658	0.00353971	0.549431	0.00166244	0.303146	0.103435	0.315337	0.0896211	-0.249311	0.183979	-0.293768	0.115105	0.21377	0.256675	-0.477957	0.00755541	0.0944801	0.619462	-0.140874	0.457768	0.0798461	0.674907	-0.2062	0.2743	-0.0431444	0.820909	0.193785	0.304859	-0.150511	0.427259
EPM2AIP1	brown	-0.710317	1.09587e-05	0.754882	1.43543e-06	-0.678983	3.7073e-05	0.339016	0.0668521	-0.731114	4.45817e-06	-0.502913	0.00461755	-0.452421	0.0120658	0.428388	0.0181852	0.193942	0.304458	0.327764	0.0770334	0.523567	0.00298602	0.27475	0.141732	0.301621	0.10527	-0.421037	0.0205031	-0.250712	0.181446	0.215862	0.251938	-0.348764	0.0589072	-0.209697	0.266062	-0.28729	0.123719	0.234721	0.21184	0.0665121	0.726932	0.154415	0.415226	0.177409	0.348302	-0.231668	0.218016
SNRNP25	brown	-0.709738	1.12244e-05	0.818314	3.31538e-08	-0.548212	0.00171077	0.401561	0.0278425	-0.429528	0.0178462	-0.212582	0.259391	-0.460532	0.0104375	0.311934	0.0933271	0.439823	0.0150131	0.717707	8.03289e-06	0.524908	0.00289995	0.032983	0.862631	0.0188028	0.92144	-0.260488	0.164448	-0.352557	0.0560239	-0.0806529	0.671803	-0.0981121	0.605997	-0.303079	0.103514	0.033364	0.86106	0.125754	0.507874	0.00401839	0.983186	-0.307928	0.0978375	0.269112	0.150422	-0.0954962	0.615682
MRPL48	brown	-0.709704	1.12399e-05	0.712478	1.0017e-05	-0.544503	0.00186536	0.516595	0.00346985	-0.368663	0.0449963	-0.298336	0.109304	-0.606928	0.000376489	0.388457	0.0338902	0.291972	0.117447	0.357969	0.0521035	0.223164	0.235858	0.46965	0.00883165	0.508972	0.00407448	-0.141119	0.456978	-0.416901	0.0219106	0.44541	0.0136397	-0.290999	0.118731	-0.153435	0.418229	-0.0568692	0.765328	0.292537	0.116707	-0.150372	0.427691	0.0227309	0.905095	0.0528057	0.781678	-0.0706795	0.710531
NDUFB2	brown	-0.709049	1.15477e-05	0.782758	3.19609e-07	-0.452249	0.0121025	0.386814	0.0347183	-0.453325	0.0118743	-0.44323	0.0141625	-0.610869	0.000336493	0.49705	0.00520076	0.113574	0.550124	0.390638	0.0328159	0.280014	0.133953	0.473457	0.0082259	0.491203	0.00584398	-0.175921	0.352425	-0.28982	0.1203	0.414186	0.0228774	-0.287687	0.123179	-0.160836	0.395853	0.0071521	0.970079	0.237755	0.205821	-0.174507	0.356369	0.162324	0.391438	0.137828	0.467645	-0.176288	0.351404
MYOC	brown	-0.708743	1.16941e-05	0.666641	5.7616e-05	-0.591395	0.000578003	0.439762	0.0150289	-0.562076	0.00122695	-0.49762	0.00514143	-0.366461	0.0463929	0.393287	0.0315487	0.214219	0.255652	0.385709	0.0352844	0.391791	0.0322592	0.170073	0.368909	0.262199	0.161595	-0.224125	0.233793	-0.266613	0.154395	0.159591	0.39957	-0.299907	0.107361	-0.245701	0.190621	-0.183361	0.332102	0.169123	0.371629	-0.0505485	0.790801	0.0301472	0.874345	0.0937196	0.622297	-0.142128	0.453732
SPTLC1	brown	0.708614	1.17559e-05	-0.649324	0.000103492	0.658057	7.73811e-05	-0.446769	0.0133218	0.534457	0.00234657	0.481413	0.00707238	0.282827	0.129925	-0.212399	0.25981	-0.198454	0.293126	-0.365824	0.0468027	-0.434556	0.0164118	-0.219629	0.243554	-0.306723	0.0992263	0.302779	0.103874	0.295262	0.113183	-0.350901	0.0572688	0.375238	0.0410249	0.0811684	0.669822	0.217703	0.247816	-0.229363	0.222759	-0.0498991	0.793431	0.0048176	0.979843	0.0227302	0.905098	0.137871	0.467505
LAMTOR3	brown	-0.708588	1.17686e-05	0.743329	2.52826e-06	-0.549733	0.00165065	0.402627	0.0273921	-0.178497	0.345305	-0.509803	0.00400448	-0.449488	0.0127046	0.334854	0.0704881	0.292913	0.116216	0.522101	0.00308263	0.35364	0.0552211	0.3196	0.0851385	0.309524	0.0960214	-0.0754202	0.692027	-0.424954	0.0192395	0.289213	0.121115	-0.29318	0.115868	-0.0102999	0.95692	-0.00631175	0.973593	0.172221	0.362804	-0.237417	0.206487	-0.206937	0.27255	0.0214012	0.910624	0.0199386	0.916711
FRMD3	brown	-0.707435	1.23383e-05	0.669652	5.18368e-05	-0.693205	2.17228e-05	0.505299	0.00439673	-0.512657	0.00377179	-0.319405	0.085339	-0.270261	0.148622	0.381683	0.0374095	0.449306	0.0127452	0.428191	0.0182443	0.499022	0.00499802	0.193768	0.304901	0.119759	0.528465	-0.453664	0.0118032	-0.307608	0.0982049	0.0249885	0.895718	-0.255336	0.173259	0.0617236	0.745925	-0.240266	0.200931	-0.0116131	0.951433	-0.149804	0.429457	-0.0853923	0.653677	0.0389875	0.837926	-0.210706	0.263716
NET1	brown	-0.707164	1.24759e-05	0.70695	1.25853e-05	-0.625911	0.000216136	0.427595	0.0184243	-0.469891	0.00879224	-0.269136	0.150385	-0.273906	0.143009	0.315769	0.0891589	0.402385	0.0274935	0.520245	0.00320875	0.616838	0.000283044	0.0541616	0.776212	0.0460024	0.809255	-0.317167	0.0876758	-0.376906	0.0400633	-0.0793452	0.676837	-0.151933	0.422854	-0.0970178	0.610041	-0.266424	0.154699	0.0451445	0.812749	-0.132955	0.483676	-0.205636	0.275644	0.0814584	0.668709	0.0393232	0.836549
NDUFAF4	brown	-0.706544	1.27952e-05	0.710267	1.09812e-05	-0.354744	0.0544129	0.366768	0.0461957	-0.307122	0.0987649	-0.40933	0.0246932	-0.581052	0.000759907	0.523551	0.00298706	0.306209	0.0998227	0.517229	0.00342321	0.186152	0.324665	0.205056	0.277029	0.272833	0.144645	-0.165492	0.382134	-0.179474	0.342628	0.277544	0.137563	-0.0302987	0.873718	-0.154925	0.413669	0.0927638	0.625867	0.0715797	0.707005	-0.278777	0.135752	-0.10171	0.592784	0.240941	0.199629	-0.370978	0.0435647
PRDX5	brown	-0.706325	1.29099e-05	0.846326	3.82025e-09	-0.507839	0.00417164	0.281696	0.131533	-0.442207	0.0144137	-0.400123	0.0284597	-0.434549	0.0164137	0.426298	0.018821	0.251981	0.179173	0.646791	0.000112405	0.546521	0.00177982	0.0790021	0.67816	0.138397	0.465793	-0.214189	0.25572	-0.35345	0.0553619	0.138551	0.465291	-0.252638	0.178003	-0.213266	0.257824	0.0351954	0.853512	0.097585	0.607944	-0.0661139	0.728506	-0.0117715	0.950772	0.241682	0.198208	-0.265412	0.15633
SNORD21	brown	0.705657	1.32658e-05	-0.803694	8.89461e-08	0.711289	1.05257e-05	-0.405997	0.0260064	0.589232	0.000612502	0.375636	0.0407941	0.443357	0.0141316	-0.190903	0.312246	-0.31424	0.0908035	-0.475638	0.00789489	-0.646703	0.000112727	-0.269446	0.149898	-0.134707	0.47788	0.517284	0.00341922	0.32315	0.081537	-0.181718	0.336526	0.212081	0.26054	0.014169	0.940761	-0.0873031	0.646423	-0.356164	0.0533865	-0.253575	0.176346	0.307585	0.0982306	-0.150184	0.428274	0.138532	0.465352
ISCA1	brown	-0.705465	1.33695e-05	0.833403	1.08743e-08	-0.511726	0.00384638	0.248247	0.185919	-0.59852	0.000476111	-0.510884	0.00391493	-0.385295	0.0354984	0.680079	3.56131e-05	0.232929	0.21545	0.454882	0.0115507	0.531867	0.00248681	0.141587	0.455473	0.112189	0.555027	-0.171814	0.363955	-0.0899728	0.63634	-0.0631769	0.740144	-0.413383	0.0231698	-0.00836386	0.965012	-0.109767	0.563655	-0.134855	0.477393	-0.373952	0.0417788	-0.166187	0.380111	0.417403	0.0217359	-0.132792	0.48422
SNORA50A	brown	0.70531	1.34538e-05	-0.702333	1.51692e-05	0.549807	0.00164778	-0.417611	0.0216637	0.600551	0.000450131	0.48049	0.00719868	0.485002	0.00659881	-0.353481	0.0553388	-0.179114	0.343613	-0.391189	0.0325493	-0.413946	0.0229644	-0.11769	0.535666	-0.19497	0.301854	0.34509	0.0618093	0.0668181	0.725724	-0.231303	0.218762	0.157891	0.404672	-0.010651	0.955453	-0.0917427	0.62969	-0.254058	0.175495	-0.0796801	0.675546	0.280252	0.133609	-0.25336	0.176726	0.202735	0.282621
MLH1	brown	-0.703886	1.42511e-05	0.83476	9.7848e-09	-0.61577	0.000292019	0.273442	0.143715	-0.658889	7.52323e-05	-0.560437	0.0012771	-0.392198	0.0320649	0.493639	0.00556817	0.209986	0.265388	0.531075	0.00253109	0.637649	0.000150545	0.0841215	0.658519	0.0913827	0.631041	-0.44363	0.0140653	-0.149763	0.429584	0.107802	0.570698	-0.354918	0.0542861	0.168769	0.372648	-0.0362618	0.849123	0.0622767	0.743723	-0.00900738	0.962322	-0.168957	0.372106	0.354588	0.0545267	-0.407582	0.0253749
COX7C	brown	-0.702522	1.50542e-05	0.804454	8.46715e-08	-0.466847	0.00930155	0.380277	0.0381753	-0.531741	0.00249381	-0.571541	0.000969651	-0.662895	6.56056e-05	0.544693	0.0018572	0.0143277	0.940099	0.421185	0.0204543	0.304698	0.101593	0.405336	0.0262736	0.268869	0.150806	-0.101891	0.592122	-0.171585	0.364605	0.282293	0.130683	-0.264941	0.157095	-0.129379	0.495619	0.0632865	0.739709	0.206312	0.274033	-0.187186	0.321936	-0.120978	0.524248	0.261874	0.162133	-0.0982885	0.605346
CYC1	brown	-0.702518	1.50567e-05	0.830892	1.31901e-08	-0.494264	0.00549923	0.221429	0.239615	-0.616352	0.000287098	-0.425911	0.0189408	-0.354702	0.0544431	0.561975	0.00123	0.237129	0.207053	0.625981	0.000215677	0.574686	0.000895305	-0.0627724	0.741752	-0.0436342	0.818909	-0.272749	0.144773	-0.152366	0.421517	-0.0558548	0.769401	-0.216699	0.25006	-0.169505	0.370536	-0.082609	0.664299	-0.0809382	0.670707	-0.116792	0.538803	-0.0878081	0.64451	0.438457	0.0153661	-0.338531	0.0672682
ASF1A	brown	-0.70246	1.50919e-05	0.77982	3.78221e-07	-0.633503	0.000171344	0.476182	0.00781401	-0.659303	7.41803e-05	-0.445825	0.0135419	-0.664007	6.31366e-05	0.455399	0.0114448	0.293799	0.115065	0.259181	0.166653	0.407718	0.0253216	0.36427	0.0478157	0.397227	0.0297369	-0.427283	0.0185193	-0.174151	0.357366	0.163414	0.388224	-0.160087	0.398086	-0.00183207	0.992334	-0.0771993	0.685127	0.323753	0.080937	-0.0558791	0.769303	-0.174072	0.357588	0.227695	0.226233	-0.0743115	0.69634
MRPS10	brown	-0.702059	1.53362e-05	0.81557	4.0163e-08	-0.549491	0.0016601	0.251583	0.179884	-0.588919	0.000617642	-0.612972	0.000316727	-0.432726	0.0169224	0.501736	0.0047299	0.0159602	0.933288	0.36194	0.0493675	0.539799	0.00207884	0.319323	0.0854244	0.290404	0.119522	-0.185209	0.327165	-0.19192	0.309626	0.250284	0.182217	-0.471591	0.00851827	0.113912	0.548928	-0.0866034	0.649075	0.179137	0.343551	-0.123461	0.515701	-0.0841845	0.658278	0.224508	0.232975	-0.202842	0.282363
APOOL	brown	-0.700962	1.60233e-05	0.722465	6.54319e-06	-0.569658	0.00101671	0.436925	0.0157699	-0.702875	1.48428e-05	-0.467558	0.00918036	-0.447241	0.0132129	0.557253	0.0013796	0.202053	0.284279	0.360628	0.0502588	0.413855	0.0229976	0.323142	0.0815452	0.236559	0.20818	-0.409335	0.0246914	-0.0997472	0.599977	0.202734	0.282625	-0.294666	0.113947	-0.0604629	0.75095	-0.192275	0.308714	0.0491259	0.796565	-0.270472	0.148292	-0.0726463	0.702834	0.180508	0.339808	-0.217129	0.249097
DECR1	brown	-0.699492	1.69868e-05	0.796419	1.41049e-07	-0.58419	0.000700046	0.355627	0.0537724	-0.384102	0.0361204	-0.437062	0.0157335	-0.327342	0.077437	0.312015	0.0932378	0.177456	0.348173	0.535466	0.00229385	0.564088	0.00116777	0.302556	0.104141	0.253217	0.176978	-0.133733	0.481101	-0.469928	0.0087863	0.172837	0.361063	-0.497218	0.00518323	-0.237496	0.20633	-0.0512005	0.788163	0.15859	0.402571	-0.133355	0.48235	0.0173704	0.927409	0.000497992	0.997916	0.0872034	0.6468
FKBP3	brown	-0.699271	1.71362e-05	0.753732	1.52066e-06	-0.648881	0.000105005	0.408195	0.025134	-0.252645	0.177991	-0.465951	0.00945608	-0.361241	0.0498409	0.15593	0.410608	0.158489	0.402873	0.414553	0.0227446	0.530463	0.0025658	0.47292	0.00830914	0.499331	0.0049668	-0.167093	0.377481	-0.621993	0.000243082	0.46034	0.0104738	-0.516899	0.00344742	-0.0561605	0.768173	-0.0321677	0.865996	0.376193	0.0404725	-0.0264519	0.889647	0.0951562	0.616946	-0.211362	0.262198	0.17285	0.361026
NDUFS3	brown	-0.699201	1.71831e-05	0.837562	7.8438e-09	-0.562751	0.00120681	0.356644	0.053043	-0.386695	0.0347789	-0.349527	0.0583177	-0.342207	0.0641643	0.3358	0.0696485	0.332939	0.0722117	0.733058	4.08168e-06	0.610004	0.000344931	0.100722	0.596399	0.0900981	0.635868	-0.381667	0.0374184	-0.402059	0.0276311	0.0802202	0.673467	-0.233386	0.214526	-0.0914898	0.630639	0.00538745	0.977459	0.0640842	0.736543	-0.0957476	0.614749	-0.116035	0.541456	0.113969	0.548729	-0.177295	0.348616
CBX5	brown	-0.698612	1.75878e-05	0.746894	2.1299e-06	-0.626608	0.00021163	0.317373	0.0874578	-0.480444	0.00720505	-0.502514	0.00465538	-0.423931	0.0195631	0.298145	0.109542	0.310036	0.0954438	0.450087	0.0125719	0.486687	0.0063859	0.262417	0.161233	0.264976	0.157037	-0.240804	0.199894	-0.394716	0.0308813	0.110361	0.561533	-0.279538	0.134642	-0.28521	0.126584	-0.0446206	0.814885	0.291519	0.118044	0.138034	0.466973	0.0197095	0.917664	0.168976	0.372053	-0.121249	0.52331
LAMTOR5	brown	-0.698216	1.78648e-05	0.882217	1.16256e-10	-0.555444	0.00144098	0.217085	0.249195	-0.59272	0.000557716	-0.567482	0.00107356	-0.675722	4.17365e-05	0.468911	0.00895365	0.0150022	0.937285	0.399556	0.0287063	0.482204	0.00696557	0.405812	0.026081	0.441969	0.0144727	-0.169705	0.369964	-0.270285	0.148583	0.312614	0.092578	-0.414192	0.022875	-0.101531	0.593436	0.080085	0.673988	0.400127	0.0284581	0.0866622	0.648852	-0.000651757	0.997273	0.348442	0.0591574	-0.147339	0.437175
NDUFA8	brown	-0.695705	1.97138e-05	0.906725	5.18428e-12	-0.692831	2.20386e-05	0.272959	0.144452	-0.740528	2.88741e-06	-0.47561	0.00789907	-0.466864	0.00929857	0.412113	0.0236385	0.213037	0.258347	0.503624	0.00455083	0.731816	4.31871e-06	0.139767	0.461346	0.184589	0.328816	-0.515888	0.00352245	-0.268251	0.151783	0.0538673	0.777398	-0.307344	0.098509	-0.0385267	0.839817	-0.00878086	0.963269	0.233092	0.21512	0.136196	0.472985	-0.0606657	0.750141	0.314038	0.0910223	-0.251089	0.180769
CISD1	brown	-0.694782	2.04354e-05	0.807455	6.95537e-08	-0.413843	0.0230019	0.26985	0.149264	-0.61161	0.000329402	-0.574939	0.000889545	-0.582946	0.000723274	0.541652	0.00199234	0.0705506	0.711037	0.477717	0.00758998	0.381379	0.0375742	0.272055	0.145839	0.244294	0.193253	-0.181724	0.336509	-0.0373407	0.844688	0.17429	0.356978	-0.210254	0.264767	-0.0708078	0.710028	0.0466447	0.806642	0.185366	0.32675	-0.0876585	0.645077	-0.170653	0.367256	0.373043	0.0423182	-0.253039	0.177293
DNAJC19	brown	-0.694619	2.05653e-05	0.913532	1.87333e-12	-0.579221	0.000796889	0.226583	0.22857	-0.526391	0.00280726	-0.394108	0.0311637	-0.424372	0.0194229	0.373814	0.0418603	0.240474	0.200528	0.57345	0.000923897	0.708601	1.17625e-05	0.168419	0.373652	0.15279	0.420213	-0.343305	0.0632593	-0.367684	0.0456128	0.0356832	0.851504	-0.330152	0.0747781	-0.113672	0.549778	0.0955098	0.615632	0.195127	0.301455	0.0746029	0.695205	-0.0546869	0.774097	0.285518	0.126157	-0.143364	0.449776
UBALD2	brown	0.6935	2.14769e-05	-0.699853	1.67452e-05	0.581292	0.000755185	-0.426856	0.0186497	0.805838	7.73616e-08	0.412192	0.0236094	0.615376	0.000295392	-0.586054	0.000666482	-0.271795	0.14624	-0.20683	0.272804	-0.397712	0.0295198	-0.143263	0.450098	-0.284936	0.126965	0.534334	0.00235309	0.0598812	0.753272	-0.200662	0.287678	0.0337286	0.859556	0.0808905	0.67089	0.0811232	0.669996	-0.188214	0.319238	0.0750808	0.693346	-0.0318911	0.867138	-0.322052	0.0826383	0.412642	0.0234423
ATP5F1B	brown	-0.69198	2.27734e-05	0.83297	1.12457e-08	-0.598067	0.000482087	0.245174	0.191604	-0.738383	3.19292e-06	-0.539194	0.00210777	-0.307014	0.0988895	0.550616	0.00161658	0.176385	0.351136	0.497139	0.00519146	0.653132	9.1271e-05	0.0609766	0.748901	0.0801934	0.67357	-0.338941	0.0669164	-0.123707	0.51486	0.00213155	0.991081	-0.441444	0.0146033	-0.0572903	0.763639	-0.131274	0.489272	-0.0408519	0.830285	-0.133123	0.483121	-0.0617576	0.745789	0.361363	0.0497576	-0.252978	0.177401
ZFP36L1	brown	0.691525	2.31745e-05	-0.755029	1.42486e-06	0.631774	0.00018075	-0.310594	0.0948185	0.295837	0.112449	0.596145	0.000508164	0.374046	0.0417235	-0.225376	0.231127	-0.0963285	0.612594	-0.523472	0.00299219	-0.488235	0.0061955	-0.322152	0.0825375	-0.318915	0.0858467	0.13017	0.492964	0.463995	0.00980096	-0.445555	0.0136053	0.456956	0.0111311	-0.0748166	0.694374	0.065323	0.731634	-0.27314	0.144175	-0.0477552	0.802128	0.0454359	0.811562	-0.00165758	0.993064	0.0961525	0.613247
TP53I3	brown	-0.691053	2.35979e-05	0.571575	0.000968815	-0.401222	0.0279868	0.457568	0.0110097	-0.418677	0.0212968	-0.335793	0.0696548	-0.407862	0.0252648	0.354151	0.054846	0.399006	0.0289468	0.330209	0.0747254	0.195202	0.301267	0.194746	0.302419	0.0672586	0.723985	-0.267253	0.15337	-0.0515981	0.786556	0.0289405	0.879337	0.0341543	0.857801	-0.252497	0.178254	0.0791522	0.677581	0.0541551	0.776238	-0.103404	0.586605	-0.221309	0.239876	0.233049	0.215207	-0.18918	0.316716
NALF2	brown	-0.69088	2.37553e-05	0.678694	3.74671e-05	-0.632644	0.000175963	0.322669	0.0820181	-0.40513	0.0263573	-0.459634	0.0106082	0.0168461	0.929594	0.202198	0.283925	0.283517	0.128952	0.594345	0.000533702	0.695736	1.96896e-05	-0.00670591	0.971945	-0.177307	0.348583	-0.364609	0.0475936	-0.289083	0.12129	-0.00333112	0.986062	-0.352004	0.0564372	0.199218	0.291231	-0.124714	0.511417	-0.106274	0.576201	0.000962518	0.995972	-0.240145	0.201164	0.0612554	0.747789	-0.126413	0.505633
PYGM	brown	-0.690827	2.38035e-05	0.705274	1.34735e-05	-0.660795	7.05035e-05	0.527827	0.00271997	-0.339772	0.066208	-0.255793	0.172464	-0.341875	0.0644402	0.0821709	0.665977	0.35079	0.0573531	0.558829	0.001328	0.55255	0.00154414	0.336091	0.069392	0.189234	0.316574	-0.376984	0.0400193	-0.57268	0.00094211	0.255572	0.172848	-0.237228	0.206859	-0.292642	0.116569	-0.0475066	0.803138	0.302005	0.104805	0.0556865	0.770077	-0.0935418	0.62296	-0.201925	0.28459	0.0753483	0.692307
NOX4	brown	0.690583	2.40264e-05	-0.575764	0.000870995	0.455424	0.0114399	-0.431805	0.0171842	0.34006	0.0659636	0.384768	0.0357722	0.359795	0.050831	-0.367143	0.0459563	-0.188028	0.319726	-0.355153	0.0541156	-0.221035	0.240474	-0.36685	0.0461437	-0.334779	0.0705555	-0.00147607	0.993823	0.345362	0.0615913	-0.307892	0.0978784	0.369605	0.0444093	0.429477	0.0178612	0.277982	0.136918	-0.10576	0.578058	0.238958	0.203469	-0.205691	0.275512	0.0491669	0.796398	-0.00319249	0.986642
ATP5MG	brown	-0.68984	2.47181e-05	0.922632	4.18176e-13	-0.570179	0.00100349	0.236606	0.208086	-0.559812	0.00129666	-0.461398	0.0102752	-0.517168	0.00342764	0.499379	0.00496196	0.174558	0.356227	0.541438	0.00200217	0.618845	0.000266846	0.206551	0.273466	0.228439	0.224679	-0.308335	0.097372	-0.31952	0.0852204	0.165728	0.381447	-0.378121	0.0393745	-0.0480914	0.800762	0.103656	0.585688	0.167198	0.377179	-0.0700346	0.713061	-0.0592978	0.755602	0.34475	0.0620838	-0.18043	0.340021
COQ10A	brown	-0.688174	2.63336e-05	0.825979	1.90701e-08	-0.834154	1.02581e-08	0.405635	0.0261527	-0.50957	0.00402404	-0.334333	0.0709536	-0.214351	0.255352	0.119471	0.529464	0.372804	0.0424608	0.613207	0.000314579	0.865961	6.39926e-10	0.152316	0.421672	0.115199	0.544393	-0.618277	0.000271343	-0.591356	0.000578604	0.142408	0.452834	-0.366742	0.0462126	0.0207092	0.913504	-0.129466	0.495328	0.213479	0.257337	0.160573	0.396637	-0.0624261	0.743129	-0.0750252	0.693563	-0.0396103	0.835372
MRPL33	brown	-0.685832	2.87648e-05	0.84387	4.69412e-09	-0.429991	0.0177097	0.185433	0.32657	-0.40545	0.0262275	-0.591136	0.000582039	-0.555978	0.00142262	0.523618	0.00298266	0.102566	0.589659	0.436455	0.0158957	0.390712	0.0327799	0.343568	0.0630444	0.382877	0.0367686	-0.0724252	0.703698	-0.218751	0.245492	0.322054	0.0826358	-0.398087	0.029353	-0.0135537	0.94333	0.160584	0.396603	0.213913	0.256349	-0.0987721	0.603564	-0.0622843	0.743693	0.361964	0.0493516	-0.257578	0.169385
SLC25A40	brown	-0.68547	2.91581e-05	0.801058	1.05345e-07	-0.711109	1.06046e-05	0.369857	0.044253	-0.641762	0.000132159	-0.359441	0.0510758	-0.374832	0.0412618	0.495382	0.00537775	0.353134	0.0555952	0.381642	0.0374316	0.628255	0.000201314	0.321331	0.0833674	0.210236	0.264807	-0.458552	0.0108169	-0.346665	0.0605522	0.0850117	0.655125	-0.384288	0.0360228	-0.0219532	0.908329	-0.287962	0.122804	0.0316173	0.868269	-0.213139	0.258114	0.0155552	0.934978	0.135674	0.474698	-0.11795	0.534757
GTPBP8	brown	-0.685276	2.93702e-05	0.804331	8.53467e-08	-0.537743	0.00217854	0.26671	0.154239	-0.345232	0.0616954	-0.396154	0.0302215	-0.242803	0.19607	0.342651	0.0637978	0.355382	0.0539496	0.734469	3.82671e-06	0.639895	0.000140239	0.0876856	0.644974	-0.0938779	0.621706	-0.187067	0.32225	-0.316345	0.0885457	-0.0461933	0.808478	-0.303094	0.103496	-0.0131921	0.944839	-0.0147737	0.938238	-0.0758307	0.690433	-0.175227	0.354358	-0.381443	0.0375396	0.222343	0.237631	-0.0793907	0.676661
RCHY1	brown	-0.685183	2.94734e-05	0.745478	2.28073e-06	-0.609718	0.000347762	0.270005	0.149022	-0.564669	0.00115115	-0.509159	0.00405863	-0.301032	0.105984	0.499795	0.0049204	0.282861	0.129877	0.435428	0.0161729	0.562179	0.00122386	0.114744	0.545994	0.101991	0.591757	-0.284009	0.128259	-0.21817	0.24678	-0.054179	0.776142	-0.260343	0.164692	0.0449946	0.813361	-0.328944	0.0759124	-0.0150701	0.937001	-0.12614	0.506562	-0.0572828	0.763669	0.248294	0.185833	-0.236903	0.2075
NUDT6	brown	-0.684859	2.98325e-05	0.815343	4.0799e-08	-0.658299	7.67509e-05	0.358863	0.0514777	-0.612587	0.000320267	-0.402671	0.0273733	-0.388489	0.0338744	0.441728	0.0145325	0.291873	0.117577	0.497535	0.00515029	0.68602	2.85623e-05	0.105582	0.578703	0.114436	0.547081	-0.430795	0.0174752	-0.312822	0.0923495	0.0825471	0.664536	-0.293747	0.115132	0.0659671	0.729086	-0.128711	0.497866	0.100274	0.598043	-0.126441	0.50554	-0.242491	0.196665	0.221774	0.238865	-0.11741	0.536643
TMEM203	brown	-0.684026	3.0775e-05	0.745995	2.2246e-06	-0.5649	0.00114459	0.249427	0.183768	-0.272104	0.145764	-0.383529	0.0364224	-0.179092	0.343674	0.333638	0.0715792	0.36769	0.045609	0.627225	0.000207711	0.592453	0.000561761	0.0798443	0.674914	0.159495	0.399855	-0.113444	0.55058	-0.418574	0.021332	0.167703	0.375718	-0.468549	0.00901375	0.0271838	0.886613	-0.0951036	0.617141	-0.00579439	0.975757	-0.208206	0.269556	-0.238655	0.20406	0.135636	0.474824	-0.106203	0.576458
PMVK	brown	-0.683663	3.11937e-05	0.685789	2.88112e-05	-0.437001	0.0157497	0.484612	0.00664896	-0.484098	0.0067155	-0.323801	0.0808899	-0.608575	0.00035929	0.457223	0.0110779	0.278022	0.136858	0.397415	0.0296526	0.224644	0.232684	0.276441	0.139197	0.285876	0.125662	-0.147696	0.436053	-0.166236	0.379967	0.128771	0.497664	-0.119321	0.529987	-0.269383	0.149996	0.0795666	0.675984	0.203452	0.280887	-0.162318	0.391457	-0.186787	0.322989	0.255725	0.172583	-0.0496214	0.794556
SUOX	brown	-0.682747	3.22742e-05	0.738601	3.16052e-06	-0.635364	0.000161713	0.409859	0.0244899	-0.512098	0.00381643	-0.293418	0.115559	-0.311939	0.0933219	0.420109	0.0208124	0.44691	0.0132892	0.591137	0.000582029	0.598249	0.000479673	0.0738616	0.698092	0.0396224	0.835322	-0.370843	0.0436468	-0.308443	0.0972481	-0.0106733	0.95536	-0.273479	0.143658	-0.0939341	0.621497	-0.0506391	0.790435	-0.0409964	0.829693	-0.220027	0.242679	-0.229692	0.222076	0.170303	0.368253	-0.0776962	0.683204
NDUFB6	brown	-0.681933	3.32622e-05	0.807194	7.07629e-08	-0.439487	0.0150994	0.262612	0.160911	-0.259581	0.165975	-0.504991	0.00442478	-0.485657	0.00651528	0.447967	0.0130469	0.104602	0.582252	0.467413	0.009205	0.394139	0.0311496	0.298494	0.109107	0.35786	0.0521804	0.0280622	0.882974	-0.367228	0.045902	0.301466	0.105458	-0.39895	0.0289715	-0.0690857	0.716789	-0.00854576	0.964252	0.167082	0.377513	-0.254219	0.175213	-0.0703047	0.712001	0.157536	0.405743	-0.0613253	0.747511
ATP5PF	brown	-0.681782	3.34486e-05	0.767653	7.39946e-07	-0.482324	0.00694951	0.233163	0.214975	-0.350081	0.0578928	-0.431895	0.0171585	-0.370258	0.0440056	0.411621	0.0238223	0.150435	0.427495	0.47567	0.00789007	0.515563	0.0035469	0.216095	0.251413	0.165206	0.382968	-0.111537	0.557345	-0.369836	0.0442661	0.14476	0.445329	-0.261954	0.162	-0.0662341	0.728031	-0.0353877	0.852721	0.115876	0.542015	-0.0805826	0.672073	-0.00040993	0.998285	0.165554	0.381953	-0.151771	0.423353
CRIM1	brown	0.681657	3.36027e-05	-0.577545	0.000832098	0.446365	0.0134158	-0.536653	0.00223312	0.152354	0.421555	0.0573246	0.763501	0.508728	0.00409527	-0.205362	0.276297	-0.529695	0.00260992	-0.465629	0.0095121	-0.158337	0.403331	-0.359322	0.0511581	-0.264691	0.157501	0.153173	0.419035	0.405464	0.0262218	-0.23496	0.211362	0.0228149	0.904746	0.508497	0.00411506	-0.1319	0.487184	-0.201318	0.28607	0.121618	0.522037	0.114948	0.545277	-0.00710986	0.970255	-0.0954935	0.615692
ATP5PO	brown	-0.680168	3.54975e-05	0.823804	2.23714e-08	-0.529305	0.00263254	0.252371	0.178478	-0.481771	0.00702391	-0.480653	0.00717626	-0.332434	0.0726721	0.314504	0.0905176	0.147888	0.43545	0.653766	8.93662e-05	0.603892	0.000410104	0.106968	0.573702	0.0220889	0.907764	-0.297037	0.110931	-0.29259	0.116638	0.129995	0.493552	-0.232549	0.21622	-0.112447	0.554113	0.0540949	0.776481	0.134574	0.478319	0.0619554	0.745002	-0.151157	0.425255	0.189272	0.316474	-0.240305	0.200855
PTRHD1	brown	-0.680076	3.56182e-05	0.795692	1.47552e-07	-0.430923	0.017438	0.401233	0.0279825	-0.482226	0.0069626	-0.35328	0.0554869	-0.794339	1.60384e-07	0.511272	0.0038832	0.157006	0.407345	0.39849	0.0291741	0.24121	0.199112	0.480096	0.00725327	0.439695	0.015046	-0.231328	0.218711	-0.210288	0.264686	0.330045	0.0748781	-0.11613	0.541124	-0.170601	0.367403	0.137972	0.467177	0.314482	0.0905418	-0.0887718	0.640868	-0.0228702	0.904516	0.284864	0.127065	-0.18541	0.326631
APOO	brown	-0.679389	3.65268e-05	0.83271	1.14737e-08	-0.388974	0.0336334	0.15595	0.410547	-0.485033	0.00659476	-0.536921	0.0022196	-0.425539	0.0190564	0.648966	0.000104711	0.146251	0.440604	0.531475	0.00250865	0.489135	0.00608705	0.0729927	0.701482	0.175021	0.354932	-0.169077	0.371761	-0.110299	0.561753	0.115163	0.54452	-0.315691	0.0892423	-0.0196697	0.91783	-0.0159704	0.933246	-0.0597046	0.753977	-0.328967	0.0758905	-0.0735353	0.699364	0.4067	0.0257248	-0.319364	0.0853812
SDHD	brown	-0.678688	3.74753e-05	0.876422	2.19442e-10	-0.570556	0.00099403	0.165244	0.382859	-0.664916	6.11807e-05	-0.515402	0.00355906	-0.292884	0.116254	0.471441	0.00854214	0.168209	0.374259	0.626032	0.000215346	0.720549	7.11024e-06	0.00731498	0.969398	-0.0284284	0.881457	-0.395709	0.0304244	-0.145781	0.44209	-0.0109728	0.954109	-0.36412	0.047915	0.0108274	0.954716	-0.01721	0.928077	-0.00667837	0.97206	0.00183574	0.992318	-0.179928	0.341388	0.420348	0.0207323	-0.333553	0.0716557
EEPD1	brown	-0.677574	3.9027e-05	0.627146	0.000208209	-0.628114	0.000202175	0.515438	0.00355629	-0.407828	0.0252782	-0.290882	0.118886	-0.42144	0.0203701	0.171378	0.365192	0.333732	0.0714943	0.31301	0.0921437	0.347953	0.0595381	0.438363	0.0153907	0.459802	0.0105761	-0.341319	0.0649036	-0.460085	0.0105222	0.326285	0.0784551	-0.288123	0.122585	-0.241847	0.197894	-0.180363	0.340203	0.323564	0.0811249	0.0742069	0.696747	0.182516	0.334373	-0.0916041	0.63021	0.0184995	0.922704
SLC25A26	brown	-0.677285	3.94401e-05	0.838602	7.2181e-09	-0.6072	0.000373599	0.258613	0.167617	-0.340718	0.065408	-0.452814	0.0119822	-0.340488	0.0656021	0.274828	0.141614	0.201566	0.285466	0.61032	0.000341828	0.599927	0.000457974	0.195144	0.301412	0.171182	0.365748	-0.170585	0.36745	-0.468148	0.00908095	0.274679	0.141839	-0.44662	0.0133564	-0.0520962	0.784543	-0.0532427	0.779916	0.189993	0.314602	0.0195893	0.918165	-0.15354	0.417907	0.169671	0.370059	-0.0626944	0.742062
SLC25A20	brown	-0.676843	4.00781e-05	0.718604	7.73068e-06	-0.720314	7.18277e-06	0.364267	0.0478178	-0.493265	0.00560978	-0.421828	0.0202425	-0.070512	0.711188	0.202308	0.283658	0.286458	0.12486	0.494167	0.00550988	0.733842	3.93817e-06	0.165267	0.38279	0.101292	0.594313	-0.413191	0.0232401	-0.440703	0.0147895	0.110849	0.559794	-0.537205	0.00220534	-0.0352273	0.853381	-0.191121	0.311682	0.0635593	0.738626	-0.000914025	0.996175	0.0251598	0.895007	-0.0600753	0.752497	0.0426596	0.82289
MRPS14	brown	-0.676758	4.02017e-05	0.714785	9.09294e-06	-0.391094	0.032595	0.374515	0.0414476	-0.302752	0.103907	-0.31787	0.0869363	-0.52748	0.0027408	0.472886	0.00831444	0.196556	0.29786	0.490896	0.00587947	0.287181	0.123869	0.376878	0.0400796	0.278011	0.136875	0.0726691	0.702745	-0.267083	0.153642	0.222463	0.237371	-0.319703	0.0850321	-0.149977	0.428919	0.0740829	0.69723	0.0708315	0.709935	-0.381148	0.0376993	-0.193178	0.306406	0.166198	0.380078	0.0758364	0.690411
MALSU1	brown	-0.675184	4.25557e-05	0.798306	1.25369e-07	-0.468844	0.00896468	0.29185	0.117607	-0.387097	0.0345748	-0.44862	0.012899	-0.50336	0.00457547	0.344411	0.0623581	0.225085	0.231744	0.579432	0.000792533	0.403387	0.0270745	0.237816	0.205703	0.237539	0.206246	-0.0956079	0.615268	-0.242657	0.196349	0.130562	0.491653	-0.324472	0.0802262	-0.0860778	0.651071	0.174712	0.355797	0.249182	0.184214	-0.00626324	0.973796	-0.358673	0.0516102	0.308032	0.0977183	-0.109759	0.563683
SAT2	brown	-0.674417	4.37461e-05	0.836463	8.55849e-09	-0.592305	0.000564008	0.210421	0.264378	-0.514983	0.00359086	-0.501524	0.00475041	-0.246114	0.189852	0.366559	0.0463297	0.262504	0.16109	0.681058	3.43545e-05	0.701451	1.57134e-05	-0.0462064	0.808425	0.0517377	0.785991	-0.311406	0.0939121	-0.247237	0.187775	-0.116657	0.539277	-0.329312	0.0755658	0.0811348	0.669951	-0.0533606	0.77944	0.0232629	0.902884	0.0185001	0.922701	-0.191703	0.310183	0.289067	0.12131	-0.22837	0.224822
VIPR1	brown	-0.674356	4.38423e-05	0.552665	0.00153993	-0.575718	0.000872017	0.541872	0.00198232	-0.49571	0.00534255	-0.424665	0.0193306	-0.356875	0.0528783	0.349664	0.0582127	0.366901	0.0461109	0.207523	0.271164	0.287889	0.122903	0.286216	0.125192	0.277115	0.138197	-0.29394	0.114882	-0.215162	0.253516	0.129134	0.496444	-0.190806	0.312496	-0.317255	0.0875824	-0.148398	0.433851	0.120181	0.527002	-0.184862	0.328088	-0.00658227	0.972462	0.00222891	0.990673	0.0802953	0.673178
MTIF2	brown	-0.671563	4.84435e-05	0.864654	7.26924e-10	-0.776536	4.55166e-07	0.302725	0.103939	-0.3577	0.0522933	-0.338138	0.0676065	-0.172346	0.36245	0.118505	0.532823	0.422293	0.0200908	0.722877	6.42684e-06	0.876953	2.07308e-10	0.0851697	0.654524	0.036402	0.848547	-0.442592	0.0143187	-0.604737	0.000400493	0.0548606	0.773398	-0.441015	0.0147108	0.0605954	0.750421	0.0184826	0.922774	0.156825	0.407894	0.134009	0.480185	-0.248539	0.185385	0.0412998	0.828451	-0.0249134	0.89603
NNMT	brown	0.671166	4.91318e-05	-0.742412	2.64109e-06	0.654495	8.72209e-05	-0.290807	0.118985	0.480353	0.00721769	0.44302	0.0142137	0.212975	0.25849	-0.45685	0.0111521	-0.339611	0.0663441	-0.516505	0.00347646	-0.580315	0.000774606	-0.144476	0.446231	-0.18332	0.33221	0.147847	0.435579	0.352419	0.0561265	-0.0316683	0.868058	0.537949	0.00216837	0.0208266	0.913015	0.312247	0.0929812	0.0620231	0.744732	0.275912	0.139988	0.087576	0.645389	-0.156091	0.410118	0.0901944	0.635506
SH3GLB2	brown	0.670917	4.95676e-05	-0.683474	3.14146e-05	0.557284	0.00137859	-0.371206	0.0434253	0.697719	1.82178e-05	0.271326	0.146966	0.520315	0.00320394	-0.461584	0.0102406	-0.27775	0.137259	-0.240257	0.200948	-0.397768	0.0294948	-0.111742	0.556614	-0.258663	0.167532	0.462206	0.0101257	0.150253	0.428059	-0.229589	0.222291	0.103471	0.586363	0.217271	0.24878	0.242066	0.197474	-0.187821	0.320267	-0.0507766	0.789878	-0.059603	0.754383	-0.3088	0.0968421	0.349493	0.0583439
NDUFA1	brown	-0.669906	5.1374e-05	0.835632	9.13817e-09	-0.699372	1.70673e-05	0.344498	0.0622877	-0.471091	0.00859809	-0.500263	0.00487388	-0.470965	0.00861828	0.151066	0.425537	0.0575169	0.762731	0.439915	0.0149897	0.658813	7.54247e-05	0.429536	0.0178437	0.352246	0.0562557	-0.356482	0.0531582	-0.548054	0.0017171	0.422244	0.0201067	-0.427034	0.0185952	0.0381958	0.841175	0.0776868	0.68324	0.485002	0.00659874	0.232845	0.21562	0.01261	0.94727	-0.0490473	0.796883	-0.0372789	0.844942
SMPX	brown	-0.669896	5.13917e-05	0.820706	2.7977e-08	-0.648215	0.000107313	0.237429	0.206463	-0.573776	0.000916285	-0.52042	0.00319669	-0.248887	0.184751	0.455768	0.0113698	0.270974	0.147511	0.549561	0.00165733	0.724044	6.10711e-06	0.0436005	0.819047	0.0819899	0.666671	-0.509891	0.00399712	-0.280106	0.133819	0.151135	0.425324	-0.346628	0.0605815	0.17665	0.3504	-0.109239	0.565543	-0.0404894	0.831769	-0.0989945	0.602745	0.0259969	0.891534	0.188276	0.319076	-0.421024	0.0205073
MFSD11	brown	-0.669755	5.16487e-05	0.684576	3.01504e-05	-0.73476	3.77587e-06	0.370195	0.0440448	-0.616913	0.000282427	-0.350917	0.0572563	-0.220337	0.242	0.301962	0.104857	0.434021	0.0165598	0.443889	0.0140026	0.66574	5.94547e-05	-0.0606236	0.750308	0.113358	0.550886	-0.455426	0.0114393	-0.284218	0.127967	0.0501585	0.79238	-0.335222	0.0701603	0.00167522	0.99299	-0.212164	0.26035	0.0857734	0.652227	0.0447826	0.814224	-0.217664	0.247904	0.204857	0.277505	-0.13062	0.491457
VBP1	brown	-0.669583	5.19639e-05	0.907365	4.72651e-12	-0.518721	0.00331565	0.146909	0.438529	-0.498575	0.00504341	-0.50396	0.0045195	-0.428353	0.0181959	0.50928	0.00404842	0.120131	0.527177	0.592752	0.000557239	0.58998	0.000600374	0.219033	0.244867	0.189415	0.316104	-0.185422	0.326599	-0.261964	0.161984	0.258027	0.168616	-0.485575	0.00652569	0.00869775	0.963616	0.0307614	0.871805	0.0980006	0.606409	-0.102678	0.589251	-0.132312	0.485812	0.378468	0.0391794	-0.273596	0.143481
ZNF609	brown	0.669068	5.29156e-05	-0.708922	1.16081e-05	0.541167	0.00201467	-0.328474	0.0763576	0.584054	0.000702562	0.365463	0.0470369	0.513818	0.00368052	-0.457446	0.0110338	-0.216862	0.249695	-0.354471	0.0546118	-0.453884	0.0117572	-0.186017	0.325024	-0.252471	0.178301	0.295435	0.112962	0.189194	0.316678	-0.12306	0.517077	0.181428	0.337311	-0.0353706	0.852791	0.0565551	0.766588	-0.189427	0.316072	-0.00818209	0.965772	0.0599558	0.752974	-0.263741	0.159052	0.304115	0.102282
ARL6IP5	brown	-0.668829	5.33639e-05	0.777115	4.4064e-07	-0.640229	0.000138763	0.306896	0.0990262	-0.786682	2.54215e-07	-0.503271	0.0045838	-0.47838	0.00749472	0.579681	0.000787445	0.24154	0.19848	0.285154	0.126661	0.551688	0.00157608	0.185797	0.325604	0.25298	0.177397	-0.470296	0.00872638	-0.0632766	0.739748	0.194859	0.302133	-0.340983	0.0651849	0.171209	0.365672	-0.120902	0.524508	0.119929	0.527876	-0.0857728	0.65223	-0.145234	0.443823	0.402742	0.0273438	-0.330662	0.0743035
DYNC1I2	brown	0.668378	5.42163e-05	-0.665101	6.07881e-05	0.489492	0.00604442	-0.42733	0.018505	0.540563	0.00204278	0.305747	0.100361	0.3902	0.0330298	-0.524203	0.00294491	-0.417801	0.021598	-0.41408	0.0229157	-0.366578	0.0463174	-0.00997652	0.958271	-0.117446	0.536517	0.370599	0.0437966	0.152935	0.419765	0.040433	0.832	0.0660254	0.728856	0.135768	0.474388	0.0286871	0.880386	0.0684343	0.719352	0.22049	0.241664	0.0016618	0.993046	-0.270208	0.148704	0.262994	0.16028
NDUFS8	brown	-0.668293	5.43785e-05	0.778425	4.09337e-07	-0.475645	0.00789384	0.324075	0.0806183	-0.485003	0.00659872	-0.355295	0.0540122	-0.431657	0.0172266	0.406916	0.0256389	0.256694	0.170906	0.685449	2.91807e-05	0.501247	0.00477732	0.0713283	0.707989	0.0285085	0.881125	-0.197422	0.295693	-0.213294	0.257761	-0.0548805	0.773318	-0.185249	0.32706	-0.1849	0.327988	0.0546962	0.77406	0.0449233	0.813651	-0.126255	0.50617	-0.268396	0.151554	0.284539	0.127518	-0.0718547	0.705929
SLC25A4	brown	-0.667386	5.61353e-05	0.784498	2.88934e-07	-0.615074	0.000298001	0.147315	0.437251	-0.541597	0.00199487	-0.513193	0.00372943	-0.0667122	0.726142	0.432835	0.0168915	0.217876	0.247432	0.528733	0.0026661	0.74955	1.871e-06	0.00672949	0.971846	0.0602879	0.751648	-0.225879	0.230058	-0.311527	0.093778	0.0165832	0.93069	-0.597219	0.000493438	0.0309605	0.870982	-0.222783	0.236681	-0.0938835	0.621685	-0.114003	0.548608	0.0709918	0.709307	0.21803	0.247089	-0.209891	0.26561
EIF3M	brown	-0.667359	5.61886e-05	0.767529	7.4488e-07	-0.365471	0.0470318	0.115683	0.54269	-0.337441	0.0682108	-0.480359	0.00721677	-0.431545	0.0172586	0.58679	0.00065362	0.187141	0.322056	0.491706	0.00578605	0.378238	0.0393085	0.14899	0.431997	0.222276	0.237777	0.028048	0.883033	-0.150557	0.427116	0.215493	0.252769	-0.41043	0.0242718	-0.0552832	0.771698	0.0997136	0.6001	0.00287729	0.98796	-0.258544	0.167736	-0.149016	0.431917	0.442249	0.0144033	-0.336456	0.0690712
ZNF93	brown	-0.666955	5.69877e-05	0.610734	0.000337794	-0.502132	0.00469186	0.382514	0.0369628	-0.230931	0.219524	-0.335835	0.0696173	-0.31939	0.0853553	0.309239	0.0963436	0.381825	0.0373327	0.358187	0.0519503	0.329207	0.0756645	0.401836	0.0277255	0.280521	0.13322	-0.0733574	0.700058	-0.389775	0.033238	0.0939053	0.621604	-0.214809	0.254314	-0.109133	0.565922	-0.176041	0.352092	0.0860488	0.651181	-0.203293	0.281272	-0.0241943	0.899016	-0.0228972	0.904404	-0.0129994	0.945644
CS	brown	-0.666779	5.73401e-05	0.708217	1.19493e-05	-0.637788	0.000149888	0.328572	0.076264	-0.824759	2.08629e-08	-0.488157	0.00620497	-0.265921	0.155508	0.442094	0.0144417	0.141216	0.456665	0.374077	0.0417052	0.589587	0.000606719	0.0517507	0.785939	0.0763664	0.688354	-0.434504	0.0164262	-0.0877933	0.644567	0.0105754	0.955769	-0.393845	0.0312866	-0.13844	0.465652	-0.269749	0.149421	0.038057	0.841745	0.00226063	0.990541	0.0028858	0.987925	0.27398	0.142897	-0.187991	0.319823
PARP2	brown	-0.666772	5.73533e-05	0.629456	0.00019407	-0.595151	0.000522128	0.417424	0.0217285	-0.392696	0.0318279	-0.499576	0.00494223	-0.38157	0.0374709	0.274193	0.142574	0.274672	0.14185	0.278751	0.135789	0.445122	0.0137076	0.270575	0.148131	0.267129	0.153569	-0.176343	0.351253	-0.296376	0.111765	0.164173	0.385994	-0.268215	0.15184	0.0896395	0.637595	-0.0874069	0.646029	0.258284	0.168177	-0.107533	0.571664	-0.269414	0.149948	0.00638524	0.973286	0.0685352	0.718955
CHCHD7	brown	-0.666227	5.84549e-05	0.726992	5.3622e-06	-0.558319	0.00134452	0.36783	0.0455204	-0.479586	0.00732432	-0.548129	0.00171408	-0.500624	0.00483824	0.447148	0.0132342	0.100367	0.5977	0.22465	0.232672	0.356715	0.0529924	0.585916	0.000668923	0.460952	0.0103585	-0.187419	0.321325	-0.323539	0.0811499	0.321373	0.083325	-0.395239	0.0306401	-0.149137	0.431539	-0.227322	0.227016	0.232325	0.216675	-0.197254	0.296112	0.192149	0.309037	0.00403701	0.983108	0.00679001	0.971593
UQCRB	brown	-0.665497	5.99591e-05	0.660935	7.01675e-05	-0.510536	0.00394359	0.343658	0.0629706	-0.518822	0.00330847	-0.386497	0.0348802	-0.409958	0.024452	0.410639	0.0241925	0.175468	0.353685	0.294407	0.11428	0.299779	0.107518	0.451776	0.0122038	0.354002	0.0549552	-0.14181	0.454755	-0.244392	0.193069	0.258184	0.168348	-0.367569	0.045686	-0.302001	0.10481	-0.303648	0.102836	0.165889	0.380979	-0.0961221	0.613359	0.152742	0.420359	0.106115	0.576778	-0.057921	0.761111
ARRDC3	brown	0.665447	6.0062e-05	-0.658373	7.65585e-05	0.522421	0.00306129	-0.302537	0.104165	0.545265	0.00183268	0.545034	0.00184254	0.269765	0.149396	-0.423674	0.0196451	-0.11116	0.558687	-0.298647	0.108917	-0.375401	0.0409304	-0.243833	0.194121	-0.21667	0.250124	0.162562	0.390736	0.216583	0.250318	-0.197336	0.295908	0.425174	0.0191704	0.20479	0.277667	0.286373	0.124976	-0.0950801	0.617229	0.0871822	0.646881	-0.0594237	0.755099	-0.186501	0.323742	0.159744	0.399111
TTC1	brown	-0.665373	6.02174e-05	0.794061	1.63141e-07	-0.604628	0.000401727	0.295459	0.112931	-0.189175	0.316728	-0.371835	0.043044	-0.221007	0.240534	0.193774	0.304886	0.336341	0.0691716	0.663832	6.35203e-05	0.68265	3.23907e-05	0.170339	0.368152	0.103431	0.586506	-0.150031	0.42875	-0.580941	0.00076212	0.0558802	0.769299	-0.381907	0.0372889	0.0189398	0.92087	-0.0322398	0.865698	0.0993779	0.601334	-0.0644436	0.735118	-0.192745	0.307511	0.000129311	0.999459	0.102227	0.590894
NDUFS2	brown	-0.663496	6.42606e-05	0.821723	2.60084e-08	-0.511292	0.00388157	0.219394	0.244071	-0.437079	0.0157289	-0.529461	0.00262345	-0.261734	0.162367	0.355159	0.054111	0.126282	0.50608	0.680329	3.52884e-05	0.648273	0.00010711	0.147727	0.435956	-0.0115565	0.95167	-0.223452	0.235239	-0.315169	0.0898017	0.092718	0.626038	-0.379938	0.0383619	-0.0820372	0.66649	0.0561391	0.768259	0.0506951	0.790208	-0.052662	0.782259	-0.125668	0.508168	0.162819	0.389976	-0.201399	0.285873
ACTC1	brown	-0.663476	6.4306e-05	0.734257	3.8641e-06	-0.708801	1.16662e-05	0.356969	0.0528111	-0.65281	9.22513e-05	-0.384797	0.0357568	-0.254268	0.175126	0.358702	0.0515896	0.335895	0.0695645	0.413896	0.0229828	0.709968	1.11179e-05	0.0738952	0.697961	0.0966759	0.611307	-0.599709	0.000460752	-0.36654	0.0463416	0.162189	0.391838	-0.255794	0.172464	-0.064509	0.734858	-0.255006	0.173834	0.0830967	0.662433	-0.0300244	0.874853	0.0709742	0.709376	0.0695678	0.714895	-0.260468	0.164482
SLC25A30	brown	-0.663399	6.44758e-05	0.77698	4.44003e-07	-0.760155	1.09723e-06	0.295824	0.112466	-0.548076	0.00171622	-0.490215	0.00595902	-0.191312	0.311191	0.253563	0.176367	0.239812	0.201809	0.52766	0.00273	0.76882	6.95028e-07	0.182125	0.335426	0.168803	0.372549	-0.439593	0.0150721	-0.404036	0.0268055	0.14416	0.447237	-0.492093	0.00574191	0.200899	0.287095	-0.170256	0.368388	0.137446	0.468891	0.0319826	0.86676	-0.0742525	0.69657	0.031137	0.870253	-0.119491	0.529397
ASB8	brown	-0.663389	6.44985e-05	0.78874	2.25033e-07	-0.716482	8.46298e-06	0.226711	0.2283	-0.665062	6.0871e-05	-0.498341	0.00506724	-0.195089	0.301553	0.35864	0.0516332	0.28232	0.130644	0.546104	0.00179721	0.776094	4.66555e-07	-0.0162977	0.931881	-0.0564986	0.766815	-0.462649	0.0100445	-0.245818	0.190402	-0.0516723	0.786256	-0.375825	0.0406844	0.019476	0.918637	-0.187057	0.322275	0.0131395	0.945059	0.0910489	0.632294	-0.151734	0.423469	0.296	0.112243	-0.189919	0.314794
MICU1	brown	-0.663378	6.4523e-05	0.754437	1.46789e-06	-0.545455	0.00182457	0.305678	0.100442	-0.404381	0.0266634	-0.359546	0.0510027	-0.201638	0.28529	0.357945	0.0521207	0.371887	0.0430121	0.615685	0.000292743	0.640843	0.000136082	0.0530884	0.780538	-0.0117404	0.950902	-0.250213	0.182346	-0.262336	0.161367	-0.145387	0.443339	-0.306033	0.100028	-0.0126739	0.947003	-0.0327515	0.863586	-0.0908139	0.633177	-0.184746	0.328397	-0.24901	0.184527	0.160146	0.397909	-0.108617	0.567773
MYL3	brown	-0.662187	6.72227e-05	0.69951	1.69743e-05	-0.55953	0.00130559	0.309864	0.0956375	-0.597785	0.000485839	-0.208862	0.268015	-0.270184	0.148742	0.468349	0.00904723	0.444349	0.013892	0.469161	0.00891214	0.53701	0.00221513	0.0491506	0.796464	0.0866285	0.64898	-0.359804	0.0508249	-0.239849	0.201737	-0.00288178	0.987942	-0.275945	0.139938	-0.259869	0.165491	-0.227217	0.227235	-0.0482282	0.800207	-0.116117	0.541168	0.0643015	0.735681	0.272229	0.145571	-0.320104	0.0846195
AVL9	brown	0.662098	6.7428e-05	-0.661646	6.8481e-05	0.531448	0.00251014	-0.49269	0.00567424	0.449607	0.0126781	0.232738	0.215838	0.427431	0.0184742	-0.381844	0.0373229	-0.370733	0.0437142	-0.497893	0.00511323	-0.330286	0.074653	-0.203381	0.281058	-0.268965	0.150654	0.322347	0.0823416	0.298298	0.109352	-0.244145	0.193535	0.273208	0.144071	0.207611	0.270956	0.162425	0.391141	-0.0996753	0.600241	0.161943	0.392568	0.0461147	0.808798	-0.104462	0.58276	0.208268	0.269409
INSYN1	brown	-0.662029	6.75867e-05	0.719009	7.59763e-06	-0.637671	0.000150442	0.333773	0.0714567	-0.444271	0.0139109	-0.482508	0.00692491	-0.145058	0.444383	0.164701	0.384445	0.156984	0.407413	0.531927	0.00248344	0.627511	0.000205917	0.200629	0.287757	-0.0285743	0.880853	-0.306999	0.098906	-0.336575	0.0689661	0.0634332	0.739126	-0.348414	0.059179	0.0150712	0.936997	-0.148455	0.433673	0.103564	0.586023	0.0988095	0.603426	-0.223119	0.235955	0.0135076	0.943522	-0.039787	0.834647
NMNAT1	brown	-0.661415	6.9025e-05	0.776942	4.44938e-07	-0.533439	0.00240083	0.343648	0.0629791	-0.425618	0.0190319	-0.453878	0.0117586	-0.515477	0.00355334	0.485129	0.00658259	0.358294	0.0518753	0.486733	0.00638018	0.400879	0.028134	0.279895	0.134124	0.229325	0.222837	-0.258376	0.168022	-0.199129	0.291453	0.100398	0.597587	-0.269375	0.150009	0.0141865	0.940688	0.18825	0.319145	0.0730481	0.701265	-0.196951	0.296869	-0.23665	0.207999	0.292908	0.116222	-0.231296	0.218777
NDUFV2	brown	-0.660148	7.20785e-05	0.890838	4.23787e-11	-0.520004	0.00322542	0.125531	0.508633	-0.579308	0.000795084	-0.55799	0.00135526	-0.411681	0.0237999	0.469738	0.00881728	0.0692737	0.71605	0.54379	0.00189644	0.635484	0.000161108	0.0888451	0.640591	0.100159	0.598465	-0.212505	0.259566	-0.22406	0.233933	0.116052	0.541396	-0.432465	0.0169963	-0.073903	0.697931	-0.0120682	0.949533	0.153513	0.417989	0.0386077	0.839484	-0.160487	0.396893	0.438081	0.0154644	-0.273197	0.144089
HDHD2	brown	-0.659153	7.45591e-05	0.793898	1.64779e-07	-0.595815	0.000512765	0.253192	0.177022	-0.696275	1.92791e-05	-0.464795	0.00965857	-0.546495	0.00178089	0.400164	0.0284419	0.160078	0.398112	0.346649	0.0605644	0.517227	0.00342336	0.252392	0.178441	0.255864	0.172341	-0.332338	0.0727596	-0.179761	0.341844	0.167258	0.377005	-0.35255	0.0560289	-0.190077	0.314383	-0.00475625	0.980099	0.342215	0.0641579	0.176739	0.350153	-0.135811	0.474247	0.391939	0.0321886	-0.161935	0.39259
ATP5MJ	brown	-0.658816	7.54189e-05	0.783819	3.00575e-07	-0.428575	0.0181293	0.34117	0.0650284	-0.287773	0.123062	-0.425831	0.0189655	-0.538773	0.00212811	0.40108	0.0280476	0.112498	0.553931	0.519852	0.003236	0.329167	0.0757025	0.39136	0.0324668	0.413319	0.0231932	-0.0305176	0.872813	-0.336524	0.069011	0.265991	0.155395	-0.310818	0.0945671	-0.0431721	0.820796	0.0414634	0.827781	0.226889	0.227925	-0.198566	0.292846	-0.0714562	0.707488	0.100452	0.59739	-0.00303168	0.987314
PTGIS	brown	0.658807	7.54415e-05	-0.678315	3.79881e-05	0.620042	0.00025758	-0.355149	0.0541183	0.333365	0.071826	0.527874	0.00271711	0.524111	0.00295084	-0.211964	0.260809	-0.0856389	0.652739	-0.305606	0.100525	-0.362936	0.0486998	-0.60273	0.000423656	-0.518256	0.00334886	0.122185	0.520085	0.489164	0.00608356	-0.561078	0.00125727	0.484298	0.00668951	0.147171	0.437705	0.0751881	0.692929	-0.462017	0.0101603	-0.0509079	0.789347	-0.100748	0.596304	0.101354	0.594086	-0.00336114	0.985936
MIR99AHG	brown	-0.658675	7.57787e-05	0.88462	8.84571e-11	-0.692825	2.2044e-05	0.329179	0.075691	-0.495022	0.00541665	-0.381735	0.0373816	-0.549549	0.00165782	0.230685	0.220029	0.241	0.199516	0.454677	0.0115928	0.679341	3.6591e-05	0.298874	0.108635	0.343868	0.0627996	-0.394723	0.0308781	-0.477106	0.00767845	0.158829	0.401851	-0.273633	0.143424	0.0335198	0.860417	0.06065	0.750203	0.433527	0.0166972	0.187925	0.319994	-0.161273	0.394552	0.144635	0.445727	-0.000151168	0.999367
MYL7	brown	-0.657336	7.92899e-05	0.6106	0.000339101	-0.394471	0.0309947	0.493456	0.00558853	-0.300589	0.106524	-0.499145	0.00498561	-0.480426	0.00720753	0.350748	0.0573852	0.238598	0.204171	0.484951	0.00660528	0.170634	0.367309	0.30107	0.105939	0.107944	0.570188	-0.17258	0.361788	-0.145048	0.444413	0.20917	0.267293	-0.0443393	0.816032	-0.0365168	0.848075	0.194748	0.302413	0.126769	0.504426	-0.158315	0.403396	-0.359607	0.050961	0.114548	0.546684	-0.129126	0.496471
SYCP3	brown	-0.65674	8.08981e-05	0.604958	0.000398011	-0.585855	0.000669996	0.52486	0.002903	-0.545657	0.00181602	-0.371734	0.0431046	-0.492563	0.00568856	0.488305	0.00618707	0.256629	0.171017	0.210329	0.264591	0.265896	0.155548	0.385128	0.0355849	0.394631	0.0309207	-0.302527	0.104177	-0.188439	0.318648	0.220533	0.24157	-0.221145	0.240233	0.0360677	0.849922	-0.395709	0.0304247	0.0725473	0.703221	-0.351227	0.0570217	-0.0389136	0.838229	0.0269461	0.887598	-0.00823977	0.965531
FNDC5	brown	-0.656049	8.27988e-05	0.660224	7.18926e-05	-0.626945	0.000209482	0.513679	0.00369137	-0.426862	0.0186478	-0.129694	0.494562	-0.323155	0.0815321	0.0935937	0.622767	0.388596	0.0338213	0.393127	0.0316239	0.51336	0.00371626	0.402688	0.0273664	0.19323	0.306272	-0.421558	0.0203312	-0.509646	0.00401766	0.108261	0.569048	-0.222632	0.237005	-0.40684	0.0256691	-0.152666	0.420593	0.280744	0.132898	0.0734895	0.699543	0.00314657	0.986834	-0.139217	0.463128	0.20513	0.276852
DGAT2	brown	-0.655669	8.38617e-05	0.539147	0.00211004	-0.52581	0.00284325	0.413143	0.0232579	-0.494794	0.00544135	-0.323936	0.0807562	-0.353188	0.055555	0.392973	0.0316965	0.350111	0.0578702	0.23729	0.206737	0.276337	0.139353	0.112784	0.55292	0.429424	0.0178769	-0.279963	0.134026	-0.174359	0.356784	0.394262	0.0310921	-0.306012	0.100052	-0.0873121	0.646388	-0.196195	0.298765	0.122542	0.518858	-0.198438	0.293164	0.0297525	0.875977	0.103064	0.587842	-0.185352	0.326785
MRPL34	brown	-0.655252	8.50405e-05	0.621376	0.000247589	-0.455685	0.0113866	0.39096	0.03266	-0.217494	0.248282	-0.285773	0.125803	-0.160433	0.397053	0.247104	0.18802	0.480627	0.0071798	0.677107	3.96957e-05	0.412074	0.023653	-0.0768191	0.6866	-0.19232	0.308598	-0.204695	0.277893	-0.273452	0.1437	-0.172502	0.362008	-0.0430662	0.821229	-0.135026	0.47683	0.0732529	0.700466	-0.119339	0.529922	-0.136987	0.470391	-0.382893	0.0367603	0.161695	0.393301	-0.0905524	0.634159
CUL5	brown	-0.654889	8.60801e-05	0.692933	2.19526e-05	-0.468289	0.00905721	0.322929	0.0817579	-0.571767	0.000964131	-0.377071	0.0399694	-0.465688	0.0095018	0.553173	0.00152139	0.264163	0.158363	0.407522	0.0253986	0.406813	0.0256798	0.149738	0.429664	0.169628	0.370184	-0.20019	0.288837	-0.0190654	0.920347	0.00473728	0.980179	-0.210157	0.264991	-0.020422	0.914698	-0.105891	0.577586	8.21257e-05	0.999656	-0.298547	0.109041	-0.310623	0.0947857	0.346552	0.0606417	-0.0886476	0.641337
CKMT2	brown	-0.654408	8.74741e-05	0.749506	1.87507e-06	-0.638244	0.000147751	0.212711	0.259094	-0.602872	0.000421983	-0.442851	0.0142552	-0.0679606	0.721218	0.341259	0.0649545	0.265005	0.156991	0.615564	0.000293778	0.789406	2.16254e-07	-0.0995726	0.600618	-0.0541465	0.776273	-0.361893	0.0493993	-0.227824	0.225964	-0.0919124	0.629054	-0.481547	0.00705424	-0.0261471	0.890911	-0.14298	0.451004	-0.0990146	0.602671	-0.0570148	0.764744	-0.112389	0.554319	0.21101	0.263011	-0.148232	0.434371
MYOZ2	brown	-0.653605	8.98459e-05	0.752163	1.6445e-06	-0.807717	6.83596e-08	0.347992	0.0595081	-0.532972	0.00242611	-0.467371	0.00921213	-0.191202	0.311474	0.214129	0.255856	0.318424	0.0863569	0.507831	0.00417239	0.786934	2.50461e-07	0.142401	0.452857	0.128803	0.497557	-0.588475	0.000625008	-0.454852	0.0115568	0.230525	0.220359	-0.403495	0.0270292	0.202853	0.282336	-0.168273	0.374075	0.130545	0.491709	0.0656716	0.730255	-0.00685713	0.971312	-0.0476048	0.802739	-0.223302	0.23556
LNX1	brown	-0.652216	9.40882e-05	0.513296	0.00372128	-0.515828	0.00352693	0.519155	0.0032849	-0.356923	0.0528439	-0.33514	0.070234	-0.192319	0.308603	0.129886	0.493915	0.283101	0.129538	0.424816	0.0192828	0.383385	0.0364991	0.141966	0.454253	-0.1211	0.523824	-0.264711	0.157469	-0.215496	0.252762	-0.00714697	0.9701	-0.113082	0.551863	-0.160784	0.396008	-0.051415	0.787296	0.079629	0.675743	-0.0103461	0.956727	-0.395497	0.0305214	-0.0218983	0.908557	0.1087	0.567474
SELENOW	brown	-0.652047	9.46156e-05	0.679103	3.69102e-05	-0.350817	0.0573328	0.318456	0.086324	-0.278104	0.136738	-0.286051	0.12542	-0.390669	0.0328008	0.391423	0.0324362	0.289346	0.120935	0.668549	5.38916e-05	0.349567	0.0582875	0.05556	0.770585	-0.0144847	0.939444	-0.0122919	0.948599	-0.241656	0.198258	0.0227425	0.905047	-0.0684033	0.719474	-0.219321	0.244233	0.0110874	0.95363	-0.0278322	0.883926	-0.20555	0.275849	-0.270018	0.149001	0.242897	0.195892	-0.11973	0.528567
EGFR	brown	-0.650792	9.86173e-05	0.537591	0.0021861	-0.512626	0.00377429	0.365621	0.0469344	-0.521423	0.00312817	-0.385257	0.0355178	-0.225239	0.231416	0.289972	0.120098	0.241494	0.198569	0.283285	0.129278	0.371167	0.0434494	0.159459	0.399965	0.0923076	0.627574	-0.399604	0.0286852	-0.23894	0.203503	0.244127	0.193567	-0.141758	0.454921	-0.332739	0.0723934	-0.196386	0.298286	0.105635	0.578513	0.106154	0.576636	0.297831	0.109934	0.044923	0.813652	-0.290394	0.119534
SNRPC	brown	-0.649612	0.00010252	0.803025	9.28697e-08	-0.596604	0.000501819	0.299195	0.108238	-0.214297	0.255475	-0.260583	0.16429	-0.308662	0.0969986	0.26972	0.149467	0.400607	0.0282508	0.678925	3.71516e-05	0.62359	0.000231757	0.152044	0.422512	0.220402	0.241858	-0.161588	0.39362	-0.580937	0.000762192	0.120895	0.524531	-0.425709	0.0190035	-0.11863	0.532388	-0.0285639	0.880896	0.0842281	0.658112	-0.168631	0.373042	-0.124067	0.513629	0.060736	0.74986	0.070513	0.711184
SENP8	brown	-0.648997	0.000104607	0.618213	0.000271856	-0.485138	0.00658143	0.465017	0.0096195	-0.291522	0.118039	-0.426961	0.0186174	-0.293105	0.115965	0.242767	0.19614	0.333701	0.0715223	0.530595	0.00255829	0.419759	0.02093	0.143784	0.448435	-0.0835822	0.660578	-0.240082	0.201287	-0.184106	0.330107	0.00160282	0.993293	-0.0353871	0.852723	0.109874	0.563273	0.0518869	0.785388	0.0176715	0.926154	-0.232187	0.216958	-0.547542	0.00173785	0.0330134	0.862506	0.0795049	0.676221
MIX23	brown	-0.648459	0.000106462	0.776447	4.57433e-07	-0.50693	0.00425109	0.31009	0.0953837	-0.29641	0.111723	-0.305253	0.100939	-0.572751	0.000940418	0.363079	0.0486043	0.226091	0.22961	0.425684	0.0190114	0.428829	0.0180533	0.363701	0.0481911	0.323448	0.0812407	-0.117914	0.534884	-0.466442	0.00937107	0.242902	0.195883	-0.241055	0.199411	-0.110346	0.561586	0.0469247	0.805503	0.265017	0.156971	-0.130773	0.490947	-0.0987972	0.603472	0.14017	0.46004	-0.0307584	0.871818
ALKBH7	brown	-0.648299	0.000107022	0.745781	2.24764e-06	-0.472238	0.0084159	0.314837	0.090159	-0.448506	0.0129247	-0.25167	0.179728	-0.355186	0.0540914	0.456608	0.0112006	0.365849	0.0467868	0.682515	3.25529e-05	0.483034	0.00685499	-0.00211566	0.991147	0.0291615	0.878422	-0.270645	0.148023	-0.250781	0.181323	-0.0490797	0.796752	-0.212069	0.260569	-0.149664	0.429894	0.0300796	0.874624	-0.0683289	0.719767	-0.167463	0.376412	-0.101202	0.594643	0.303516	0.102993	-0.237831	0.205672
PRRC2B	brown	0.648042	0.00010792	-0.766092	8.04167e-07	0.556573	0.00140242	-0.334754	0.0705777	0.46525	0.00957838	0.277925	0.137002	0.62134	0.000247853	-0.309198	0.0963897	-0.298939	0.108555	-0.373743	0.0419025	-0.444211	0.0139253	-0.303629	0.102859	-0.312871	0.0922957	0.439802	0.0150186	0.310915	0.0944598	-0.321975	0.0827157	0.0749995	0.693662	0.0297001	0.876194	-0.119919	0.52791	-0.365162	0.0472322	-0.183032	0.332984	0.0218122	0.908915	-0.219727	0.24334	0.327055	0.0777125
MRPS7	brown	-0.647847	0.00010861	0.856027	1.63296e-09	-0.502331	0.00467279	0.0868772	0.648037	-0.610331	0.000341723	-0.520187	0.00321278	-0.328329	0.0764952	0.480843	0.00715016	0.0829976	0.662812	0.584363	0.000696874	0.674849	4.30716e-05	-0.0841508	0.658407	0.108526	0.568097	-0.214135	0.255843	-0.167374	0.376669	0.0236181	0.901409	-0.387574	0.0343336	0.0101102	0.957713	-0.0844957	0.657091	0.0654173	0.731261	0.0337635	0.859412	-0.0820366	0.666492	0.449798	0.0126357	-0.34603	0.0610563
MRPL27	brown	-0.647621	0.000109412	0.715238	8.92064e-06	-0.32192	0.0827715	0.253736	0.176062	-0.485151	0.00657973	-0.455106	0.0115048	-0.537926	0.00216953	0.500538	0.00484674	0.214589	0.254812	0.534637	0.00233709	0.271586	0.146563	0.0780111	0.681987	0.0714279	0.707599	-0.142694	0.451919	0.0464244	0.807538	-0.0700641	0.712946	-0.0599777	0.752886	-0.150045	0.428708	0.272946	0.144471	0.0498474	0.79364	-0.0547433	0.77387	-0.210067	0.2652	0.479094	0.00739342	-0.33962	0.0663371
CIAO2A	brown	-0.647334	0.000110441	0.846325	3.82065e-09	-0.390901	0.0326882	0.172219	0.36281	-0.424533	0.0193722	-0.409745	0.0245334	-0.415756	0.0223144	0.507186	0.00422856	0.24739	0.187492	0.637743	0.000150102	0.503722	0.00454164	0.0291263	0.878568	-0.0186029	0.922273	-0.188156	0.31939	-0.106152	0.576642	-0.13002	0.493468	-0.17953	0.342475	0.00179619	0.992484	0.0695732	0.714873	-0.0586868	0.758046	-0.125393	0.509103	-0.298808	0.108718	0.491852	0.00576931	-0.266569	0.154465
LMBR1L	brown	0.647187	0.000110969	-0.672394	4.70312e-05	0.44832	0.0129668	-0.338471	0.0673199	0.338328	0.0674428	0.124408	0.512463	0.369354	0.0445647	-0.40009	0.028474	-0.519451	0.00326408	-0.534597	0.00233918	-0.386185	0.0350394	-0.104926	0.58108	-0.101343	0.594126	0.251936	0.179254	0.275647	0.140384	-0.0776219	0.683491	0.138485	0.465505	0.0865211	0.649388	-0.0165149	0.930975	-0.0133043	0.944371	0.161366	0.394276	0.233718	0.213856	-0.305602	0.10053	0.281015	0.132509
SLC25A3	brown	-0.646586	0.000113157	0.838866	7.06634e-09	-0.486846	0.00636618	0.0725435	0.703236	-0.618481	0.00026972	-0.58146	0.000751896	-0.28706	0.124034	0.630697	0.000186838	0.140269	0.45972	0.536306	0.00225071	0.636684	0.000155173	-0.0722928	0.704216	-0.013499	0.943558	-0.226632	0.228467	-0.10156	0.593331	-0.0334893	0.860543	-0.39635	0.0301326	-0.0415832	0.827291	-0.0937512	0.622179	-0.1142	0.547913	-0.188992	0.317206	-0.0872604	0.646584	0.484235	0.00669766	-0.376359	0.0403766
KRT10-AS1	brown	-0.646537	0.000113339	0.650888	9.83055e-05	-0.552053	0.00156249	0.377744	0.0395874	-0.24795	0.186464	-0.276262	0.139464	-0.287197	0.123846	0.308453	0.0972377	0.55953	0.00130558	0.513762	0.00368485	0.41543	0.0224301	0.230494	0.220423	0.195707	0.299993	-0.207662	0.270837	-0.349466	0.0583652	0.0146104	0.938919	-0.287293	0.123715	-0.209586	0.266322	-0.0365235	0.848047	0.0327574	0.863562	-0.216128	0.25134	-0.262274	0.16147	0.106344	0.575948	0.0225879	0.90569
UQCRH	brown	-0.645232	0.000118227	0.891442	3.93635e-11	-0.533614	0.00239145	0.188847	0.317582	-0.690255	2.43293e-05	-0.52257	0.00305141	-0.571279	0.000976076	0.502938	0.00461523	0.0612935	0.747638	0.432014	0.0171246	0.595058	0.000523452	0.221471	0.239523	0.302246	0.104514	-0.38019	0.0382234	-0.153317	0.418591	0.150769	0.426458	-0.300614	0.106494	0.0228195	0.904727	0.0338636	0.858999	0.252141	0.178888	0.0586857	0.75805	0.0101055	0.957732	0.3731	0.0422843	-0.329131	0.0757357
FH	brown	-0.644254	0.000122017	0.805201	8.06512e-08	-0.618906	0.000266361	0.228342	0.224881	-0.689635	2.49116e-05	-0.526399	0.00280677	-0.263303	0.159772	0.403203	0.027151	0.114782	0.545861	0.524709	0.00291256	0.712459	1.00252e-05	0.0627652	0.74178	0.0870723	0.647297	-0.374053	0.0417192	-0.197888	0.294531	0.0862811	0.650298	-0.467823	0.00913559	0.0371325	0.845543	-0.0770032	0.685886	0.0738387	0.698181	0.0146649	0.938692	-0.0417371	0.826662	0.238484	0.204394	-0.250979	0.180966
HINT3	brown	-0.644126	0.00012252	0.759622	1.12773e-06	-0.667082	5.67362e-05	0.302193	0.104578	-0.530921	0.00253978	-0.476283	0.00779921	-0.210093	0.26514	0.490888	0.00588037	0.304421	0.101919	0.480794	0.00715691	0.667985	5.49683e-05	0.0299253	0.875262	0.200684	0.287622	-0.347982	0.0595159	-0.313051	0.092098	0.122893	0.517652	-0.499115	0.00498862	0.185509	0.326369	-0.131566	0.488298	-0.0691868	0.716392	-0.306905	0.0990154	-0.0793747	0.676723	0.130752	0.491015	-0.164914	0.383823
COX17	brown	-0.643995	0.000123037	0.838101	7.51332e-09	-0.497113	0.00519425	0.27179	0.146247	-0.347417	0.0599584	-0.45246	0.0120573	-0.610587	0.00033922	0.286285	0.125098	0.0718672	0.70588	0.481948	0.00699996	0.47255	0.00836693	0.509492	0.0040306	0.362397	0.0490603	-0.0861545	0.650779	-0.45193	0.0121707	0.252798	0.177721	-0.356095	0.0534359	-0.169737	0.36987	0.183736	0.331097	0.421818	0.020246	0.0418873	0.826047	-0.0977594	0.6073	0.128861	0.497359	0.0703903	0.711665
MBD1	brown	0.641165	0.000134694	-0.60955	0.000349437	0.468556	0.00901268	-0.542381	0.00195921	0.599069	0.000468966	0.422924	0.0198861	0.702565	1.50287e-05	-0.438925	0.0152444	-0.167939	0.375036	-0.0708881	0.709714	-0.119226	0.530315	-0.541907	0.0019807	-0.527171	0.0027595	0.373961	0.0417736	0.0376514	0.843411	-0.288718	0.121781	0.0396499	0.835209	0.0821117	0.666204	0.0561145	0.768358	-0.357895	0.0521556	0.103744	0.585369	0.0346234	0.855868	-0.0933418	0.623707	0.120058	0.527431
PSMA6	brown	-0.64018	0.000138981	0.813468	4.64186e-08	-0.441235	0.0146557	0.131079	0.489925	-0.430347	0.0176055	-0.459885	0.0105603	-0.48388	0.00674383	0.470665	0.00866663	0.122523	0.518924	0.44496	0.0137462	0.49789	0.00511352	0.266577	0.154453	0.310864	0.0945159	-0.0382294	0.841037	-0.236417	0.208461	0.149322	0.430963	-0.44315	0.0141821	-0.164684	0.384494	0.11927	0.530163	0.182315	0.334914	-0.0977203	0.607444	-0.0577612	0.761752	0.352767	0.0558676	-0.0447953	0.814173
MIR181B1	brown	-0.639992	0.000139811	0.637584	0.000150854	-0.384203	0.0360675	0.229371	0.222742	-0.475365	0.00793567	-0.464462	0.00971769	-0.24567	0.190679	0.465794	0.00948331	0.245395	0.191192	0.479994	0.00726741	0.408182	0.0251391	-0.110243	0.561955	-0.133545	0.481723	-0.255194	0.173507	-0.0474635	0.803313	-0.0711204	0.708803	-0.0689196	0.717443	-0.220506	0.241629	-0.141019	0.457301	-0.127349	0.502463	-0.106108	0.576804	-0.139463	0.462331	0.378181	0.0393407	-0.342094	0.0642579
BAIAP2	brown	-0.639856	0.000140413	0.491704	0.00578625	-0.577591	0.000831108	0.346411	0.0607532	-0.438565	0.015338	-0.581447	0.000752148	-0.0195786	0.918209	0.307041	0.0988575	0.0582968	0.759607	0.268921	0.150723	0.440404	0.0148653	0.284782	0.12718	0.0591407	0.756231	-0.15589	0.410729	-0.26249	0.161112	0.155977	0.410465	-0.485261	0.00656563	-0.0554568	0.771	-0.330929	0.0740555	-0.075911	0.690121	-0.162629	0.390539	0.186019	0.325016	-0.106049	0.577016	0.0406047	0.831297
PGAM2	brown	-0.639561	0.000141734	0.699408	1.7043e-05	-0.607948	0.000365754	0.338995	0.06687	-0.301506	0.105408	-0.249425	0.183772	-0.110696	0.56034	0.144095	0.447445	0.368838	0.0448868	0.63899	0.000144313	0.680636	3.48918e-05	0.0835506	0.660698	-0.0343828	0.85686	-0.29685	0.111166	-0.565618	0.00112443	-0.0260489	0.891318	-0.261555	0.162665	-0.295147	0.113329	-0.164968	0.383666	0.0411381	0.829113	-0.047104	0.804774	-0.0438018	0.818225	-0.0876453	0.645127	0.0798777	0.674786
COPS9	brown	-0.639539	0.000141833	0.597437	0.000490505	-0.406805	0.0256831	0.547918	0.00172259	-0.412556	0.0234741	-0.263465	0.159506	-0.625576	0.000218331	0.471522	0.00852918	0.222301	0.237722	0.219091	0.244741	0.049167	0.796398	0.594122	0.00053694	0.462129	0.0101397	-0.217366	0.248567	-0.175515	0.353556	0.432433	0.0170052	-0.129321	0.495815	-0.0624103	0.743192	0.0144501	0.939588	0.196735	0.297411	-0.273541	0.143564	0.0229583	0.90415	0.0572582	0.763768	-0.136741	0.471198
RNF24	brown	0.639169	0.000143502	-0.604649	0.000401481	0.560225	0.00128369	-0.388244	0.0339969	0.2409	0.19971	0.575491	0.000877098	0.322411	0.0822766	-0.161293	0.394495	-0.105418	0.579298	-0.380147	0.0382473	-0.297162	0.110774	-0.307178	0.0986999	-0.401098	0.0280401	0.0628333	0.74151	0.41223	0.0235953	-0.537157	0.00220773	0.423336	0.0197533	0.124865	0.510901	0.0307303	0.871934	-0.317049	0.0878	0.037352	0.844641	0.0203511	0.914994	0.140069	0.460368	-0.0475908	0.802796
LRPPRC	brown	-0.63912	0.000143721	0.648555	0.00010613	-0.530394	0.00256971	0.272859	0.144605	-0.370386	0.043927	-0.379746	0.0384679	-0.227561	0.226513	0.348351	0.0592277	0.220543	0.24155	0.423873	0.0195816	0.525032	0.00289209	0.212951	0.258545	0.203605	0.280518	-0.143352	0.449815	-0.378696	0.0390519	0.0446046	0.81495	-0.402236	0.0275565	-0.201804	0.284884	-0.156506	0.408859	0.0234906	0.901939	-0.184582	0.328836	0.178254	0.345973	0.0168754	0.929472	0.0323926	0.865067
ACVR2A	brown	-0.638753	0.000145397	0.625131	0.000221278	-0.458852	0.0107586	0.47316	0.00827178	-0.32527	0.0794432	-0.282749	0.130036	-0.391038	0.0326222	0.42196	0.0201994	0.407305	0.0254846	0.498784	0.0050221	0.329563	0.0753297	0.173016	0.360557	-0.0768287	0.686562	-0.143444	0.449519	-0.217964	0.247236	-0.171565	0.364662	-0.0373875	0.844495	-0.247335	0.187594	-0.0760074	0.689747	-0.0988662	0.603217	-0.349905	0.0580276	-0.341642	0.0646343	0.155609	0.411585	0.124197	0.513183
ARMCX2	brown	0.636552	0.00015582	-0.403668	0.0269576	0.356789	0.0529395	-0.296634	0.11144	0.528463	0.00268202	0.414245	0.0228561	0.276099	0.139708	-0.393821	0.031298	-0.150618	0.426928	-0.000883066	0.996305	-0.147766	0.435833	-0.150028	0.42876	-0.281288	0.132118	0.133049	0.483366	0.00362365	0.984838	-0.236425	0.208445	0.164271	0.385705	0.409862	0.0244887	0.288899	0.121537	-0.121858	0.521209	0.013669	0.942849	-0.291356	0.118259	-0.184146	0.329999	0.162499	0.390922
MRPL44	brown	-0.635626	0.000160394	0.745913	2.23336e-06	-0.428432	0.018172	0.319259	0.0854905	-0.288492	0.122086	-0.287183	0.123866	-0.459128	0.0107053	0.462036	0.010157	0.399803	0.0285985	0.559566	0.00130446	0.361381	0.0497453	0.12832	0.499185	0.211237	0.262487	-0.0769204	0.686207	-0.263521	0.159414	0.0935979	0.622751	-0.240841	0.199822	-0.172935	0.360786	0.0386945	0.839128	0.0448826	0.813817	-0.350505	0.0575698	-0.349508	0.0583323	0.278174	0.136635	-0.0247625	0.896656
STXBP1	brown	0.635031	0.0001634	-0.591022	0.000583832	0.291079	0.118625	-0.302318	0.104428	0.487246	0.00631661	0.424335	0.0194347	0.522957	0.00302588	-0.619065	0.000265116	-0.13766	0.468193	-0.262211	0.161575	-0.11541	0.54365	-0.27345	0.143703	-0.195164	0.301364	-0.0124967	0.947743	-0.0549139	0.773184	-0.11813	0.534128	0.116771	0.538876	0.121256	0.523287	0.0363493	0.848763	0.0354327	0.852535	0.278348	0.136379	-0.0328697	0.863098	-0.363269	0.048478	0.283574	0.128871
GHITM	brown	-0.634652	0.000165341	0.8527	2.20039e-09	-0.565315	0.0011329	0.159839	0.398828	-0.624719	0.000224037	-0.561731	0.00123738	-0.31346	0.0916515	0.537981	0.0021668	0.110413	0.561349	0.499933	0.00490657	0.676645	4.03667e-05	0.0954724	0.615771	0.123799	0.514544	-0.25069	0.181486	-0.189589	0.31565	0.0345683	0.856095	-0.543632	0.00190343	0.0412397	0.828697	-0.0404568	0.831903	-0.00333354	0.986052	-0.129169	0.496325	-0.0592668	0.755726	0.368835	0.0448882	-0.189777	0.315161
AIG1	brown	-0.633687	0.000170372	0.784053	2.96501e-07	-0.638827	0.000145058	0.30662	0.0993451	-0.430615	0.0175275	-0.364565	0.0476222	-0.322178	0.0825117	0.141547	0.4556	0.124972	0.510536	0.529131	0.00264268	0.712841	9.86637e-06	0.299179	0.108258	0.220563	0.241505	-0.383272	0.0365587	-0.529255	0.00263546	0.247016	0.188182	-0.430734	0.017493	-0.0456616	0.810643	-0.0117691	0.950782	0.325632	0.0790895	0.185089	0.327485	0.0505964	0.790607	-0.0434748	0.81956	-0.0458388	0.809921
MIR365A	brown	-0.632603	0.000176182	0.567795	0.00106521	-0.601138	0.00044286	0.401841	0.0277235	-0.393727	0.031342	-0.432622	0.0169517	-0.235665	0.209955	-0.00406237	0.983002	0.0961513	0.613251	0.357378	0.0525207	0.45751	0.0110212	0.399248	0.0288409	0.214222	0.255645	-0.288832	0.121627	-0.421695	0.0202861	0.275971	0.139899	-0.328258	0.0765628	-0.158408	0.403118	-0.169976	0.369186	0.377218	0.0398859	0.29033	0.119619	0.0512672	0.787893	-0.153986	0.416539	0.091879	0.62918
COQ5	brown	-0.631683	0.000181256	0.775706	4.76759e-07	-0.651953	9.49088e-05	0.279564	0.134605	-0.250762	0.181357	-0.377624	0.0396554	-0.274563	0.142015	0.167129	0.377377	0.403393	0.0270719	0.708073	1.20202e-05	0.674637	4.34012e-05	0.130436	0.492074	0.162729	0.390243	-0.30111	0.10589	-0.501018	0.00479964	0.0848904	0.655588	-0.346886	0.0603773	0.0125397	0.947564	0.0366896	0.847364	0.168331	0.373906	-0.0124709	0.947851	-0.275237	0.140999	0.0177087	0.925999	-0.0265973	0.889044
TRABD	brown	0.630941	0.000185442	-0.647288	0.000110604	0.528436	0.00268367	-0.333603	0.0716106	0.496853	0.00522148	0.3529	0.0557684	0.304662	0.101635	-0.424119	0.0195034	-0.316379	0.0885093	-0.397995	0.0293936	-0.533455	0.00240001	-0.0359041	0.850595	0.00192593	0.991941	0.332515	0.0725974	0.142996	0.450954	-0.00836686	0.965	0.166755	0.378462	-0.188632	0.318146	0.055062	0.772588	0.0241114	0.89936	0.136507	0.471964	0.291125	0.118565	-0.251774	0.179542	0.217244	0.248841
MKKS	brown	-0.630285	0.000189212	0.703599	1.44166e-05	-0.443539	0.0140875	0.397555	0.0295899	-0.438633	0.0153203	-0.191881	0.309727	-0.358316	0.0518599	0.505354	0.00439176	0.441566	0.0145729	0.521891	0.00309664	0.416223	0.0221489	0.0516086	0.786513	-0.0649045	0.733291	-0.318432	0.0863491	-0.170466	0.367789	-0.220745	0.241107	-0.0373304	0.84473	-0.164115	0.386164	-0.0150969	0.93689	-0.157444	0.406021	-0.350693	0.0574266	-0.260431	0.164544	0.256923	0.170511	-0.138783	0.464538
GIN1	brown	-0.630177	0.000189839	0.680391	3.52073e-05	-0.573627	0.000919749	0.295271	0.113172	-0.416029	0.0222174	-0.516419	0.00348283	-0.194405	0.303284	0.229808	0.221838	0.215037	0.253798	0.439857	0.0150044	0.548993	0.00167966	0.133729	0.481113	0.117763	0.535411	-0.209934	0.26551	-0.297777	0.110001	0.0317691	0.867642	-0.291236	0.118417	-0.109523	0.564526	-0.186973	0.322497	0.108757	0.56727	-0.0286278	0.880632	-0.0897184	0.637298	0.0500921	0.792649	0.0836968	0.66014
POMP	brown	-0.629823	0.000191907	0.81259	4.92875e-08	-0.406756	0.0257024	0.130729	0.491093	-0.541679	0.00199113	-0.532094	0.00247423	-0.530007	0.0025919	0.506351	0.00430227	-0.0174845	0.926933	0.277896	0.137044	0.431693	0.0172163	0.354992	0.054232	0.321961	0.0827301	-0.119312	0.530019	-0.127397	0.502301	0.239826	0.201782	-0.370213	0.0440335	-0.0762175	0.688932	0.121681	0.521819	0.237777	0.205779	-0.022752	0.905008	0.0127626	0.946633	0.38484	0.0357346	-0.212755	0.258993
NTPCR	brown	-0.629221	0.000195471	0.753282	1.55534e-06	-0.37598	0.0405949	0.171563	0.364669	-0.337162	0.0684531	-0.31546	0.0894893	-0.305212	0.100988	0.516235	0.00349652	0.353728	0.0551567	0.64889	0.000104971	0.4959	0.00532227	-0.0398098	0.834554	-0.0186111	0.922239	-0.152653	0.420634	-0.173592	0.358936	0.0199291	0.91675	-0.297986	0.10974	-0.154709	0.414328	0.150316	0.427864	-0.166986	0.377793	-0.328768	0.0760788	-0.283294	0.129265	0.389283	0.0334801	-0.257844	0.168929
IDH3B	brown	-0.629072	0.000196364	0.785131	2.78448e-07	-0.550891	0.00160611	0.145085	0.444296	-0.373756	0.0418949	-0.457518	0.0110195	-0.11831	0.533502	0.17454	0.356279	0.125434	0.508962	0.712263	1.01073e-05	0.720846	7.01958e-06	-0.0336237	0.859989	0.0548983	0.773246	-0.181886	0.336071	-0.426692	0.0186997	0.164248	0.385771	-0.52194	0.00309336	-0.112338	0.554499	0.0349232	0.854633	0.142042	0.45401	0.1362	0.472969	-0.0778638	0.682556	0.133092	0.483224	-0.142551	0.452378
RBMS1	brown	0.628884	0.000197494	-0.733458	4.00789e-06	0.766147	8.018e-07	-0.368031	0.0453934	0.53024	0.00257855	0.371239	0.0434056	0.272549	0.14508	-0.186513	0.323712	-0.397488	0.0296196	-0.440587	0.0148189	-0.720492	7.12777e-06	-0.1201	0.527284	-0.112687	0.553262	0.557043	0.0013866	0.433005	0.0168435	0.0481633	0.800471	0.282953	0.129747	0.0960312	0.613697	0.180487	0.339866	-0.190429	0.313472	-0.147636	0.436241	0.0770868	0.685563	-0.065127	0.73241	-0.034453	0.85657
UQCR11	brown	-0.628807	0.000197954	0.766472	7.88071e-07	-0.450523	0.0124759	0.364627	0.0475819	-0.520457	0.00319411	-0.318932	0.0858292	-0.671276	4.89404e-05	0.360348	0.0504502	0.0996747	0.600243	0.443478	0.0141022	0.35749	0.0524415	0.309612	0.0959217	0.226614	0.228505	-0.328749	0.0760968	-0.240631	0.200226	0.261528	0.16271	-0.0287183	0.880257	-0.2126	0.259349	0.159004	0.401327	0.316188	0.0887128	0.0989852	0.602779	-0.00971156	0.959379	0.23184	0.217664	-0.164931	0.383773
ETFA	brown	-0.628621	0.000199081	0.773794	5.30059e-07	-0.327691	0.0771023	0.10851	0.568156	-0.430365	0.0176005	-0.656461	8.16607e-05	-0.369809	0.0442831	0.596084	0.000509004	-0.00652936	0.972683	0.466891	0.0092939	0.411122	0.0240099	0.14543	0.443203	0.0915176	0.630535	-0.0584324	0.759064	0.0343253	0.857097	0.145274	0.443697	-0.400322	0.0283737	0.121987	0.520767	0.166229	0.379988	-0.0913206	0.631274	-0.274492	0.142122	-0.181423	0.337323	0.425391	0.0191027	-0.292345	0.116958
PLXNB2	brown	0.628499	0.000199823	-0.739433	3.03979e-06	0.499175	0.00498259	-0.269706	0.14949	0.58888	0.000618292	0.491548	0.00580421	0.62282	0.000237158	-0.461872	0.0101873	-0.0312422	0.869818	-0.175601	0.353314	-0.337852	0.0678539	-0.465832	0.00947678	-0.479948	0.0072738	0.385834	0.0352199	0.255825	0.172409	-0.542449	0.00195612	0.259463	0.166175	0.0333499	0.861118	0.0236103	0.901441	-0.392727	0.0318129	-0.094494	0.61941	-0.276158	0.13962	-0.209857	0.26569	0.42426	0.0194587
CUL4B	brown	0.628135	0.00020205	-0.622034	0.000242786	0.575012	0.000887881	-0.319844	0.0848869	0.435348	0.0161948	0.286863	0.124303	0.188967	0.317271	-0.25402	0.175561	-0.203495	0.280782	-0.38239	0.037029	-0.505975	0.00433582	-0.224237	0.233555	-0.399056	0.028925	0.165428	0.38232	0.498272	0.00507433	-0.283808	0.128543	0.528618	0.00267288	0.236993	0.207322	0.305929	0.100149	-0.194195	0.303817	0.0354892	0.852303	-0.285313	0.126441	0.0571143	0.764345	0.0161286	0.932586
APOBEC3C	brown	-0.628123	0.000202121	0.752172	1.64372e-06	-0.652253	9.39724e-05	0.346445	0.0607264	-0.613256	0.000314132	-0.332147	0.0729337	-0.344849	0.062004	0.39828	0.029267	0.383015	0.0366955	0.483461	0.00679867	0.620427	0.000254655	0.0303908	0.873337	0.0567599	0.765766	-0.482024	0.00698983	-0.238661	0.204048	0.0102405	0.957168	-0.206991	0.272422	0.0351123	0.853854	-0.1496	0.430094	0.0496016	0.794636	-0.0649741	0.733016	-0.276733	0.138764	0.293969	0.114845	-0.165397	0.382411
CALM2	brown	-0.628028	0.000202707	0.620198	0.000256389	-0.432902	0.0168727	0.195499	0.300516	-0.495092	0.00540912	-0.450262	0.0125333	-0.438571	0.0153364	0.382256	0.0371011	0.145753	0.442179	0.17674	0.350151	0.300237	0.106955	0.384213	0.0360626	0.386765	0.0347433	-0.0436259	0.818943	-0.207169	0.272001	0.172452	0.362149	-0.402461	0.0274617	-0.488117	0.00620981	0.00359981	0.984937	0.265201	0.156672	0.0276472	0.884693	0.206461	0.273678	0.231805	0.217735	-0.0795077	0.676211
ATN1	brown	0.62657	0.000211876	-0.758465	1.19678e-06	0.475704	0.00788503	-0.244357	0.193135	0.459406	0.0106519	0.334136	0.0711304	0.704935	1.36598e-05	-0.447574	0.0131366	-0.214751	0.254445	-0.299711	0.107601	-0.37678	0.0401353	-0.302767	0.103888	-0.464183	0.00976725	0.266253	0.154973	0.321535	0.0831602	-0.435872	0.0160525	0.164495	0.385048	0.150278	0.427983	-0.141803	0.454778	-0.402887	0.0272829	-0.0164591	0.931208	-0.0568874	0.765255	-0.298561	0.109024	0.268331	0.151656
COX7A2	brown	-0.625998	0.000215569	0.900178	1.28567e-11	-0.455135	0.0114987	0.165826	0.381161	-0.483435	0.00680211	-0.454505	0.0116283	-0.684049	3.07493e-05	0.44799	0.0130415	0.0395637	0.835563	0.488881	0.00611754	0.483111	0.00684488	0.316977	0.0878762	0.350623	0.0574795	-0.204956	0.27727	-0.27734	0.137865	0.257864	0.168895	-0.273669	0.143369	-0.013264	0.944539	0.254183	0.175276	0.363997	0.047996	0.115427	0.543592	-0.0442575	0.816366	0.386346	0.0349573	-0.316825	0.0880365
EPM2A	brown	-0.625807	0.000216814	0.750677	1.77002e-06	-0.684133	3.0653e-05	0.217726	0.247767	-0.447031	0.0132613	-0.571892	0.000961099	-0.120836	0.524739	0.234627	0.212028	0.111633	0.557002	0.52599	0.00283205	0.737019	3.40209e-06	0.141377	0.456147	0.119068	0.530866	-0.225739	0.230356	-0.413936	0.0229679	0.0798052	0.675064	-0.554828	0.00146244	0.216199	0.251181	-0.182019	0.335712	0.0946157	0.618957	0.0158581	0.933714	-0.117067	0.537842	0.0483263	0.799809	-0.0290856	0.878736
ASB7	brown	-0.625796	0.000216887	0.370735	0.0437132	-0.413327	0.0231902	0.467375	0.00921139	-0.291749	0.117741	-0.333863	0.0713761	-0.0968712	0.610584	0.35387	0.0550523	0.469318	0.00888633	0.398179	0.0293118	0.130239	0.492734	0.0836848	0.660186	0.0936072	0.622716	0.0147209	0.938458	-0.0201735	0.915733	-0.0607687	0.74973	-0.214186	0.255727	-0.150018	0.428791	-0.316482	0.0884002	-0.244776	0.192348	-0.437821	0.0155326	-0.200255	0.288676	0.0208617	0.912869	0.0311451	0.870219
BAZ1A	brown	0.625724	0.000217362	-0.78261	3.22359e-07	0.80606	7.62428e-08	-0.352196	0.0562937	0.507218	0.00422575	0.328781	0.0760669	0.20542	0.27616	-0.140236	0.459827	-0.464339	0.00973961	-0.620032	0.000257653	-0.798316	1.25295e-07	-0.1148	0.545796	-0.040659	0.831074	0.607568	0.000369719	0.480135	0.00724779	-0.0737825	0.698401	0.388236	0.0340008	0.0259905	0.891561	0.0342982	0.857208	-0.155618	0.411556	-0.151766	0.42337	0.197341	0.295896	-0.0394934	0.835851	0.0966072	0.611561
DLD	brown	-0.624694	0.000224206	0.832158	1.19717e-08	-0.691005	2.36412e-05	0.235726	0.209833	-0.47035	0.00871759	-0.500759	0.00482494	-0.221797	0.238815	0.228653	0.224232	0.194804	0.302273	0.563304	0.00119051	0.80926	6.16973e-08	0.161085	0.395113	0.212408	0.259788	-0.420821	0.0205747	-0.456144	0.0112937	0.16662	0.378852	-0.541405	0.00200368	0.132531	0.485085	0.00645074	0.973012	0.205272	0.276514	0.0766331	0.68732	-0.0711896	0.708532	0.0473505	0.803772	-0.124345	0.512676
RCAN2	brown	0.62468	0.000224301	-0.532009	0.00247892	0.389898	0.0331775	-0.311876	0.0933916	0.38196	0.0372603	0.372357	0.0427289	0.485021	0.00659642	-0.395589	0.0304795	-0.128126	0.499839	-0.0830712	0.662531	-0.163126	0.389072	-0.411548	0.0238495	-0.387452	0.0343948	0.0222318	0.90717	0.145285	0.443662	-0.305331	0.100848	0.233401	0.214494	0.241207	0.19912	0.157951	0.404492	-0.160403	0.397144	0.19483	0.302206	-0.102308	0.590597	-0.136762	0.471128	-0.0434934	0.819484
ORC4	brown	-0.6244	0.000226199	0.788293	2.31101e-07	-0.499991	0.00490079	0.305104	0.101115	-0.366849	0.0461441	-0.311587	0.0937117	-0.535291	0.00230289	0.348622	0.0590174	0.249061	0.184435	0.460917	0.010365	0.471516	0.00853017	0.433999	0.0165658	0.198238	0.29366	-0.293584	0.115343	-0.316594	0.0882816	0.263696	0.159126	-0.204659	0.27798	0.106335	0.575981	0.151138	0.425312	0.22583	0.230163	-0.04183	0.826282	-0.228525	0.2245	0.195685	0.300048	-0.172191	0.362887
RGS7BP	brown	-0.624201	0.000227551	0.64069	0.000136745	-0.602658	0.000424512	0.431025	0.0174085	-0.402156	0.0275903	-0.321521	0.0831744	-0.370204	0.0440388	0.188024	0.319737	0.403012	0.0272307	0.504958	0.0044277	0.49013	0.00596899	0.0769166	0.686222	0.10855	0.568013	-0.400037	0.0284971	-0.359777	0.0508434	0.131016	0.490135	-0.0415666	0.827359	-0.128026	0.500176	-0.108395	0.568569	0.184605	0.328775	0.0316667	0.868065	-0.227558	0.226522	0.0458444	0.809899	-0.000276513	0.998843
ACAT1	brown	-0.624141	0.000227961	0.811988	5.13455e-08	-0.62014	0.000256829	0.2544	0.174895	-0.368258	0.0452504	-0.434679	0.016378	-0.19766	0.2951	0.267861	0.152402	0.203831	0.279972	0.636549	0.000155833	0.72462	5.95449e-06	0.172567	0.361825	0.119771	0.528423	-0.2627	0.160765	-0.515178	0.00357599	0.133943	0.480404	-0.500902	0.00481094	-0.0647417	0.733936	-0.0789612	0.678318	0.0802998	0.673161	-0.113035	0.552028	-0.0198996	0.916873	-0.00830126	0.965274	-0.00294642	0.987671
QARS1	brown	-0.623871	0.000229818	0.758376	1.20224e-06	-0.597371	0.000491393	0.248831	0.184852	-0.425002	0.0192244	-0.32857	0.0762662	-0.248756	0.18499	0.271476	0.146733	0.406445	0.0258267	0.66838	5.42129e-05	0.645666	0.00011658	-0.0477804	0.802025	-0.0182671	0.923672	-0.442632	0.014309	-0.416711	0.0219772	0.0225375	0.905899	-0.20063	0.287755	-0.17105	0.366125	0.0223814	0.906548	0.0874976	0.645686	0.108388	0.568594	-0.0406548	0.831092	0.20682	0.272827	-0.302362	0.104375
SWAP70	brown	0.623617	0.000231573	-0.623888	0.000229697	0.553651	0.00150416	-0.45548	0.0114283	0.270551	0.148169	0.254116	0.175394	0.390486	0.0328901	-0.0942479	0.620327	-0.300717	0.106368	-0.484904	0.00661137	-0.305822	0.100274	-0.409345	0.0246875	-0.177629	0.347694	0.340905	0.0652506	0.415975	0.0222367	-0.391642	0.0323308	0.148863	0.432396	0.204657	0.277987	-0.00931247	0.961047	-0.243374	0.194988	-0.117436	0.536552	0.0352981	0.853089	0.084953	0.655349	0.10708	0.573296
ADCYAP1R1	brown	-0.623412	0.000232997	0.532255	0.00246536	-0.417519	0.0216956	0.357603	0.0523614	-0.527431	0.00274381	-0.414883	0.0226259	-0.311153	0.0941938	0.459416	0.01065	0.23277	0.215772	0.187581	0.320898	0.281989	0.131115	0.063028	0.740736	0.0122399	0.948815	-0.248953	0.184631	-0.0477081	0.802319	0.0394198	0.836153	-0.105772	0.578015	-0.227697	0.22623	-0.101971	0.591829	-0.0131126	0.945171	-0.133274	0.482618	-0.0162	0.932288	0.266264	0.154955	-0.147263	0.437414
SRSF11	brown	0.623115	0.000235076	-0.794971	1.54264e-07	0.695556	1.98283e-05	-0.336515	0.0690187	0.37641	0.0403474	0.260883	0.163787	0.318863	0.0859011	-0.279807	0.134251	-0.409861	0.024489	-0.55101	0.0016016	-0.627688	0.000204812	-0.210136	0.265041	-0.292518	0.116732	0.427201	0.0185443	0.514028	0.0036642	-0.213495	0.257301	0.443069	0.0142019	-0.0899057	0.636592	0.00989829	0.958598	-0.154545	0.414827	0.0168892	0.929415	0.0645337	0.734761	-0.09571	0.614889	0.148503	0.43352
NDUFS6	brown	-0.623101	0.000235176	0.800481	1.09286e-07	-0.520082	0.00322004	0.168617	0.373082	-0.488081	0.00621422	-0.375983	0.0405931	-0.291502	0.118066	0.185158	0.327301	0.109965	0.562948	0.579506	0.000791016	0.666507	5.78856e-05	0.0856043	0.65287	0.0734396	0.699738	-0.322363	0.0823254	-0.340528	0.0655683	0.112555	0.553731	-0.319742	0.0849918	-0.15194	0.422833	0.0784266	0.680381	0.268772	0.150959	0.320611	0.0841	-0.042961	0.821659	0.241017	0.199483	-0.193448	0.305716
ZDHHC2	brown	0.622599	0.00023873	-0.563944	0.00117191	0.654284	8.78367e-05	-0.426346	0.0188062	0.267088	0.153635	0.293651	0.115256	0.0355363	0.852109	-0.0704149	0.711569	-0.398464	0.0291859	-0.458532	0.0108207	-0.528208	0.00269721	-0.191407	0.310946	-0.13921	0.463151	0.254283	0.175101	0.558079	0.00135236	-0.0948439	0.618107	0.415011	0.0225801	0.208541	0.268767	0.196479	0.298053	-0.0900336	0.636111	-0.00540828	0.977372	-0.0895291	0.638011	0.198454	0.293125	-0.149253	0.431178
TEAD1	brown	-0.622541	0.000239139	0.552975	0.00152861	-0.527214	0.00275695	0.436349	0.0159241	-0.618394	0.000270413	-0.383549	0.0364119	-0.30114	0.105853	0.633837	0.000169579	0.384172	0.036084	0.237066	0.207178	0.297547	0.11029	0.173364	0.359579	0.163367	0.38836	-0.378223	0.0393171	0.00276105	0.988447	0.132089	0.486555	-0.290869	0.118904	0.105831	0.577803	-0.218673	0.245663	-0.196054	0.29912	-0.471651	0.00850871	-0.0455278	0.811188	0.178545	0.345173	-0.364288	0.0478042
TFAM	brown	-0.621969	0.000243253	0.733379	4.02231e-06	-0.474302	0.00809627	0.217729	0.24776	-0.417335	0.0217596	-0.417497	0.0217032	-0.531396	0.00251305	0.398818	0.0290297	0.193046	0.306741	0.277125	0.138182	0.47391	0.00815613	0.273102	0.144233	0.349166	0.0585965	-0.192846	0.307253	-0.330165	0.0747666	0.171454	0.364977	-0.273209	0.14407	-0.153636	0.417612	0.00605467	0.974668	0.303602	0.102891	-0.0399167	0.834116	-0.0187092	0.92183	0.210701	0.263729	-0.130197	0.492873
NBR1	brown	0.620895	0.000251146	-0.614515	0.000302882	0.485238	0.00656861	-0.413504	0.0231256	0.59778	0.000485907	0.320148	0.0845747	0.678468	3.77767e-05	-0.473038	0.00829081	-0.121383	0.52285	-0.0596752	0.754094	-0.154145	0.416051	-0.467122	0.00925454	-0.601481	0.000438659	0.272321	0.14543	0.2246	0.23278	-0.500717	0.00482913	0.21211	0.260474	0.273115	0.144214	0.19961	0.290264	-0.422478	0.0200307	-0.00215307	0.990991	-0.222205	0.237929	-0.200882	0.287137	0.195306	0.301003
STAM2	brown	0.620742	0.000252291	-0.450672	0.0124433	0.529114	0.00264369	-0.498102	0.00509179	0.510549	0.00394249	0.296799	0.111231	0.280782	0.132844	-0.129689	0.494578	-0.154092	0.416215	-0.202199	0.283923	-0.2861	0.125353	-0.308068	0.0976777	-0.234564	0.212155	0.278682	0.13589	0.297975	0.109754	-0.220626	0.241366	0.192349	0.308525	0.387544	0.0343487	0.333916	0.0713282	-0.279294	0.134997	-0.165567	0.381916	-0.219066	0.244795	0.111947	0.555888	-0.0429806	0.821579
SNORA46	brown	0.620528	0.000253898	-0.80135	1.03399e-07	0.694334	2.07937e-05	-0.340567	0.0655353	0.525548	0.00285962	0.283021	0.129651	0.395229	0.0306448	-0.131499	0.488522	-0.324442	0.0802559	-0.514721	0.00361085	-0.684943	2.97392e-05	-0.244138	0.193547	-0.249324	0.183956	0.610865	0.000336532	0.421348	0.0204004	-0.29054	0.11934	0.297146	0.110793	-0.00682936	0.971428	-0.11023	0.562002	-0.381932	0.037275	-0.282992	0.129692	0.0905274	0.634253	-0.0845148	0.657019	0.18634	0.324168
METTL25	brown	-0.619391	0.000262581	0.754142	1.4898e-06	-0.562948	0.001201	0.368604	0.0450333	-0.62712	0.000208374	-0.295616	0.112731	-0.614932	0.000299235	0.488312	0.0061862	0.332874	0.0722707	0.391888	0.0322129	0.453117	0.0119181	0.0931544	0.624407	0.269335	0.150071	-0.35565	0.0537563	-0.170659	0.367239	0.088207	0.643002	-0.0946182	0.618947	-0.0031546	0.9868	-0.0961591	0.613222	0.206214	0.274266	-0.109272	0.565426	-0.311203	0.0941383	0.360801	0.0501404	-0.1692	0.37141
MCCC1	brown	-0.619043	0.000265291	0.611064	0.000334615	-0.535987	0.00226703	0.513413	0.00371212	-0.352653	0.0559524	-0.321296	0.0834026	-0.333083	0.0720814	0.151738	0.423457	0.254351	0.174981	0.509517	0.00402844	0.470387	0.00871159	0.130878	0.490596	0.0892778	0.638959	-0.346316	0.0608287	-0.317469	0.0873569	0.176673	0.350338	-0.0741978	0.696782	-0.00513124	0.978531	-0.00484846	0.979714	0.176184	0.351693	-0.0597342	0.753859	-0.287386	0.123588	-0.0968612	0.610621	0.0250648	0.895402
SLCO4A1-AS1	brown	0.618508	0.000269504	-0.67917	3.68203e-05	0.49052	0.00592329	-0.435235	0.0162257	0.324914	0.0797922	0.323268	0.0814194	0.575019	0.000887722	-0.375112	0.0410982	-0.336755	0.0688092	-0.419204	0.0211176	-0.251363	0.180278	-0.252416	0.178398	-0.364911	0.0473959	0.186421	0.323953	0.262695	0.160774	-0.200367	0.288401	0.12292	0.517559	0.0926333	0.626355	0.0427978	0.822325	-0.152432	0.421314	0.272463	0.145212	0.21883	0.245317	-0.120082	0.527346	0.0161846	0.932353
GRSF1	brown	-0.618434	0.000270094	0.706108	1.30249e-05	-0.516902	0.00344716	0.196139	0.298907	-0.439489	0.0150989	-0.359889	0.0507662	-0.0473905	0.803609	0.411949	0.0236996	0.383158	0.0366195	0.519785	0.00324069	0.682645	3.23971e-05	-0.124761	0.511256	-0.0935014	0.623111	-0.276926	0.138477	-0.242836	0.196008	-0.214979	0.25393	-0.295608	0.112742	0.0222506	0.907092	-0.141497	0.455762	-0.202529	0.283122	-0.222438	0.237424	-0.149399	0.43072	0.229438	0.222603	-0.202617	0.282908
H1-1	brown	-0.61842	0.000270202	0.704256	1.40398e-05	-0.607954	0.000365695	0.282852	0.129889	-0.47292	0.00830907	-0.35417	0.0548317	-0.371815	0.0430557	0.278264	0.136504	0.278771	0.135761	0.414371	0.0228103	0.492399	0.00570709	0.143196	0.450312	0.269491	0.149826	-0.390978	0.0326511	-0.372672	0.0425403	0.356029	0.053483	-0.238909	0.203563	-0.114345	0.547399	-0.0665885	0.726631	0.246004	0.190057	0.165093	0.383299	0.0627028	0.742028	0.158958	0.401466	-0.301295	0.105664
TIMM22	brown	-0.617971	0.000273799	0.703156	1.46762e-05	-0.456647	0.0111927	0.194109	0.304035	-0.561804	0.00123517	-0.365512	0.0470047	-0.273639	0.143415	0.545198	0.00183553	0.398302	0.0292575	0.532433	0.00245554	0.509272	0.00404916	-0.141186	0.456764	-0.0742114	0.69673	-0.318429	0.0863523	0.0113181	0.952666	-0.166087	0.380402	-0.170113	0.368796	-0.040297	0.832557	-0.0809939	0.670493	-0.167684	0.375774	-0.202813	0.282433	-0.323761	0.0809289	0.508933	0.00407787	-0.302799	0.10385
COX8A	brown	-0.617927	0.000274149	0.783025	3.14713e-07	-0.398173	0.0293144	0.283331	0.129213	-0.566611	0.00109707	-0.369636	0.0443898	-0.519718	0.00324535	0.504592	0.00446125	0.109942	0.563029	0.56372	0.00117841	0.393736	0.0313374	0.191135	0.311647	0.138557	0.465272	-0.285655	0.125968	-0.104016	0.58438	0.160228	0.397664	-0.184378	0.329379	-0.145027	0.444482	0.0951529	0.616958	0.0641658	0.736219	-0.105989	0.577231	-0.0376058	0.843599	0.341243	0.0649675	-0.290091	0.119938
PGS1	brown	0.61685	0.000282944	-0.719444	7.45695e-06	0.598186	0.000480509	-0.35969	0.0509034	0.551214	0.00159387	0.16519	0.383016	0.534908	0.00232286	-0.33442	0.0708763	-0.413904	0.0229797	-0.287928	0.122851	-0.544776	0.00185361	-0.173613	0.358878	-0.225232	0.231432	0.505428	0.0043851	0.283971	0.128313	-0.0299794	0.875039	0.0668961	0.725416	0.0663696	0.727495	0.0888262	0.640663	-0.243976	0.193852	-0.0326807	0.863878	0.15782	0.404889	-0.248026	0.186325	0.0940701	0.620989
ARFGAP1	brown	0.616831	0.000283102	-0.629705	0.000192603	0.554802	0.00146335	-0.433134	0.0168074	0.681555	3.37299e-05	0.270536	0.148192	0.40005	0.0284915	-0.515234	0.00357174	-0.303849	0.102597	-0.268453	0.151463	-0.412114	0.0236384	-0.151197	0.425131	-0.173552	0.359049	0.437494	0.015619	0.107923	0.570264	-0.165533	0.382016	0.176824	0.349919	-0.0501461	0.79243	0.165752	0.381378	0.00110141	0.995391	0.281003	0.132526	0.101001	0.595377	-0.200385	0.288357	0.198014	0.294217
MIR221	brown	-0.614241	0.000305296	0.603316	0.000416778	-0.493834	0.00554662	0.198222	0.2937	-0.384023	0.0361624	-0.386996	0.0346258	-0.179274	0.343174	0.179196	0.343387	0.197272	0.296068	0.581702	0.000747151	0.513255	0.00372451	0.155787	0.411043	-0.0359642	0.850348	-0.172943	0.360764	-0.29588	0.112395	0.153389	0.418371	-0.320002	0.0847244	-0.150629	0.426892	-0.0502393	0.792053	0.112152	0.55516	0.159715	0.399197	-0.0538902	0.777305	0.108643	0.567678	-0.210207	0.264875
DIP2B	brown	0.613822	0.000309031	-0.511328	0.00387863	0.364818	0.0474566	-0.442539	0.0143318	0.312172	0.0930645	0.23584	0.209607	0.491218	0.00584218	-0.33086	0.0741201	-0.207003	0.272393	-0.277217	0.138046	-0.105072	0.580548	-0.530067	0.00258844	-0.349263	0.058521	0.227064	0.227557	0.254107	0.175409	-0.41617	0.0221677	0.130475	0.491943	0.198805	0.292254	0.0156667	0.934513	-0.17218	0.36292	0.11603	0.541474	-0.207935	0.270192	0.0424528	0.823735	0.222775	0.236696
GLRX2	brown	-0.613765	0.000309544	0.658419	7.64387e-05	-0.420518	0.0206754	0.21074	0.263638	-0.333812	0.0714224	-0.391731	0.0322882	-0.334685	0.0706389	0.357494	0.0524391	0.347327	0.0600296	0.521748	0.00310627	0.37745	0.0397538	-0.0807611	0.671387	0.188022	0.31974	-0.193016	0.306818	-0.158685	0.402285	0.20724	0.271834	-0.171394	0.365148	0.00762441	0.968104	-0.00223808	0.990635	0.101265	0.594411	-0.00934183	0.960924	-0.259844	0.165533	0.347915	0.0595683	-0.37175	0.0430954
BLCAP	brown	-0.613527	0.000311685	0.674298	4.3933e-05	-0.433279	0.0167665	0.167445	0.376465	-0.548474	0.00170027	-0.394774	0.0308544	-0.364652	0.0475655	0.609873	0.000346225	0.242518	0.196613	0.374992	0.0411685	0.41922	0.0211122	0.0389448	0.838101	0.154205	0.415867	-0.157336	0.406347	-0.0256436	0.893	-0.0177036	0.92602	-0.324468	0.0802307	-0.0859165	0.651684	-0.0530867	0.780545	-0.118929	0.531347	-0.23599	0.209308	0.00417984	0.982511	0.435999	0.0160184	-0.273668	0.143371
SDHB	brown	-0.613253	0.000314165	0.88156	1.25139e-10	-0.42002	0.0208422	0.109457	0.564762	-0.500191	0.00488101	-0.432313	0.0170393	-0.418084	0.0215003	0.518791	0.00331064	0.0903998	0.634733	0.62573	0.00021732	0.620792	0.000251915	0.10416	0.583857	0.0306515	0.87226	-0.206742	0.273013	-0.199135	0.291438	0.0172635	0.927854	-0.331292	0.07372	-0.0565568	0.766582	0.0581526	0.760184	0.0338595	0.859016	-0.11201	0.555663	-0.162046	0.392262	0.403963	0.0268357	-0.275611	0.140437
CHD7	brown	0.612734	0.000318911	-0.674916	4.2967e-05	0.544904	0.00184812	-0.272808	0.144683	0.252986	0.177386	0.289495	0.120736	0.364853	0.0474341	-0.157063	0.407174	-0.46578	0.0094857	-0.502073	0.0046975	-0.476833	0.00771836	-0.199054	0.291638	-0.159173	0.400821	0.270508	0.148235	0.393922	0.0312506	-0.10998	0.562893	0.217691	0.247843	0.138427	0.465694	-0.204611	0.278097	-0.238477	0.204408	-0.15881	0.40191	0.208962	0.267781	-0.179137	0.343549	0.10763	0.571316
SLIRP	brown	-0.61179	0.000327703	0.847303	3.5164e-09	-0.460074	0.0105242	0.165157	0.383114	-0.322121	0.0825687	-0.377192	0.0399006	-0.623296	0.000233807	0.263537	0.159386	0.0604717	0.750914	0.466705	0.00932581	0.495674	0.00534646	0.398288	0.0292635	0.410685	0.024175	-0.167721	0.375667	-0.465977	0.00945147	0.419845	0.020901	-0.295406	0.112999	-0.130005	0.493517	0.182178	0.335284	0.480373	0.00721483	0.168902	0.372263	0.0156856	0.934434	0.185667	0.325949	-0.182673	0.333949
ZSWIM1	brown	-0.611087	0.000334392	0.648501	0.000106317	-0.57297	0.000935212	0.44628	0.0134354	-0.375795	0.0407018	-0.192367	0.30848	-0.35275	0.0558804	0.288043	0.122694	0.518303	0.00334547	0.503855	0.00452928	0.444037	0.0139671	0.0736968	0.698735	0.165892	0.380971	-0.412838	0.0233701	-0.334202	0.071071	0.146656	0.439326	-0.110703	0.560314	-0.0904138	0.63468	-0.0265731	0.889144	0.0980073	0.606384	-0.191412	0.310932	-0.254548	0.174636	0.0477508	0.802146	-0.0889563	0.640172
SNORA75	brown	0.610959	0.000335627	-0.703081	1.47204e-05	0.561262	0.00125163	-0.278451	0.136229	0.669531	5.2059e-05	0.382774	0.0368238	0.409827	0.0245021	-0.348403	0.0591879	-0.129438	0.49542	-0.272852	0.144616	-0.578448	0.000812959	-0.241478	0.198599	-0.200056	0.289165	0.394619	0.0309264	0.123095	0.516958	-0.173278	0.359821	0.284495	0.127579	-0.156803	0.40796	-0.0143066	0.940187	-0.257874	0.168879	-0.121767	0.521523	0.132649	0.484693	-0.250659	0.181541	0.211883	0.260997
COX6C	brown	-0.61058	0.000339297	0.827439	1.71114e-08	-0.627618	0.000205251	0.200506	0.288061	-0.590582	0.000590769	-0.604176	0.000406857	-0.509245	0.0040514	0.257694	0.169187	-0.0756111	0.691285	0.32073	0.0839792	0.607359	0.000371918	0.407018	0.0255985	0.373584	0.0419964	-0.290751	0.119059	-0.356365	0.053242	0.327985	0.0768225	-0.488282	0.00618986	-0.0383732	0.840447	0.126946	0.503829	0.479537	0.00733124	0.27773	0.137288	0.0967135	0.611168	0.146865	0.438667	-0.0942852	0.620188
ALDOC	brown	-0.610536	0.000339721	0.639197	0.000143372	-0.573144	0.000931108	0.551543	0.00158149	-0.267997	0.152185	-0.0475838	0.802824	-0.530288	0.0025758	0.10875	0.567297	0.351164	0.0570699	0.416221	0.0221498	0.417757	0.0216131	0.405249	0.026309	0.347887	0.0595899	-0.334934	0.0704169	-0.552403	0.00154956	0.329128	0.0757388	-0.0845301	0.65696	-0.0941534	0.620679	-0.0538992	0.777269	0.421276	0.0204242	0.0328987	0.862979	-0.196322	0.298446	-0.133389	0.482239	0.141313	0.456354
TACO1	brown	-0.609907	0.000345893	0.811081	5.45968e-08	-0.496375	0.00527183	0.0693074	0.715918	-0.324634	0.0800666	-0.398364	0.0292298	-0.128579	0.498312	0.280535	0.133199	0.285081	0.126763	0.715107	8.9703e-06	0.744747	2.36234e-06	-0.069998	0.713205	-0.0944026	0.619751	-0.272702	0.144846	-0.348583	0.0590473	-0.015945	0.933352	-0.385448	0.035419	-0.0745899	0.695256	0.129584	0.494931	-0.0108099	0.954789	0.032661	0.86396	-0.200568	0.287907	0.282921	0.129792	-0.228247	0.22508
MRPS18B	brown	-0.609239	0.000352556	0.798111	1.26914e-07	-0.381741	0.0373783	0.0619207	0.74514	-0.438946	0.0152389	-0.50871	0.00409684	-0.289814	0.120308	0.568198	0.00105454	0.167978	0.374924	0.693528	2.14534e-05	0.538146	0.00215868	-0.0751873	0.692932	-0.00712317	0.9702	-0.0436696	0.818765	-0.109876	0.563264	-0.0974545	0.608426	-0.373028	0.0423272	0.0378981	0.842398	0.103443	0.586464	-0.131478	0.488592	-0.200588	0.287859	-0.229495	0.222485	0.493138	0.00562396	-0.360668	0.0502316
PCMT1	brown	-0.609084	0.000354115	0.777249	4.37361e-07	-0.508515	0.00411347	0.0726906	0.702661	-0.207581	0.271028	-0.423692	0.0196395	-0.128217	0.499532	0.247132	0.187968	0.266524	0.154537	0.710763	1.07581e-05	0.706811	1.26568e-05	-0.0398253	0.834491	-0.00693013	0.971007	-0.140635	0.45854	-0.404597	0.026575	0.121754	0.52157	-0.451589	0.0122442	0.118488	0.532882	0.11924	0.530266	0.0143934	0.939825	0.00732228	0.969367	-0.253565	0.176363	0.245091	0.19176	-0.232232	0.216865
DYNC1LI1	brown	-0.60881	0.000356898	0.671063	4.93124e-05	-0.63027	0.0001893	0.274146	0.142645	-0.390608	0.0328309	-0.521463	0.00312547	-0.219403	0.244052	0.388637	0.0338005	0.259766	0.165663	0.383709	0.0363275	0.546161	0.00179482	0.031025	0.870716	0.311461	0.0938519	-0.122338	0.519559	-0.299283	0.10813	0.119085	0.530805	-0.53916	0.00210941	0.192745	0.307512	-0.214958	0.253978	0.0391928	0.837084	-0.255444	0.173072	-0.159716	0.399194	0.114569	0.546611	0.0286902	0.880373
DMAC1	brown	-0.608496	0.000360105	0.870404	4.1079e-10	-0.519413	0.00326669	0.13104	0.490055	-0.332288	0.0728053	-0.373073	0.0423003	-0.365379	0.0470914	0.281687	0.131546	0.238681	0.204009	0.735422	3.66264e-06	0.68011	3.55729e-05	0.0483471	0.799724	0.091197	0.631738	-0.323967	0.0807253	-0.436212	0.0159609	0.179738	0.341906	-0.330523	0.0744329	-0.0666747	0.72629	0.220822	0.240938	0.175504	0.353584	0.137503	0.468706	-0.0949124	0.617853	0.276775	0.138702	-0.322362	0.0823265
MRPL51	brown	-0.60832	0.000361907	0.85484	1.81784e-09	-0.519889	0.00323342	0.116922	0.538348	-0.519364	0.00327018	-0.533504	0.00239733	-0.389664	0.0332924	0.362584	0.0489346	0.0121214	0.949311	0.554713	0.00146647	0.596439	0.000504097	0.209911	0.265565	0.244199	0.193432	-0.141548	0.455597	-0.285063	0.126788	0.136667	0.47144	-0.506446	0.0042939	-0.0695425	0.714994	0.135052	0.476743	0.226343	0.229077	0.123044	0.517133	-0.0383063	0.840722	0.339055	0.066819	-0.133065	0.483312
COX4I1	brown	-0.60808	0.000364384	0.775707	4.76725e-07	-0.509129	0.00406118	0.151005	0.425726	-0.663923	6.33211e-05	-0.617423	0.000278233	-0.376277	0.040424	0.384911	0.0356976	-0.169185	0.371454	0.373326	0.0421499	0.586302	0.000662135	0.218699	0.245606	0.152092	0.422362	-0.203302	0.281248	-0.174516	0.356344	0.194978	0.301832	-0.427467	0.0184633	-0.105885	0.577608	-0.0538076	0.777639	0.240086	0.201279	0.115878	0.542006	0.0590005	0.756791	0.254417	0.174864	-0.124316	0.512776
MIRLET7C	brown	-0.607358	0.000371935	0.607781	0.000367495	-0.508031	0.00415505	0.341146	0.0650489	-0.343936	0.0627442	-0.35698	0.0528036	-0.261207	0.163245	0.0606558	0.75018	0.266333	0.154844	0.49189	0.00576497	0.46833	0.00905043	0.0684213	0.719403	-0.0539691	0.776988	-0.306163	0.0998758	-0.281993	0.13111	0.016681	0.930283	-0.106348	0.575935	-0.110233	0.561991	0.0917431	0.629689	0.224426	0.233151	0.2741	0.142714	-0.263802	0.158952	0.112971	0.552258	-0.102192	0.591021
ATP5F1C	brown	-0.606322	0.000382994	0.813304	4.69418e-08	-0.491852	0.00576935	0.162076	0.392171	-0.258222	0.168284	-0.473838	0.00816713	-0.271346	0.146935	0.350031	0.057931	0.165419	0.382348	0.653327	9.06821e-05	0.629134	0.000195993	0.153776	0.417181	0.105634	0.578515	-0.119103	0.530744	-0.450792	0.0124173	0.130475	0.491942	-0.474609	0.00804965	-0.0654512	0.731127	0.0903043	0.635092	0.0393022	0.836635	-0.176403	0.351087	-0.0632651	0.739794	0.113377	0.55082	-0.0924107	0.627188
FAU	brown	-0.606223	0.000384067	0.741655	2.73773e-06	-0.357469	0.0524563	0.178985	0.343967	-0.679857	3.5905e-05	-0.388751	0.0337439	-0.609963	0.000345336	0.552948	0.00152958	0.0121794	0.949068	0.318221	0.0865692	0.316214	0.088685	0.221613	0.239214	0.270918	0.147598	-0.168673	0.372921	-0.00883614	0.963038	0.114572	0.546602	-0.212526	0.259517	-0.381849	0.03732	-0.000569996	0.997615	0.186652	0.323345	0.0122965	0.948579	0.08435	0.657647	0.505639	0.00436606	-0.195141	0.30142
POLR3K	brown	-0.605246	0.000394803	0.782705	3.20587e-07	-0.507268	0.00422139	0.292143	0.117222	-0.451083	0.0123537	-0.402897	0.0272788	-0.3601	0.0506209	0.353425	0.0553799	0.325798	0.0789282	0.595295	0.000520085	0.514746	0.00360891	0.0405247	0.831624	-0.0827551	0.66374	-0.383876	0.0362395	-0.172062	0.363252	-0.137338	0.469245	-0.0760637	0.689529	0.00370152	0.984512	0.0687592	0.718074	0.0196018	0.918113	0.00271016	0.98866	-0.350218	0.0577881	0.338874	0.0669735	-0.209024	0.267636
FITM1	brown	-0.604767	0.000400159	0.73625	3.52534e-06	-0.569533	0.0010199	0.393218	0.0315809	-0.421108	0.0204798	-0.0815507	0.668355	-0.449441	0.0127151	0.226711	0.2283	0.41444	0.0227854	0.62439	0.000226265	0.539886	0.00207471	0.13873	0.464708	0.199445	0.290671	-0.418709	0.0212859	-0.398967	0.0289641	0.06606	0.728719	-0.120382	0.526307	-0.187991	0.319821	-0.0333672	0.861046	0.18354	0.331622	0.041774	0.826511	-0.136149	0.473137	0.134399	0.478896	-0.0339772	0.858531
COX5B	brown	-0.604347	0.0004049	0.832268	1.18707e-08	-0.381592	0.0374587	0.177133	0.349063	-0.5359	0.00227145	-0.441394	0.0146157	-0.613606	0.000310969	0.418328	0.0214165	0.0040141	0.983204	0.513307	0.00372048	0.439791	0.0150215	0.208948	0.267813	0.117527	0.536232	-0.244278	0.193284	-0.160555	0.396689	0.14248	0.452604	-0.138129	0.466666	-0.211745	0.261315	0.185892	0.325353	0.263522	0.159412	0.151896	0.422968	-0.0615373	0.746666	0.40767	0.0253405	-0.298264	0.109394
PSMB7	brown	-0.603799	0.000411182	0.802698	9.48438e-08	-0.380527	0.0380384	0.0400226	0.833682	-0.386108	0.0350793	-0.462977	0.00998463	-0.33681	0.0687612	0.372045	0.0429167	0.170767	0.366932	0.676761	4.01976e-05	0.537722	0.0021796	-0.0559626	0.768968	-0.083781	0.659819	-0.0802808	0.673234	-0.174348	0.356816	0.00254452	0.989353	-0.263369	0.159663	-0.180352	0.340232	0.277155	0.138138	0.0708358	0.709919	0.113868	0.549084	-0.275237	0.140998	0.51392	0.00367257	-0.358171	0.0519619
SUCLA2	brown	-0.603077	0.000419573	0.786575	2.55821e-07	-0.6341	0.0001682	0.256519	0.171208	-0.529825	0.00260239	-0.388286	0.033976	-0.258542	0.167738	0.172287	0.362615	0.176942	0.349593	0.553929	0.00149423	0.747144	2.10421e-06	0.130346	0.492376	0.0995581	0.600672	-0.500008	0.00489911	-0.406521	0.0257963	0.161789	0.393024	-0.317245	0.0875932	-0.0602446	0.751821	-0.0212894	0.91109	0.238571	0.204223	0.179818	0.341688	-0.0282318	0.882271	0.0426704	0.822846	-0.210569	0.264034
MRPL11	brown	-0.602702	0.000423986	0.604484	0.000403356	-0.269864	0.149242	0.295557	0.112807	-0.287809	0.123012	-0.449245	0.0127588	-0.55757	0.00136909	0.414063	0.0229219	0.15243	0.421321	0.395367	0.0305813	0.156615	0.408529	0.1296	0.494875	0.129881	0.493935	-0.0594235	0.7551	-0.0849451	0.655379	0.0300462	0.874763	0.114892	0.545474	-0.240252	0.200958	0.227373	0.226909	0.117359	0.536821	-0.136026	0.47354	-0.134965	0.477029	0.266067	0.155272	-0.132635	0.484739
LSM3	brown	-0.601194	0.000442178	0.843396	4.88243e-09	-0.405975	0.0260155	0.170162	0.368656	-0.387254	0.0344952	-0.518605	0.00332391	-0.667399	5.61099e-05	0.415752	0.0223157	0.0230979	0.90357	0.504445	0.00447472	0.38546	0.0354127	0.292047	0.117349	0.336476	0.0690535	-0.0951378	0.617014	-0.259474	0.166157	0.253538	0.17641	-0.236355	0.208583	-0.0463773	0.80773	0.238379	0.204599	0.36581	0.0468122	0.0708939	0.709691	-0.160989	0.395399	0.366672	0.0462575	-0.248546	0.185373
H1-4	brown	-0.599539	0.000462923	0.583076	0.000720817	-0.453205	0.0118997	0.380087	0.03828	-0.419817	0.0209105	-0.131067	0.489964	-0.405784	0.0260923	0.421816	0.0202465	0.548868	0.00168459	0.407297	0.0254876	0.310119	0.0953504	-0.0193295	0.919247	0.0324038	0.865021	-0.3715	0.0432465	-0.18489	0.328015	-0.104102	0.584067	0.0271207	0.886875	-0.234837	0.211607	-0.0805067	0.672365	-0.00785841	0.967125	-0.0861359	0.65085	-0.144918	0.444828	0.329538	0.0753529	-0.24665	0.188858
SUCLG1	brown	-0.598705	0.000473697	0.852942	2.15384e-09	-0.49767	0.00513628	0.126202	0.506353	-0.479031	0.0074023	-0.469147	0.00891443	-0.22574	0.230354	0.387539	0.0343508	0.114688	0.546193	0.748128	2.00579e-06	0.735737	3.60996e-06	-0.037263	0.845007	-0.081921	0.666935	-0.265532	0.156137	-0.236477	0.208341	-0.0536415	0.778308	-0.391827	0.0322423	0.0921219	0.62827	0.0897124	0.637321	-0.0305565	0.872652	-0.0594474	0.755004	-0.285546	0.126118	0.326399	0.0783454	-0.22185	0.238699
SLC2A14	brown	0.59861	0.000474933	-0.678452	3.77989e-05	0.321215	0.0834852	-0.245415	0.191154	0.479824	0.00729114	0.337623	0.0680524	0.462017	0.0101604	-0.414457	0.0227793	-0.120618	0.525492	-0.467664	0.00916244	-0.324753	0.07995	-0.107492	0.571812	-0.053747	0.777882	0.0718399	0.705987	0.041074	0.829375	0.0254795	0.89368	0.135069	0.476689	0.297665	0.110143	-0.111328	0.558087	-0.0381314	0.84144	0.111789	0.55645	0.210313	0.264628	-0.385811	0.0352318	0.0625051	0.742815
C6orf136	brown	-0.598576	0.000475375	0.670108	5.10089e-05	-0.596325	0.000505663	0.390775	0.0327497	-0.300479	0.106659	-0.275874	0.140043	-0.241375	0.198796	0.316638	0.0882349	0.363609	0.048252	0.555918	0.0014247	0.494279	0.0054976	0.17518	0.354489	0.107618	0.57136	-0.297621	0.110197	-0.396213	0.0301946	0.0796901	0.675508	-0.389999	0.0331282	0.0297575	0.875956	-0.0809072	0.670826	-0.0656089	0.730503	-0.26624	0.154994	-0.125758	0.507861	0.0160206	0.933036	-0.021189	0.911507
ADGRL1	brown	-0.597917	0.000484072	0.441599	0.0145646	-0.528853	0.00265903	0.565722	0.00112153	-0.519345	0.00327151	-0.181605	0.336831	-0.24213	0.197352	0.365867	0.0467748	0.381691	0.0374055	0.0967422	0.611061	0.267025	0.153736	0.319736	0.0849983	0.135468	0.475374	-0.418002	0.0215286	-0.190664	0.312864	0.0806364	0.671866	-0.11732	0.536956	-0.177377	0.34839	-0.306293	0.0997244	-0.0167586	0.929959	-0.324847	0.0798576	0.0227644	0.904956	-0.0735611	0.699264	0.103284	0.587043
POLR2F	brown	-0.597832	0.000485215	0.70999	1.11079e-05	-0.466615	0.00934138	0.179889	0.341496	-0.452057	0.0121435	-0.431613	0.0172393	-0.371408	0.0433023	0.137643	0.46825	0.0675402	0.722875	0.472649	0.00835139	0.503494	0.00456291	0.15039	0.427635	0.0409175	0.830016	-0.193993	0.30433	-0.202778	0.282517	0.128661	0.498035	-0.247051	0.188118	-0.169598	0.37027	0.211456	0.26198	0.334152	0.0711163	0.368947	0.0448187	-0.235699	0.209886	0.304332	0.102025	-0.123035	0.517163
TNNC1	brown	-0.597034	0.00049595	0.794632	1.57516e-07	-0.495765	0.00533676	0.0933082	0.623833	-0.637663	0.000150479	-0.620002	0.000257881	-0.38518	0.0355581	0.376173	0.0404838	-0.0099104	0.958548	0.510353	0.00395868	0.619907	0.000258609	-0.00580115	0.975729	0.0673352	0.723683	-0.326027	0.0787056	-0.094365	0.61989	0.0776968	0.683202	-0.273238	0.144026	0.0664399	0.727218	0.144436	0.44636	0.189686	0.315399	0.252708	0.17788	-0.0518085	0.785705	0.411528	0.0238572	-0.425229	0.0191534
MRPL41	brown	-0.596896	0.000497824	0.826139	1.88465e-08	-0.541529	0.00199799	0.2734	0.143779	-0.430852	0.0174587	-0.330233	0.0747029	-0.381236	0.0376516	0.379081	0.0388372	0.329901	0.0750132	0.688232	2.62757e-05	0.620643	0.000253031	0.00200702	0.991602	0.0320955	0.866294	-0.447665	0.0131157	-0.378816	0.0389848	0.0480436	0.800956	-0.125392	0.509107	-0.0677371	0.722099	0.0688953	0.717538	0.0684433	0.719317	-0.0707943	0.710081	-0.119577	0.529097	0.202446	0.283323	-0.262036	0.161864
CFAP126	brown	-0.596595	0.000501942	0.689745	2.48071e-05	-0.624185	0.000227664	0.372515	0.042634	-0.521742	0.00310668	-0.357103	0.0527159	-0.32138	0.083318	0.306043	0.100016	0.245413	0.191158	0.433132	0.0168078	0.544587	0.00186175	0.365801	0.0468176	0.259889	0.165457	-0.31492	0.0900693	-0.290807	0.118985	0.0595228	0.754703	-0.382727	0.0368489	0.0667052	0.72617	-0.0912691	0.631467	0.09907	0.602467	-0.148193	0.434492	-0.0527326	0.781973	-0.0241044	0.899389	-0.0355165	0.85219
RNF114	brown	-0.596183	0.000507638	0.690234	2.43487e-05	-0.482704	0.00689887	0.149418	0.43066	-0.457117	0.011099	-0.371496	0.0432488	-0.372949	0.0423741	0.415389	0.0224447	0.156751	0.408117	0.406335	0.025871	0.488943	0.0061101	0.183575	0.331527	0.256576	0.17111	-0.118824	0.531713	-0.238148	0.205051	0.110501	0.561033	-0.400757	0.028186	-0.184186	0.329893	-0.0272836	0.886199	0.0936479	0.622564	-0.0977257	0.607424	0.0832469	0.661859	0.255388	0.173168	-0.10587	0.577663
NDUFS1	brown	-0.596154	0.000508031	0.787999	2.35169e-07	-0.60429	0.000405549	0.184445	0.329201	-0.515629	0.00354193	-0.451962	0.012164	-0.223701	0.234703	0.286189	0.125229	0.135402	0.475593	0.555873	0.00142623	0.77975	3.79721e-07	0.0744975	0.695616	0.101667	0.592942	-0.358385	0.0518114	-0.381782	0.0373563	0.0884493	0.642086	-0.442953	0.0142301	-0.052953	0.781084	-0.0688449	0.717737	0.121172	0.523575	0.00950433	0.960245	-0.0440552	0.817191	0.111117	0.55884	-0.106366	0.575869
MSL1	brown	0.595748	0.000513697	-0.756268	1.33843e-06	0.577711	0.000828544	-0.325022	0.0796859	0.713707	9.51483e-06	0.333532	0.0716748	0.634337	0.000166966	-0.522748	0.00303961	-0.193318	0.306047	-0.267627	0.152774	-0.454458	0.011638	-0.334508	0.0707975	-0.43798	0.015491	0.406431	0.0258322	0.200455	0.288185	-0.200172	0.288881	0.206905	0.272625	-0.0188904	0.921076	0.125633	0.508286	-0.271716	0.146362	0.0664333	0.727244	-0.074541	0.695446	-0.25676	0.170791	0.245766	0.1905
TCF15	brown	-0.595167	0.000521903	0.413864	0.0229942	-0.270881	0.147656	0.3724	0.0427034	-0.0852519	0.654211	-0.315779	0.0891483	-0.23456	0.212163	0.154894	0.413761	0.219791	0.243199	0.379338	0.038694	0.0728763	0.701936	0.240356	0.200757	0.0422032	0.824756	0.0411094	0.82923	-0.139687	0.461606	0.301884	0.104951	-0.148908	0.432253	-0.136324	0.472564	0.260007	0.165257	0.0638766	0.737366	-0.0772986	0.684742	-0.217718	0.247785	0.0301742	0.874233	-0.0896432	0.637581
DCTN3	brown	-0.594863	0.000526235	0.76021	1.09409e-06	-0.515831	0.00352672	0.166534	0.379103	-0.616089	0.000289313	-0.367002	0.0460466	-0.362408	0.0490525	0.387354	0.0344443	0.082858	0.663346	0.396628	0.0300068	0.581336	0.00075432	0.176728	0.350184	0.175483	0.353644	-0.402389	0.027492	-0.240412	0.200649	0.311495	0.0938138	-0.364825	0.0474522	-0.0894083	0.638467	-0.000160673	0.999328	0.196235	0.298664	0.151103	0.425421	0.161993	0.392418	0.299292	0.108118	-0.344498	0.0622879
AIMP2	brown	-0.594755	0.000527785	0.700337	1.64263e-05	-0.158265	0.403547	0.100691	0.596514	-0.278655	0.13593	-0.49871	0.00502957	-0.36833	0.0452052	0.525047	0.00289112	0.125159	0.5099	0.586328	0.000661677	0.255551	0.172884	0.0303922	0.873332	-0.0555793	0.770508	0.0920925	0.62838	0.000708359	0.997036	-0.0504442	0.791223	-0.101398	0.593926	-0.22938	0.222723	0.238611	0.204146	-0.0834008	0.661271	-0.210934	0.263188	-0.256922	0.170512	0.468003	0.00910521	-0.332899	0.0722486
DBI	brown	-0.594694	0.000528655	0.807249	7.05071e-08	-0.603903	0.000409974	0.223169	0.235847	-0.431203	0.0173571	-0.242599	0.196458	-0.4033	0.0271105	0.244479	0.192907	0.199494	0.290552	0.503796	0.00453478	0.714105	9.35715e-06	0.206413	0.273793	0.280407	0.133384	-0.337091	0.0685154	-0.53286	0.00243219	0.263941	0.158726	-0.359777	0.0508435	-0.079425	0.676529	-0.0462471	0.808259	0.292622	0.116595	0.0528237	0.781606	0.0177748	0.925723	0.0753426	0.692329	-0.0415137	0.827576
ECH1	brown	-0.594271	0.000534775	0.653897	8.89786e-05	-0.567967	0.00106064	0.319342	0.0854045	-0.5276	0.00273359	-0.268582	0.151258	-0.148222	0.434402	0.224841	0.232264	0.319411	0.0853336	0.516601	0.00346941	0.645255	0.00011814	0.000502088	0.997899	-0.026159	0.890862	-0.37941	0.0386544	-0.279695	0.134414	-0.0859467	0.651569	-0.344514	0.0622748	-0.191815	0.309896	-0.0458026	0.810069	0.0536543	0.778256	0.0350912	0.853941	-0.146768	0.438974	0.148483	0.433584	0.0503832	0.79147
ZC3HC1	brown	-0.592455	0.000561728	0.676907	3.99849e-05	-0.410521	0.0242373	0.339675	0.0662898	-0.134648	0.478075	-0.38294	0.0367352	-0.394475	0.0309932	0.173598	0.35892	0.158239	0.403627	0.5649	0.00114459	0.3353	0.0700915	0.123045	0.517128	0.187576	0.320913	0.0595231	0.754702	-0.407859	0.0252659	0.201333	0.286034	-0.233806	0.213678	-0.158844	0.401807	0.150203	0.428216	0.26598	0.155412	-0.0214106	0.910585	-0.287623	0.123266	0.0804998	0.672392	0.0796335	0.675726
SCP2	brown	-0.591357	0.000578587	0.754697	1.44883e-06	-0.706472	1.2833e-05	0.29213	0.11724	-0.362393	0.0490627	-0.341305	0.0649158	-0.201634	0.285299	0.216767	0.249907	0.336767	0.0687987	0.464372	0.00973365	0.746866	2.13277e-06	0.227679	0.226266	0.261581	0.162621	-0.359653	0.0509292	-0.608938	0.000355595	0.121704	0.521743	-0.466675	0.00933095	-0.0466232	0.806729	-0.224341	0.233332	0.157468	0.405949	-0.0780166	0.681965	0.057492	0.76283	-0.101486	0.593603	0.0629208	0.741162
RNF40	brown	0.591173	0.000581457	-0.620668	0.000252842	0.59004	0.000599407	-0.326407	0.0783377	0.623881	0.000229749	0.500428	0.00485755	0.419364	0.0210632	-0.218107	0.24692	-0.082298	0.66549	-0.228828	0.223868	-0.487592	0.00627403	-0.28282	0.129935	-0.2574	0.16969	0.30796	0.0978006	0.191167	0.311565	-0.147766	0.435833	0.300042	0.107194	0.0867421	0.648549	-0.0876601	0.645071	-0.373644	0.041961	-0.194264	0.303642	0.0980505	0.606225	-0.106527	0.57529	-0.0199246	0.916769
KSR1	brown	0.590984	0.00058442	-0.66973	5.16954e-05	0.486262	0.00643904	-0.145361	0.443421	0.468137	0.00908271	0.508613	0.00410514	0.377914	0.0394911	-0.301027	0.105991	-0.161977	0.392465	-0.305488	0.100664	-0.435627	0.016119	-0.205206	0.276671	-0.170867	0.366646	0.10738	0.572215	0.239453	0.202506	-0.0565251	0.766709	0.335256	0.0701301	0.407302	0.0254855	0.0137081	0.942685	-0.25888	0.167163	-0.14661	0.439471	0.0224242	0.90637	-0.303435	0.10309	0.0274512	0.885505
CCAR1	brown	0.59073	0.000588424	-0.471878	0.00847268	0.45107	0.0123567	-0.157539	0.405736	0.25128	0.180425	0.402979	0.0272443	-0.0994887	0.600927	-0.318792	0.0859743	-0.385125	0.0355862	-0.430837	0.0174631	-0.402993	0.0272387	0.0897167	0.637305	-0.0242374	0.898837	-0.0704225	0.711539	0.22764	0.22635	0.036539	0.847983	0.562412	0.00121688	0.227061	0.227565	0.195131	0.301446	0.213463	0.257373	0.236531	0.208236	0.0675964	0.722653	-0.189567	0.315707	0.0531611	0.780245
SCOC	brown	-0.590372	0.000594098	0.774126	5.20425e-07	-0.726296	5.53038e-06	0.310201	0.0952591	-0.461184	0.010315	-0.425575	0.0190451	-0.363224	0.0485078	0.222048	0.238269	0.232655	0.216005	0.36756	0.0456916	0.680451	3.51307e-05	0.334027	0.0712287	0.35185	0.0565527	-0.407431	0.0254346	-0.411864	0.0237313	0.227894	0.225817	-0.489592	0.00603263	0.22373	0.234641	-0.0545012	0.774845	0.274937	0.14145	0.0246873	0.896969	-0.161638	0.393469	0.0321319	0.866144	0.0293564	0.877616
UIMC1	brown	0.589644	0.000605795	-0.631761	0.000180819	0.605533	0.00039162	-0.512337	0.00379732	0.383738	0.0363123	0.204661	0.277977	0.462158	0.0101344	-0.0630556	0.740626	-0.402142	0.0275961	-0.448067	0.0130241	-0.372998	0.0423449	-0.388884	0.0336779	-0.167565	0.376117	0.583273	0.000717109	0.393796	0.0313094	-0.276837	0.138609	0.019461	0.918699	0.191687	0.310224	-0.135857	0.474096	-0.348903	0.0587997	-0.239096	0.2032	0.131231	0.489417	0.0191493	0.919997	0.0331823	0.861809
UBA3	brown	-0.58954	0.000607492	0.760505	1.07756e-06	-0.426279	0.0188271	0.0760654	0.689522	-0.522237	0.00307351	-0.733117	4.07079e-06	-0.320068	0.0846568	0.527484	0.00274057	-0.0285041	0.881144	0.397984	0.0293987	0.532405	0.0024571	0.0460669	0.808993	0.0909485	0.632671	-0.101525	0.593461	-0.0173469	0.927507	0.0784778	0.680184	-0.422251	0.0201045	0.245804	0.190428	0.126524	0.50526	0.0202404	0.915455	-0.104842	0.581382	-0.191386	0.311001	0.426737	0.018686	-0.270576	0.14813
GTF2I	brown	-0.589119	0.000614355	0.465319	0.00956637	-0.461034	0.0103431	0.428915	0.0180278	-0.269222	0.15025	-0.376965	0.0400298	-0.107887	0.570391	0.302563	0.104134	0.493169	0.00562055	0.425596	0.0190387	0.254302	0.175067	0.00882988	0.963064	0.0575235	0.762704	-0.195704	0.300001	-0.132978	0.483599	-0.136631	0.471559	-0.124407	0.512464	-0.0869806	0.647645	-0.306577	0.0993946	-0.157277	0.406527	-0.295723	0.112595	-0.296898	0.111105	0.0673336	0.723689	-0.0051186	0.978584
ING3	brown	-0.589027	0.000615864	0.686073	2.85055e-05	-0.262676	0.160805	0.257011	0.17036	-0.302221	0.104545	-0.373482	0.0420572	-0.73109	4.46303e-06	0.427701	0.0183922	0.0681029	0.720657	0.374676	0.0413527	0.163894	0.386811	0.415035	0.0225714	0.318681	0.0860899	-0.020904	0.912693	-0.226003	0.229797	0.402389	0.027492	-0.0630948	0.740471	-0.231774	0.217799	0.204443	0.278499	0.342618	0.0638247	-0.0812251	0.669605	-0.128689	0.497938	0.268841	0.15085	-0.21168	0.261464
GPATCH3	brown	0.588897	0.000618017	-0.496556	0.00525269	0.378143	0.0393624	-0.286981	0.124142	0.507945	0.00416249	0.533542	0.00239531	0.41627	0.0221324	-0.470001	0.00877434	-0.0838346	0.659614	-0.16437	0.385415	-0.0975623	0.608028	-0.210792	0.263516	-0.290328	0.119622	0.101746	0.592653	-0.0609015	0.7492	-0.182944	0.333221	0.246126	0.18983	0.209251	0.267103	0.218354	0.246371	-0.0768398	0.686519	0.159634	0.399439	-0.02983	0.875657	-0.271534	0.146644	0.17617	0.351733
IFT122	brown	0.586543	0.000657917	-0.601775	0.000435089	0.567796	0.00106517	-0.457505	0.0110221	0.440601	0.0148154	0.17333	0.359674	0.379828	0.0384226	-0.221213	0.240086	-0.344637	0.0621751	-0.378338	0.0392524	-0.494936	0.00542599	-0.215322	0.253154	-0.0433605	0.820027	0.542245	0.00196535	0.319022	0.0857356	-0.0423998	0.823952	0.00721625	0.969811	-0.130517	0.491804	0.00264233	0.988944	-0.196954	0.296863	-0.101186	0.5947	0.204911	0.277377	-0.0737615	0.698482	0.143865	0.448177
FAM168B	brown	0.586276	0.000662588	-0.66095	7.01315e-05	0.589617	0.00060624	-0.341997	0.064339	0.452647	0.0120176	0.259628	0.165897	0.567657	0.00106887	-0.127762	0.501067	-0.219845	0.24308	-0.277198	0.138074	-0.46638	0.00938184	-0.30104	0.105975	-0.396617	0.0300117	0.470735	0.00865532	0.357797	0.0522248	-0.412174	0.0236158	0.118477	0.532922	0.156049	0.410246	0.0110258	0.953887	-0.507416	0.00420844	-0.2564	0.171414	0.033383	0.860981	-0.0638635	0.737418	0.0318899	0.867143
RTN4IP1	brown	-0.586266	0.000662754	0.72749	5.24493e-06	-0.485056	0.00659188	0.212334	0.25996	-0.549389	0.00166409	-0.361843	0.0494329	-0.277798	0.137189	0.512263	0.00380319	0.339106	0.0667751	0.461449	0.0102657	0.585409	0.000677942	-0.0135657	0.94328	-0.0719276	0.705643	-0.520433	0.00319579	-0.0932575	0.624022	-0.0179808	0.924865	-0.0763469	0.68843	0.165529	0.382026	-0.0257408	0.892596	-0.10298	0.58815	-0.146725	0.439108	-0.210171	0.264959	0.34046	0.0656255	-0.459292	0.0106738
MTF1	brown	0.585835	0.000670359	-0.771446	6.02897e-07	0.630543	0.000187722	-0.17639	0.351123	0.438724	0.0152966	0.459607	0.0106134	0.374785	0.0412891	-0.135086	0.476632	-0.081963	0.666774	-0.442405	0.0143648	-0.681681	3.35739e-05	-0.211574	0.261708	-0.204254	0.278953	0.406141	0.0259486	0.438407	0.0153792	-0.31614	0.0887635	0.382167	0.0371487	-0.0308854	0.871293	-0.103445	0.586456	-0.416951	0.0218935	-0.364828	0.0474504	0.0761019	0.68938	-0.153913	0.416762	0.141036	0.457246
MGST2	brown	-0.585299	0.000679912	0.76535	8.36403e-07	-0.624853	0.000223135	0.445086	0.0137163	-0.480442	0.00720532	-0.272548	0.145082	-0.632118	0.000178842	0.215583	0.252565	0.342761	0.0637071	0.431496	0.0172729	0.478732	0.00744468	0.306831	0.0991008	0.29818	0.109499	-0.642355	0.000129677	-0.33979	0.0661924	0.220217	0.242262	-0.0444621	0.815531	-0.057856	0.761372	0.105513	0.578952	0.41002	0.0244283	0.166611	0.378879	-0.182114	0.335456	0.102742	0.589017	-0.150178	0.428295
FARS2	brown	-0.584796	0.000688985	0.730714	4.53943e-06	-0.445051	0.0137245	0.230792	0.219809	-0.410173	0.0243699	-0.492369	0.00571055	-0.438677	0.0153087	0.335613	0.0698137	0.0663817	0.727448	0.561824	0.00123454	0.483143	0.00684063	0.154895	0.413761	0.174599	0.356113	-0.16602	0.380598	-0.184067	0.33021	0.150281	0.427975	-0.280496	0.133256	0.138115	0.46671	0.223123	0.235945	0.197049	0.296624	-0.0170757	0.928637	-0.265446	0.156275	0.227995	0.225606	-0.165632	0.381725
UQCRBP1	brown	-0.58462	0.000692173	0.606016	0.000386322	-0.522992	0.00302355	0.39649	0.0300689	-0.203117	0.281696	-0.415283	0.0224827	-0.321181	0.0835197	0.251938	0.179249	0.184358	0.329433	0.367339	0.045832	0.269723	0.149462	0.379287	0.0387227	0.477112	0.00767759	-0.0207975	0.913136	-0.448572	0.0129099	0.408057	0.025188	-0.488867	0.00611923	-0.0652318	0.731995	-0.0301892	0.874171	0.181718	0.336527	-0.226139	0.229508	0.0811439	0.669917	-0.118126	0.534144	0.12154	0.522306
ADH5	brown	-0.584481	0.000694708	0.743372	2.52312e-06	-0.600704	0.000448226	0.199076	0.291583	-0.477103	0.00767898	-0.351846	0.0565554	-0.291538	0.118019	0.362461	0.0490169	0.325908	0.0788214	0.428898	0.0180328	0.70919	1.14806e-05	0.190628	0.312957	0.133307	0.482509	-0.352717	0.0559045	-0.328424	0.076405	0.00632808	0.973525	-0.45502	0.0115224	0.0977355	0.607388	0.0223511	0.906674	0.0974445	0.608463	-0.0614245	0.747116	-0.185824	0.325533	0.250407	0.181996	-0.038736	0.838958
HMBOX1	brown	0.583463	0.000713538	-0.760586	1.07308e-06	0.478743	0.00744314	-0.0825432	0.664551	0.53383	0.00237988	0.529918	0.00259704	0.41753	0.0216917	-0.397093	0.0297969	-0.122101	0.520373	-0.466625	0.00933964	-0.52014	0.00321598	-0.177904	0.346938	-0.208825	0.268101	0.292158	0.117204	0.168183	0.374334	-0.215853	0.251957	0.353912	0.0550212	0.158829	0.401851	-0.106576	0.575113	-0.212424	0.259752	-0.131118	0.489794	0.0186974	0.921879	-0.373706	0.0419243	0.319406	0.0853385
CUTA	brown	-0.583255	0.000717447	0.679274	3.66808e-05	-0.363692	0.048197	0.393052	0.0316595	-0.527268	0.00275366	-0.239002	0.203382	-0.711053	1.06296e-05	0.555972	0.00142284	0.19703	0.296672	0.318778	0.0859885	0.246455	0.189219	0.271382	0.146878	0.330866	0.0741146	-0.348434	0.0591635	-0.142139	0.453698	0.259523	0.166073	0.00849359	0.96447	-0.114504	0.546839	0.159395	0.400157	0.198448	0.293139	-0.201352	0.285989	0.0211477	0.911679	0.271278	0.147039	-0.284624	0.127399
GATA2	brown	-0.582865	0.000724812	0.518732	0.00331486	-0.51183	0.00383804	0.450334	0.0125174	-0.33926	0.0666436	-0.431498	0.0172721	-0.363735	0.0481691	0.290957	0.118787	0.266656	0.154325	0.218651	0.245713	0.278508	0.136146	0.289052	0.121331	0.217048	0.249277	-0.278072	0.136785	-0.247445	0.187391	0.146239	0.440641	-0.169847	0.369555	0.0378346	0.842659	-0.108988	0.566441	0.167412	0.376559	-0.165534	0.382013	-0.119913	0.527933	-0.0235261	0.901791	0.00829454	0.965302
GEN1	brown	-0.582337	0.000734886	0.53185	0.00248775	-0.533475	0.00239893	0.379683	0.038503	-0.244854	0.192203	-0.164351	0.385472	-0.175993	0.352225	0.145526	0.442898	0.512959	0.00374787	0.367804	0.0455368	0.471341	0.00855816	0.160478	0.39692	0.0285766	0.880843	-0.205543	0.275865	-0.395062	0.0307213	-0.144256	0.446932	-0.193369	0.305918	-0.193089	0.306631	-0.101462	0.593691	0.0793873	0.676675	-0.101965	0.59185	-0.31473	0.0902735	0.0196751	0.917808	0.159876	0.398718
PSMB6	brown	-0.581109	0.000758784	0.824645	2.10367e-08	-0.389652	0.0332985	0.0266877	0.888669	-0.382761	0.0368305	-0.33859	0.0672173	-0.34381	0.0628465	0.33967	0.0662944	0.200093	0.289075	0.721231	6.90336e-06	0.587334	0.000644259	-0.0556397	0.770265	0.0121897	0.949025	-0.142261	0.453308	-0.254965	0.173906	-0.0118371	0.950498	-0.315491	0.0894558	-0.192757	0.307482	0.201426	0.285807	0.10826	0.569053	0.160013	0.398306	-0.172659	0.361565	0.491579	0.00580058	-0.351478	0.0568324
SNORD81	brown	0.580967	0.000761601	-0.549136	0.001674	0.521322	0.00313501	-0.474791	0.00802208	0.572024	0.000957893	0.141531	0.455651	0.324348	0.0803486	-0.123451	0.515736	-0.269468	0.149863	-0.367628	0.0456484	-0.428152	0.0182562	-0.148627	0.433133	-0.0370629	0.845829	0.488626	0.00614816	0.106404	0.575734	-0.134379	0.478965	0.0370302	0.845964	0.0403223	0.832454	0.0228206	0.904722	-0.213049	0.258319	-0.197656	0.295109	0.280738	0.132908	-0.103042	0.587922	0.0783817	0.680555
ZNF267	brown	0.580801	0.000764886	-0.522726	0.00304108	0.521336	0.00313409	-0.334076	0.0711848	0.437854	0.015524	0.482369	0.00694345	0.276338	0.139351	-0.246489	0.189157	-0.11781	0.535245	-0.191685	0.31023	-0.316163	0.0887393	-0.352286	0.056226	-0.352802	0.0558415	0.31632	0.0885717	0.302541	0.10416	-0.41343	0.0231525	0.43061	0.017529	0.270725	0.147898	-0.0806009	0.672003	-0.264467	0.157866	-0.0783492	0.68068	-0.30256	0.104137	0.00351471	0.985294	0.096138	0.613301
LANCL2	brown	-0.58048	0.000771305	0.700735	1.61685e-05	-0.317362	0.08747	0.110414	0.561344	-0.24208	0.197448	-0.536332	0.00224941	-0.37455	0.0414269	0.211826	0.261128	0.0879403	0.64401	0.581592	0.000749308	0.45296	0.0119513	0.0739716	0.697663	-0.0404291	0.832016	-0.177414	0.348288	-0.134406	0.478875	0.125332	0.509309	-0.0707898	0.710099	0.0450244	0.813239	0.422086	0.0201583	0.189213	0.31663	0.207294	0.271706	-0.288008	0.122742	0.285008	0.126864	-0.349874	0.0580512
MRPS17	brown	-0.57976	0.000785838	0.656541	8.1441e-05	-0.300539	0.106585	0.298944	0.108549	-0.497769	0.00512602	-0.329734	0.0751689	-0.594866	0.000526198	0.571254	0.000976689	0.184527	0.328982	0.288687	0.121823	0.160925	0.395588	0.266888	0.153953	0.219101	0.244717	-0.218835	0.245305	0.0295164	0.876954	0.108409	0.56852	-0.0384046	0.840318	-0.0767284	0.686951	0.136484	0.472038	0.0975022	0.60825	-0.162785	0.390078	-0.108521	0.568118	0.411785	0.0237609	-0.325758	0.0789674
NOL7	brown	-0.578975	0.000801975	0.713062	9.77563e-06	-0.29138	0.118227	0.100077	0.598765	-0.251915	0.179291	-0.423344	0.019751	-0.466119	0.00942683	0.507727	0.00418144	0.191148	0.311614	0.427858	0.0183447	0.374261	0.0415969	0.0859305	0.65163	0.151721	0.42351	0.0382168	0.841089	-0.141224	0.45664	0.117922	0.534853	-0.209492	0.266542	0.0627461	0.741856	0.127492	0.50198	0.068807	0.717885	-0.236792	0.20772	-0.326357	0.0783855	0.431231	0.0173491	-0.220334	0.242007
MMUT	brown	-0.578961	0.00080225	0.737592	3.31267e-06	-0.644817	0.000119822	0.195593	0.30028	-0.387005	0.0346212	-0.398456	0.0291892	-0.129066	0.496672	0.232192	0.216946	0.383538	0.0364179	0.677877	3.86e-05	0.755452	1.39481e-06	-0.0197497	0.917497	0.0010028	0.995804	-0.404759	0.0265088	-0.376891	0.0400719	0.0611915	0.748044	-0.398879	0.0290027	0.112618	0.553506	-0.112149	0.555171	0.0113636	0.952476	-0.0175709	0.926573	-0.302776	0.103877	0.134652	0.478064	-0.213305	0.257735
SLC7A2	brown	0.578589	0.000809993	-0.571429	0.000972381	0.565502	0.00112766	-0.407981	0.025218	0.100898	0.595754	0.395713	0.0304228	0.199868	0.289628	-0.0962206	0.612994	-0.284961	0.126931	-0.494851	0.00543522	-0.422777	0.0199337	-0.333933	0.0713134	-0.148663	0.433021	0.262664	0.160825	0.545417	0.0018262	-0.334967	0.0703874	0.253279	0.176868	-0.151497	0.424201	0.0320445	0.866505	-0.175062	0.354818	0.0679454	0.721278	0.0981388	0.605899	0.245904	0.190243	0.0608295	0.749487
YIPF5	brown	-0.577127	0.000841074	0.711647	1.03701e-05	-0.33027	0.074668	0.167441	0.376475	-0.472352	0.008398	-0.527324	0.00275025	-0.633804	0.000169754	0.538703	0.00213149	0.102141	0.591207	0.348033	0.059476	0.256064	0.171995	0.253618	0.176271	0.180075	0.340988	-0.0968242	0.610758	0.0434496	0.819663	0.146613	0.439462	-0.160564	0.396662	-0.0307851	0.871708	0.195243	0.301162	0.149885	0.429205	-0.0654783	0.73102	-0.278158	0.136658	0.514558	0.00362336	-0.309505	0.0960429
ZNF684	brown	-0.577071	0.000842297	0.538931	0.00212043	-0.46711	0.00925649	0.572285	0.000951577	-0.180081	0.340972	-0.177249	0.348744	-0.313123	0.0920193	0.223463	0.235215	0.495367	0.00537944	0.475867	0.0078607	0.269757	0.149409	0.0932225	0.624153	-0.0338779	0.858941	-0.297091	0.110863	-0.283929	0.128372	-0.0834805	0.660966	0.123888	0.51424	-0.0574034	0.763186	-0.0917577	0.629634	-0.076919	0.686212	-0.27681	0.138649	-0.316173	0.0887285	-0.0624746	0.742936	0.0456265	0.810786
DLST	brown	-0.577003	0.000843763	0.641377	0.00013379	-0.482243	0.00696033	0.152193	0.42205	-0.413523	0.0231185	-0.47064	0.00867059	-0.0270478	0.887177	0.377339	0.0398171	0.134758	0.477712	0.544255	0.00187614	0.62616	0.000214515	-0.0285847	0.88081	0.0568754	0.765303	-0.0701988	0.712417	-0.21412	0.255878	-0.0464341	0.807499	-0.553546	0.00150793	0.111975	0.555788	-0.128038	0.500135	-0.152626	0.420718	-0.246732	0.188706	-0.0389692	0.838001	0.124427	0.512396	-0.074368	0.69612
DOCK3	brown	0.575945	0.000866953	-0.602792	0.000422929	0.404958	0.0264274	-0.275249	0.140981	0.439677	0.0150507	0.387494	0.0343735	0.565322	0.00113271	-0.199426	0.290719	-0.1154	0.543686	-0.296394	0.111743	-0.314305	0.0907332	-0.336977	0.0686149	-0.288957	0.121458	0.258914	0.167106	0.223421	0.235306	-0.240736	0.200024	0.123754	0.514698	0.24058	0.200325	-0.21246	0.259671	-0.492498	0.00569591	-0.33501	0.0703495	0.0458508	0.809873	-0.225115	0.23168	0.172229	0.362781
RPP25L	brown	-0.575598	0.000874701	0.696446	1.91507e-05	-0.313221	0.0919118	0.218926	0.245104	-0.275838	0.140098	-0.244226	0.193382	-0.387084	0.0345811	0.475209	0.00795902	0.322383	0.0823053	0.658544	7.61165e-05	0.355194	0.0540859	-0.104617	0.582199	0.0826665	0.664079	-0.129354	0.495704	-0.183546	0.331604	0.132003	0.48684	-0.13311	0.483164	-0.0384843	0.839991	0.0335826	0.860158	-0.079988	0.674361	-0.279041	0.135366	-0.205499	0.275971	0.354477	0.0546076	-0.339175	0.0667164
ZNF486	brown	-0.574938	0.000889561	0.603845	0.000410645	-0.460059	0.0105272	0.239937	0.201567	-0.249533	0.183577	-0.4397	0.0150447	-0.21957	0.243684	0.338225	0.0675316	0.1293	0.495885	0.353085	0.0556318	0.395072	0.0307171	0.214647	0.254682	0.227428	0.226792	0.0595279	0.754683	-0.318436	0.0863453	0.06743	0.723309	-0.389556	0.0333457	0.0703743	0.711728	-0.22936	0.222765	0.0187594	0.921621	-0.187458	0.32122	-0.019982	0.91653	0.0682021	0.720266	0.0365688	0.847861
COA1	brown	-0.573578	0.000920912	0.813963	4.48717e-08	-0.427789	0.0183658	0.138866	0.464267	-0.688745	2.57691e-05	-0.483172	0.00683673	-0.589143	0.000613965	0.652956	9.18068e-05	-0.00963463	0.9597	0.324485	0.0802134	0.472396	0.00839104	0.14136	0.456201	0.256043	0.172031	-0.264542	0.157744	-0.0743966	0.696008	0.103164	0.587478	-0.241211	0.19911	0.0280878	0.882867	0.0172198	0.928037	0.122732	0.518205	-0.0937353	0.622238	0.0851083	0.654758	0.48617	0.00645054	-0.355468	0.0538872
ZNF503	brown	-0.573486	0.000923066	0.444411	0.0138773	-0.483872	0.00674492	0.485778	0.00650004	-0.254928	0.173972	-0.329356	0.0755243	-0.287252	0.123772	0.170828	0.366757	0.125194	0.509782	0.238619	0.204129	0.117287	0.537073	0.450522	0.0124763	0.363814	0.0481163	-0.142124	0.453747	-0.358005	0.0520781	0.516878	0.00344899	-0.368208	0.0452818	-0.200385	0.288357	-0.244965	0.191994	0.16494	0.383745	-0.099845	0.599617	0.248699	0.185093	-0.211239	0.262481	0.0462262	0.808344
CDC26	brown	-0.57337	0.000925769	0.743314	2.53008e-06	-0.34213	0.0642283	0.133912	0.480506	-0.27222	0.145586	-0.467583	0.0091762	-0.509846	0.00400086	0.454104	0.0117116	0.061843	0.745449	0.337482	0.0681751	0.360094	0.050625	0.293304	0.115707	0.323902	0.0807895	0.0172851	0.927764	-0.237078	0.207153	0.150429	0.427514	-0.326565	0.0781841	0.0846876	0.65636	0.179694	0.342027	0.207694	0.27076	-0.0761528	0.689183	-0.113996	0.548633	0.358257	0.051901	-0.124456	0.512298
HS1BP3	brown	-0.570252	0.00100165	0.486018	0.00646967	-0.309244	0.0963379	0.316183	0.0887179	-0.280481	0.133277	-0.284936	0.126965	-0.257302	0.169858	0.396614	0.0300128	0.335946	0.0695193	0.462746	0.0100266	0.204339	0.27875	0.15372	0.417355	0.0235551	0.901671	-0.0500449	0.79284	-0.117939	0.534796	0.111221	0.558468	-0.0955662	0.615423	-0.250865	0.18117	-0.094183	0.620568	-0.160917	0.395613	-0.350538	0.0575442	-0.0598898	0.753237	0.108224	0.569181	-0.135982	0.473687
INSIG2	brown	-0.570062	0.00100643	0.66911	5.28371e-05	-0.601523	0.000438154	0.252568	0.178127	-0.684048	3.07501e-05	-0.364389	0.0477379	-0.349399	0.0584162	0.545411	0.00182644	0.264966	0.157055	0.197994	0.294267	0.523433	0.00299472	0.111183	0.558603	0.24136	0.198826	-0.324868	0.0798371	-0.0917838	0.629536	-0.0288159	0.879853	-0.346314	0.0608303	0.14944	0.430591	-0.33503	0.0703312	0.00961599	0.959778	-0.193412	0.305809	-0.13063	0.491426	0.35847	0.0517519	-0.128874	0.497317
ANAPC11	brown	-0.569474	0.0010214	0.786277	2.60347e-07	-0.387549	0.0343458	0.125158	0.509903	-0.330917	0.0740669	-0.375816	0.0406897	-0.563483	0.00118528	0.313198	0.0919374	0.0408669	0.830223	0.503976	0.004518	0.415871	0.0222735	0.223451	0.23524	0.199074	0.291588	-0.111526	0.557383	-0.329075	0.0757884	0.280629	0.133064	-0.184353	0.329446	-0.136738	0.471207	0.274625	0.141921	0.359636	0.0509405	0.219144	0.244624	-0.0841154	0.658542	0.359859	0.0507865	-0.243284	0.195159
CACNB1	brown	0.568877	0.0010368	-0.56572	0.00112161	0.458524	0.0108224	-0.321078	0.0836245	0.356996	0.0527917	0.332847	0.0722955	0.42472	0.0193131	-0.156894	0.407686	-0.113401	0.550735	-0.30757	0.098248	-0.317851	0.0869564	-0.326751	0.0780047	-0.284553	0.127499	0.141775	0.454868	0.375704	0.0407546	-0.348872	0.0588237	0.244563	0.192748	0.501071	0.00479448	-0.00542693	0.977294	-0.334511	0.0707947	-0.0329658	0.862702	-0.0712092	0.708456	0.0363208	0.848881	-0.13353	0.481771
SUB1	brown	-0.568807	0.00103861	0.764661	8.67398e-07	-0.409315	0.0246989	-0.0524278	0.783204	-0.471401	0.0085486	-0.620837	0.000251577	-0.332641	0.0724832	0.443835	0.0140157	-0.0156023	0.934781	0.312479	0.0927259	0.553472	0.00151058	0.12314	0.516805	0.252717	0.177863	-0.0993452	0.601454	-0.194522	0.302988	0.131574	0.488271	-0.476188	0.00781325	-0.107598	0.571432	0.0732306	0.700553	0.158541	0.402718	0.0601424	0.752229	0.166553	0.379047	0.395467	0.0305351	-0.297303	0.110597
PIN4	brown	-0.568465	0.00104753	0.591207	0.000580937	-0.52202	0.00308799	0.408388	0.0250587	-0.268287	0.151725	-0.216654	0.250159	-0.40339	0.027073	0.107523	0.571702	0.184276	0.329653	0.258662	0.167534	0.33845	0.0673381	0.41218	0.0236136	0.516695	0.00346245	-0.240578	0.200329	-0.494483	0.00547535	0.413223	0.0232285	-0.296497	0.111612	-0.281319	0.132073	-0.146713	0.439147	0.384413	0.0359575	0.0182749	0.923639	0.18357	0.331541	-0.159746	0.399106	0.192514	0.308103
HSD17B4	brown	-0.568368	0.00105008	0.612251	0.000323382	-0.65973	7.3111e-05	0.358595	0.0516646	-0.434876	0.0163238	-0.362303	0.049123	-0.160241	0.397628	0.231365	0.218635	0.324765	0.0799381	0.358021	0.0520673	0.572325	0.000950627	0.241483	0.198589	0.170528	0.367613	-0.223345	0.235468	-0.301988	0.104826	-0.061667	0.74615	-0.548266	0.00170859	-0.0129597	0.94581	-0.138865	0.464269	0.0514553	0.787133	-0.162616	0.390576	-0.304964	0.101279	0.0433488	0.820075	0.314057	0.0910018
MRPL58	brown	-0.568342	0.00105075	0.748605	1.95963e-06	-0.472428	0.00838609	0.130376	0.492275	-0.41023	0.024348	-0.405411	0.0262431	-0.391939	0.0321883	0.1434	0.449662	0.218755	0.245482	0.585954	0.000668247	0.562774	0.00120614	0.0641603	0.736241	0.0153131	0.935988	-0.327527	0.07726	-0.215621	0.252479	0.0479948	0.801155	-0.148946	0.432136	-0.12955	0.495043	0.256002	0.172101	0.30584	0.100252	0.384469	0.035928	-0.282585	0.130269	0.341278	0.0649378	-0.270109	0.148858
CALM3	brown	-0.568056	0.0010583	0.555741	0.00143074	-0.406037	0.0259906	0.334801	0.0705353	-0.260979	0.163626	-0.393456	0.0314688	-0.321339	0.0833596	0.194722	0.302479	0.209451	0.266636	0.456572	0.0112078	0.300852	0.106204	0.0984458	0.604767	0.149835	0.429362	-0.230907	0.219573	-0.256658	0.170968	0.272005	0.145917	-0.0857269	0.652404	-0.257719	0.169143	0.219894	0.242972	0.159387	0.40018	-0.00919296	0.961546	-0.000229338	0.99904	0.0135938	0.943162	-0.088573	0.641619
NPY6R	brown	-0.567904	0.0010623	0.636535	0.0001559	-0.523964	0.00296026	0.336716	0.0688427	-0.687661	2.68499e-05	-0.382444	0.0369999	-0.431537	0.0172609	0.533223	0.00241249	0.282552	0.130316	0.39163	0.0323367	0.368019	0.0454009	-0.00690478	0.971113	0.0518806	0.785414	-0.504945	0.00442893	0.0207483	0.913341	0.0480964	0.800742	-0.0539013	0.777261	0.0572983	0.763607	-0.162024	0.392326	-0.028545	0.880974	-0.130894	0.490542	-0.162879	0.389799	0.354505	0.0545866	-0.475466	0.00792056
ZNF283	brown	-0.567794	0.00106522	0.5762	0.000861327	-0.431895	0.0171583	0.426427	0.0187814	-0.303404	0.103127	-0.0748086	0.694405	-0.403122	0.0271848	0.342197	0.0641732	0.471968	0.00845843	0.450758	0.0124245	0.30828	0.0974352	0.136035	0.473513	0.19952	0.290486	-0.215477	0.252804	-0.216469	0.250574	-0.0918018	0.629469	-0.0547554	0.773822	-0.0590053	0.756772	0.0284553	0.881346	0.0380167	0.841911	-0.238939	0.203506	-0.293297	0.115715	0.139053	0.463661	0.0246747	0.897021
HSP90AA1	brown	-0.567368	0.00107661	0.454203	0.0116909	-0.262011	0.161906	0.318042	0.0867563	-0.420326	0.0207397	-0.386883	0.0346832	-0.318746	0.0860218	0.44871	0.0128788	0.148343	0.434023	0.262856	0.160508	0.157125	0.406987	0.050823	0.78969	0.0154336	0.935485	-0.0681059	0.720645	0.15781	0.404916	-0.0690504	0.716928	-0.0152828	0.936114	0.167834	0.37534	-0.0710882	0.708929	-0.0555501	0.770625	-0.214496	0.255023	-0.435067	0.0162715	0.3324	0.0727024	-0.205824	0.275194
YEATS4	brown	-0.567347	0.00107716	0.717291	8.17672e-06	-0.586906	0.000651624	0.222767	0.236715	-0.345419	0.061545	-0.281131	0.132343	-0.153784	0.417157	0.133741	0.481074	0.236508	0.20828	0.500942	0.00480703	0.703798	1.43018e-05	0.0648952	0.733328	-0.021275	0.911149	-0.241229	0.199076	-0.456494	0.0112235	-0.126761	0.504456	-0.32556	0.0791598	-0.173409	0.35945	-0.120666	0.525326	0.124715	0.511415	0.0961187	0.613372	-0.184909	0.327964	0.0923159	0.627543	0.197567	0.295331
NNT	brown	-0.566602	0.00109732	0.714336	9.2666e-06	-0.615516	0.000294189	0.308347	0.097358	-0.508514	0.00411359	-0.297483	0.11037	-0.192353	0.308516	0.23577	0.209746	0.226206	0.229366	0.562683	0.00120882	0.728656	4.97901e-06	0.0518809	0.785413	-0.000339656	0.998579	-0.505051	0.00441928	-0.32457	0.0801299	-0.0107262	0.955139	-0.287469	0.123475	0.0580898	0.760436	-0.0795419	0.676079	0.0392833	0.836713	0.00649999	0.972806	-0.0790322	0.678044	0.0326706	0.86392	-0.0893661	0.638626
OXNAD1	brown	-0.566266	0.0011065	0.578568	0.000810446	-0.361447	0.0497006	0.29699	0.11099	-0.558974	0.00132335	-0.426505	0.0187574	-0.32088	0.0838263	0.537442	0.00219353	0.262439	0.161197	0.377744	0.0395872	0.277382	0.137802	0.0356003	0.851845	-0.109013	0.566351	-0.300509	0.106623	0.114886	0.545493	-0.112939	0.552368	-0.0661674	0.728294	-0.0155455	0.935018	0.030998	0.870828	-0.154777	0.41412	-0.167005	0.377735	-0.187017	0.322383	0.404812	0.0264868	-0.407086	0.0255712
MRPS22	brown	-0.566111	0.00111077	0.686637	2.79067e-05	-0.308433	0.0972596	0.168682	0.372897	-0.226244	0.229287	-0.385116	0.0355913	-0.357829	0.0522022	0.398747	0.0290608	0.111524	0.55739	0.452327	0.0120857	0.340752	0.0653794	0.224401	0.233203	0.30591	0.100171	-0.0432294	0.820562	-0.243897	0.194001	0.22273	0.236794	-0.294026	0.114771	-0.103529	0.58615	0.0567058	0.765984	0.0490583	0.796839	-0.235611	0.210062	0.0243378	0.89842	0.157465	0.40596	-0.124465	0.512268
CDH13	brown	-0.562984	0.00119994	0.591906	0.000570109	-0.530065	0.00258857	0.42526	0.0191435	-0.686673	2.78692e-05	-0.305425	0.100738	-0.372192	0.0428285	0.411003	0.0240547	0.226743	0.228233	0.288253	0.12241	0.340332	0.065733	0.211522	0.261828	0.185575	0.326194	-0.311625	0.0936692	-0.0749617	0.69381	-0.0443539	0.815973	-0.24443	0.192998	-0.238788	0.2038	-0.407357	0.0254638	0.0772501	0.68493	-0.140825	0.457925	-0.120519	0.525835	0.18131	0.33763	-0.00705143	0.9705
KDM5B	brown	0.56174	0.00123708	-0.670148	5.09364e-05	0.559873	0.00129474	-0.303848	0.102598	0.216124	0.251349	0.19746	0.295598	0.347355	0.0600077	0.0131035	0.945209	-0.299228	0.108197	-0.49545	0.00537046	-0.499346	0.0049653	-0.318966	0.0857933	-0.218909	0.245141	0.371817	0.0430548	0.574543	0.000898564	-0.363349	0.0484248	0.228385	0.224791	0.231911	0.217519	-0.0854251	0.653552	-0.392764	0.0317955	-0.347992	0.0595083	-0.0332513	0.861524	0.0385553	0.839699	0.10796	0.570132
GOT2	brown	-0.561321	0.00124983	0.755787	1.37139e-06	-0.55126	0.00159213	0.144087	0.447469	-0.466193	0.0094141	-0.373352	0.0421344	-0.127073	0.503399	0.203484	0.28081	0.185351	0.326789	0.676831	4.00954e-05	0.79723	1.34105e-07	-0.0653961	0.731345	-0.0971962	0.609381	-0.393515	0.0314413	-0.314475	0.0905489	-0.0180127	0.924732	-0.349571	0.0582839	-0.0323522	0.865234	0.00877167	0.963307	0.0554092	0.771192	0.109091	0.566072	-0.196538	0.297904	0.174394	0.356686	-0.170451	0.367832
RBP1	brown	-0.561163	0.00125467	0.658446	7.63693e-05	-0.259758	0.165677	0.281152	0.132313	-0.366924	0.0460962	-0.225923	0.229966	-0.625602	0.000218159	0.374065	0.0417122	0.212903	0.258654	0.485464	0.0065398	0.220116	0.242483	0.246611	0.188931	0.0397316	0.834875	-0.194642	0.302684	-0.103062	0.587851	0.110324	0.561667	0.0189012	0.921031	-0.370946	0.0435837	0.391669	0.0323179	0.196805	0.297235	0.0252415	0.894668	-0.197424	0.295688	0.346061	0.0610323	-0.296006	0.112235
RGS9BP	brown	-0.560744	0.00126758	0.60905	0.000354466	-0.485926	0.00648132	0.250696	0.181476	-0.27706	0.138279	-0.339302	0.0666079	-0.127651	0.501442	0.155665	0.411413	0.253601	0.1763	0.516921	0.00344578	0.450691	0.0124393	0.033858	0.859023	0.0296642	0.876342	-0.237884	0.205568	-0.334903	0.0704442	0.153875	0.416878	-0.289267	0.121042	-0.180661	0.339391	-0.0489571	0.797249	0.0372217	0.845177	0.0225345	0.905912	-0.0467462	0.806229	0.057002	0.764795	-0.146421	0.440068
ARMCX3	brown	-0.560432	0.00127724	0.628955	0.000197065	-0.381102	0.0377247	0.0971453	0.609569	-0.342533	0.0638948	-0.546078	0.0017983	-0.119308	0.530032	0.531255	0.00252094	0.0456029	0.810882	0.364743	0.0475058	0.483564	0.00678518	0.0740709	0.697277	0.113739	0.549539	0.101994	0.591746	-0.133331	0.48243	0.0500967	0.79263	-0.515657	0.00353984	0.118704	0.53213	-0.187179	0.321954	-0.179863	0.341565	-0.444397	0.0138805	-0.144933	0.44478	0.218257	0.246585	-0.0236794	0.901154
UQCC1	brown	-0.559517	0.001306	0.740444	2.89876e-06	-0.623682	0.00023112	0.156175	0.409864	-0.501386	0.00476381	-0.455393	0.0114462	-0.125756	0.507866	0.378704	0.0390472	0.220004	0.242729	0.47268	0.00834663	0.703711	1.43523e-05	0.0690587	0.716896	0.129549	0.495047	-0.25716	0.170102	-0.364346	0.0477663	-0.0409493	0.829886	-0.606048	0.000385973	-0.0972221	0.609285	-0.183735	0.3311	-0.0347382	0.855395	-0.116045	0.541422	0.0659168	0.729285	0.162139	0.391985	-0.0735399	0.699346
IL18BP	brown	0.559357	0.0013111	-0.597844	0.000485051	0.595023	0.000523952	-0.376835	0.0401041	0.410833	0.0241189	0.0919996	0.628728	0.167219	0.377117	-0.250763	0.181355	-0.509525	0.0040278	-0.36544	0.0470513	-0.607423	0.00037125	0.039304	0.836628	-0.034621	0.855878	0.545294	0.00183144	0.306018	0.100045	0.0688796	0.7176	0.164842	0.384032	0.0103946	0.956524	0.0354668	0.852395	0.0550051	0.772817	0.130804	0.490841	0.0921598	0.628127	-0.0602713	0.751714	0.027129	0.88684
RNU11	brown	0.558534	0.00133753	-0.598475	0.000476702	0.556257	0.00141313	-0.246166	0.189756	0.492178	0.00573223	0.432043	0.0171163	0.217537	0.248186	-0.292332	0.116975	-0.164963	0.38368	-0.239065	0.20326	-0.520745	0.00317434	-0.206128	0.274471	-0.278079	0.136775	0.386243	0.0350097	0.209856	0.265693	-0.206329	0.273993	0.407034	0.025592	-0.0815673	0.668291	0.227468	0.22671	-0.112686	0.553264	0.0414991	0.827636	-0.152953	0.41971	-0.021578	0.909889	0.163328	0.388477
MDH2	brown	-0.5582	0.00134841	0.602899	0.00042166	-0.406729	0.0257132	0.254519	0.174686	-0.580847	0.000763981	-0.206013	0.274745	-0.210253	0.264767	0.444422	0.0138746	0.26228	0.16146	0.467264	0.00923037	0.472317	0.00840348	0.0447554	0.814336	-0.00498095	0.97916	-0.223414	0.23532	-0.0618814	0.745296	-0.181231	0.337844	-0.328575	0.0762612	-0.259148	0.166709	-0.0669122	0.725353	-0.120035	0.527508	-0.175696	0.35305	-0.0588515	0.757387	0.299989	0.107259	-0.0773283	0.684628
ATP5MK	brown	-0.557729	0.00136384	0.589904	0.0006016	-0.227779	0.226057	0.299186	0.108248	-0.310532	0.094887	-0.475027	0.00798642	-0.536677	0.00223191	0.58768	0.00063836	0.0137434	0.942538	0.211234	0.262495	0.0710268	0.70917	0.400444	0.028321	0.333657	0.071562	0.0416369	0.827072	-0.101736	0.592689	0.289245	0.121071	-0.13975	0.461399	-0.0702427	0.712244	0.0564119	0.767163	0.0465132	0.807177	-0.4301	0.0176777	0.0961077	0.613413	0.141559	0.455561	-0.143346	0.449832
NDUFA2	brown	-0.557364	0.00137591	0.734377	3.84284e-06	-0.356145	0.0533996	0.291808	0.117663	-0.197088	0.296527	-0.291381	0.118225	-0.562553	0.00121269	0.291258	0.118388	0.0871786	0.646894	0.515828	0.00352696	0.333151	0.0720195	0.415595	0.0223714	0.299729	0.107579	-0.0911417	0.631945	-0.409998	0.0244365	0.284342	0.127794	-0.169349	0.370983	-0.0984222	0.604854	0.198987	0.291805	0.271024	0.147433	-0.0836443	0.660341	-0.0263654	0.890006	0.0580609	0.760551	-0.0202459	0.915432
UQCRC2	brown	-0.557345	0.00137656	0.750136	1.81782e-06	-0.567247	0.00107985	0.174572	0.356189	-0.39714	0.029776	-0.468573	0.00900974	-0.165197	0.382995	0.203792	0.280066	0.0815585	0.668325	0.606552	0.000380521	0.752961	1.58039e-06	0.0955437	0.615506	0.11137	0.55794	-0.240031	0.201386	-0.393347	0.0315201	0.111899	0.556058	-0.521781	0.00310402	0.053618	0.778403	0.035722	0.851345	0.111867	0.556171	-0.0137066	0.942691	-0.0860074	0.651338	0.0259457	0.891746	-0.0212533	0.91124
PRADC1	brown	-0.557194	0.00138157	0.621497	0.000246699	-0.297436	0.110429	0.225052	0.231815	-0.257569	0.1694	-0.356032	0.053481	-0.443222	0.0141645	0.472873	0.00831641	0.196878	0.297053	0.449746	0.0126474	0.223944	0.234183	0.110546	0.560875	0.165744	0.3814	-0.00742488	0.968938	-0.184706	0.328504	0.215339	0.253117	-0.179602	0.342277	-0.0893543	0.63867	0.0595356	0.754652	0.0230308	0.903849	-0.225712	0.230413	-0.110562	0.560816	0.295204	0.113257	-0.240046	0.201357
AFG1L	brown	-0.556925	0.00139058	0.584933	0.000686506	-0.3891	0.0335707	0.357385	0.0525156	-0.16021	0.39772	-0.360228	0.0505328	-0.518107	0.00335955	0.2313	0.218769	0.303592	0.102903	0.422828	0.0199171	0.229762	0.221933	0.304573	0.10174	0.243837	0.194115	-0.127776	0.50102	-0.243245	0.195233	0.105552	0.57881	0.0215476	0.910015	0.020812	0.913076	0.183181	0.332583	0.262854	0.160512	-0.08883	0.640648	-0.390862	0.0327071	0.0854499	0.653458	0.00911735	0.961862
HS2ST1	brown	0.556637	0.00140024	-0.35054	0.0575427	0.392793	0.031782	-0.349921	0.0580159	0.348384	0.0592021	0.0757503	0.690745	-0.0728407	0.702075	-0.281966	0.131149	-0.516168	0.00350153	-0.420861	0.0205616	-0.287832	0.122982	0.174891	0.355295	0.145116	0.444198	0.205096	0.276933	0.0854835	0.65333	0.157661	0.405366	0.186868	0.322773	0.355777	0.0536641	0.238212	0.204925	0.352233	0.0562658	0.221207	0.240099	0.0386846	0.839169	-0.137557	0.46853	0.132234	0.486074
BCS1L	brown	-0.556177	0.00141583	0.431837	0.0171751	-0.173104	0.360309	0.319539	0.085201	-0.147121	0.43786	-0.233427	0.214443	-0.213154	0.25808	0.41978	0.0209227	0.334948	0.0704042	0.595968	0.000510629	0.122807	0.517945	-0.145306	0.443595	-0.301853	0.104988	-0.0039324	0.983546	0.0733525	0.700077	-0.130924	0.490441	0.15699	0.407396	-0.0468106	0.805967	0.0196751	0.917808	-0.342923	0.0635731	-0.41517	0.0225231	-0.536559	0.00223784	0.296945	0.111046	-0.166839	0.378217
SARS2	brown	-0.555903	0.00142519	0.616662	0.000284508	-0.492174	0.00573265	0.0630959	0.740466	-0.421822	0.0202447	-0.483809	0.00675314	-0.160878	0.395728	0.348132	0.0593986	0.0845424	0.656913	0.320836	0.0838707	0.54087	0.00202846	0.122682	0.518375	0.169284	0.371168	-0.0952749	0.616505	-0.314807	0.0901912	0.18858	0.31828	-0.51169	0.00384934	-0.046456	0.80741	-0.27019	0.148732	0.108824	0.567032	0.0770041	0.685883	0.144519	0.446095	0.238483	0.204396	-0.172015	0.363387
MRPS16	brown	-0.555891	0.00142562	0.705871	1.31506e-05	-0.328238	0.0765815	0.261207	0.163245	-0.475686	0.00788769	-0.39773	0.0295119	-0.506141	0.00432103	0.668373	5.42249e-05	0.178064	0.346497	0.441305	0.0146381	0.292501	0.116754	0.250663	0.181534	0.195198	0.301275	-0.156957	0.407496	-0.0297618	0.875939	-0.0144346	0.939653	-0.157834	0.404845	0.0293829	0.877506	-0.0228928	0.904423	-0.0982385	0.605531	-0.415838	0.0222853	-0.0964387	0.612186	0.341166	0.0650317	-0.250526	0.181781
ZBTB49	brown	0.555414	0.00144204	-0.404475	0.0266247	0.330342	0.0746014	-0.363195	0.048527	0.128027	0.500173	0.256758	0.170794	0.00273344	0.988562	-0.0864682	0.649588	-0.350586	0.0575083	-0.590802	0.000587285	-0.225264	0.231364	-0.056125	0.768315	0.221867	0.238662	-0.047042	0.805026	0.186892	0.322711	0.0470875	0.804841	0.191794	0.30995	0.359728	0.0508774	-0.0182546	0.923724	0.111591	0.557151	0.126491	0.505371	0.36944	0.0445114	-0.00743839	0.968882	-0.100433	0.59746
CRLS1	brown	-0.554393	0.00147774	0.528301	0.00269164	-0.300365	0.106798	0.254709	0.174354	-0.257005	0.170369	-0.451247	0.0123181	-0.263658	0.159189	0.50765	0.00418811	0.0213103	0.911003	0.326105	0.0786296	0.158125	0.403969	0.178491	0.345322	0.284393	0.127722	0.265126	0.156794	-0.135857	0.474095	0.1573	0.406457	-0.426124	0.018875	-0.0147337	0.938405	-0.197255	0.296109	-0.102507	0.589871	-0.430941	0.0174328	0.0422449	0.824585	0.160773	0.39604	0.0598695	0.753318
KIAA1549	brown	-0.553714	0.00150191	0.432868	0.0168822	-0.358498	0.0517324	0.365157	0.0472359	-0.137877	0.467487	-0.335952	0.0695148	-0.176667	0.350354	0.107323	0.572423	0.198095	0.294015	0.278793	0.135728	0.226371	0.229017	0.33546	0.0699498	0.0509566	0.78915	-0.0726196	0.702938	-0.278771	0.13576	0.162112	0.392065	-0.200239	0.288715	-0.236751	0.2078	-0.043498	0.819465	0.121337	0.523008	-0.118798	0.531803	-0.185805	0.325583	-0.117233	0.53726	0.133634	0.481427
C1RL	brown	0.552602	0.00154222	-0.75152	1.69774e-06	0.521971	0.00309131	-0.157611	0.405518	0.371734	0.0431051	0.515331	0.0035644	0.342161	0.0642024	-0.239599	0.202222	-0.0832521	0.661839	-0.510539	0.00394337	-0.569133	0.00103017	-0.138928	0.464067	-0.129929	0.493772	0.234232	0.21282	0.316423	0.0884626	-0.140904	0.457672	0.238028	0.205286	-0.0813458	0.669141	-0.136926	0.47059	-0.214982	0.253922	-0.127478	0.502026	0.18245	0.334549	-0.173799	0.358355	0.211038	0.262948
PSME3IP1	brown	-0.55258	0.00154302	0.566596	0.00109749	-0.433004	0.0168439	0.0851333	0.654663	-0.423472	0.0197097	-0.519541	0.00325775	-0.143064	0.450734	0.533875	0.00237746	0.196532	0.297918	0.277273	0.137964	0.45574	0.0113755	0.0347246	0.855451	-0.0326639	0.863948	-0.04945	0.795251	-0.109358	0.565119	-0.0555538	0.77061	-0.311525	0.0937806	0.113444	0.550582	-0.164954	0.383705	-0.185495	0.326407	-0.219789	0.243202	0.000268923	0.998875	0.319141	0.0856125	-0.273373	0.14382
PMPCB	brown	-0.552541	0.00154447	0.789897	2.09993e-07	-0.47062	0.00867387	0.0598989	0.753201	-0.210976	0.26309	-0.42751	0.0184503	-0.255475	0.173018	0.301474	0.105448	0.0782079	0.681226	0.581245	0.000756106	0.647452	0.000110018	0.267848	0.152422	0.188679	0.318021	-0.0325383	0.864466	-0.496005	0.00531105	0.196023	0.299198	-0.584956	0.000686081	-0.0375083	0.843999	0.0188254	0.921346	0.108502	0.568185	-0.108095	0.569646	-0.028344	0.881807	0.11811	0.534198	-0.0220287	0.908015
VPS36	brown	-0.552015	0.00156389	0.602172	0.000430303	-0.533592	0.00239264	0.402218	0.0275641	-0.392312	0.0320104	-0.357484	0.0524459	-0.392219	0.0320547	0.412937	0.0233335	0.316331	0.0885598	0.359548	0.0510019	0.363834	0.048103	0.380914	0.0378272	0.165884	0.380992	-0.174225	0.35716	-0.203988	0.279593	0.0259544	0.89171	-0.361605	0.049594	0.0528769	0.781391	-0.0519087	0.7853	0.00203168	0.991499	-0.375777	0.0407124	-0.362987	0.0486655	0.103111	0.587673	0.139531	0.462108
TMEM184C	brown	-0.551216	0.00159381	0.607994	0.00036528	-0.366917	0.0461003	0.421763	0.0202639	-0.405271	0.0263001	-0.207379	0.271504	-0.585542	0.000675554	0.378841	0.0389708	0.342713	0.0637462	0.380424	0.0380951	0.218042	0.247064	0.320886	0.0838201	0.0705092	0.711199	-0.343337	0.0632333	-0.0497428	0.794064	0.013622	0.943045	0.148961	0.43209	-0.0849979	0.655178	0.19123	0.311401	0.135222	0.476184	-0.169843	0.369567	-0.415126	0.0225386	0.232608	0.2161	-0.142764	0.451694
ISCA2	brown	-0.55082	0.0016088	0.623122	0.000235026	-0.581064	0.000759673	0.39886	0.0290109	-0.171619	0.364508	-0.204474	0.278424	-0.288653	0.121869	0.0721104	0.704929	0.377657	0.0396363	0.503021	0.00460737	0.486317	0.00643221	0.285008	0.126865	0.276876	0.138552	-0.185832	0.325512	-0.485267	0.00656487	0.168479	0.373481	-0.338085	0.0676528	0.199899	0.289551	0.0919071	0.629074	0.236296	0.2087	-0.0688725	0.717628	-0.347527	0.0598721	-0.121273	0.523228	0.0597484	0.753802
GSTK1	brown	-0.550418	0.00162418	0.77158	5.98493e-07	-0.567377	0.00107636	0.256775	0.170765	-0.60381	0.000411046	-0.303001	0.103609	-0.362474	0.0490086	0.373224	0.0422105	0.211209	0.262551	0.491852	0.00576936	0.678009	3.84152e-05	0.0851751	0.654503	-0.000526159	0.997798	-0.485568	0.00652656	-0.276966	0.138418	-0.102528	0.589795	-0.177156	0.349001	-0.0342491	0.85741	-0.0311832	0.870062	0.0498472	0.793641	0.00881077	0.963144	-0.0300114	0.874906	0.233849	0.21359	-0.137906	0.467391
TNNC2	brown	-0.549859	0.00164575	0.541998	0.00197657	-0.416709	0.021978	0.235479	0.210325	-0.285345	0.126396	-0.430052	0.017692	-0.200946	0.28698	0.344656	0.0621598	0.0667727	0.725903	0.362911	0.0487163	0.327423	0.0773588	0.202605	0.282936	0.238316	0.204722	-0.0318465	0.867322	-0.327719	0.077076	0.399008	0.0289461	-0.517365	0.00341328	-0.0770431	0.685732	-0.0872712	0.646543	0.0728354	0.702096	-0.125251	0.509586	0.164846	0.384022	0.0482208	0.800237	-0.18675	0.323085
DCTN4	brown	-0.549839	0.00164653	0.711636	1.03749e-05	-0.513632	0.00369505	0.175359	0.353989	-0.467514	0.00918791	-0.348342	0.059235	-0.116358	0.540325	0.382712	0.0368567	0.408984	0.0248269	0.63717	0.000152828	0.677137	3.96519e-05	-0.181321	0.337601	-0.198934	0.291935	-0.297305	0.110593	-0.123429	0.515814	-0.325848	0.0788797	-0.239686	0.202054	0.0555202	0.770745	-0.0870119	0.647526	-0.222228	0.23788	-0.183183	0.332578	-0.436327	0.0159301	0.350974	0.0572132	-0.150394	0.427623
COA6	brown	-0.549635	0.00165446	0.772234	5.77479e-07	-0.560144	0.00128624	0.213824	0.25655	-0.46715	0.00924978	-0.384983	0.0356601	-0.471391	0.00855013	0.152436	0.421302	0.195421	0.300714	0.420548	0.0206655	0.604899	0.000398674	0.156407	0.40916	0.155709	0.41128	-0.512053	0.00382003	-0.352936	0.0557421	0.0828026	0.663558	-0.0906072	0.633953	-0.115555	0.543141	0.232537	0.216245	0.43264	0.0169467	0.383314	0.0365363	-0.13903	0.463736	0.231588	0.218179	-0.167723	0.37566
ELP5	brown	-0.549609	0.00165547	0.66214	6.73319e-05	-0.328862	0.07599	0.0856205	0.652809	-0.216023	0.251576	-0.37834	0.0392513	-0.125316	0.509364	0.316738	0.0881287	0.264479	0.157847	0.70821	1.19527e-05	0.429063	0.0179837	-0.0173445	0.927517	-0.135839	0.474155	-0.0468299	0.805888	-0.182313	0.33492	-0.0201015	0.916033	-0.320288	0.0844307	-0.0992235	0.601902	0.0675004	0.723032	-0.11158	0.557193	-0.0674708	0.723148	-0.313333	0.0917899	0.355531	0.0538417	-0.243264	0.195197
EEA1	brown	0.549074	0.00167647	-0.4846	0.00665044	0.289387	0.12088	-0.237852	0.205632	0.556755	0.00139628	0.34423	0.0625051	0.427828	0.0183539	-0.415773	0.0223083	-0.0829851	0.66286	-0.218175	0.246768	-0.105311	0.579683	-0.0835504	0.660699	-0.23312	0.215063	0.140299	0.459624	-0.0920527	0.628529	-0.192984	0.306901	0.131967	0.486961	0.28152	0.131785	-0.0770698	0.685628	-0.1558	0.411004	-0.0932972	0.623874	-0.0200058	0.916431	-0.439107	0.0151973	0.269117	0.150414
SNORD59A	brown	-0.548522	0.00169834	0.438197	0.0154339	-0.482657	0.00690501	0.357189	0.0526545	-0.323482	0.0812065	-0.368553	0.0450652	-0.187707	0.320568	0.131275	0.48927	0.244354	0.193142	0.369342	0.0445723	0.279817	0.134237	0.191897	0.309684	0.220755	0.241084	-0.0581122	0.760346	-0.280701	0.132961	0.0549952	0.772857	-0.360023	0.0506739	-0.436403	0.0159094	-0.204026	0.279501	0.140308	0.459596	-0.0422118	0.824721	-0.0231441	0.903378	-0.039251	0.836845	0.164707	0.384429
SNX3	brown	-0.548352	0.00170514	0.633846	0.000169531	-0.254555	0.174623	0.236866	0.207572	-0.135211	0.47622	-0.302817	0.103829	-0.445793	0.0135495	0.328885	0.0759685	0.134776	0.477652	0.538423	0.00214511	0.23346	0.214377	0.125712	0.508018	0.20371	0.280263	0.0266785	0.888708	-0.219284	0.244315	0.312075	0.0931711	-0.173878	0.358133	0.0288008	0.879915	0.0985215	0.604487	0.16382	0.387029	-0.153179	0.419014	-0.355159	0.0541112	0.209383	0.266795	-0.263076	0.160145
SLC25A24	brown	-0.547792	0.00172769	0.393266	0.0315582	-0.213169	0.258047	0.41043	0.024272	-0.146095	0.441098	-0.315966	0.0889485	-0.425675	0.0190141	0.362792	0.0487958	0.268182	0.151892	0.281657	0.131589	-0.119048	0.530933	0.352887	0.0557781	0.183268	0.332351	0.175405	0.353862	-0.0164645	0.931185	0.0320817	0.866351	-0.00422657	0.982315	-0.236866	0.207572	-0.0167094	0.930164	0.0314172	0.869095	-0.309931	0.0955627	-0.277381	0.137804	0.135723	0.474535	0.0593547	0.755375
SMIM30	brown	-0.547265	0.00174913	0.797302	1.33504e-07	-0.642722	0.000128164	0.0993772	0.601337	-0.580191	0.000777109	-0.560043	0.00128941	-0.309225	0.0963598	0.306419	0.0995779	-0.00449852	0.981178	0.378773	0.039009	0.767074	7.6321e-07	0.263982	0.158657	0.24479	0.192322	-0.410317	0.0243148	-0.366615	0.046294	0.309622	0.095911	-0.50842	0.00412163	0.199489	0.290563	-0.104035	0.584312	0.278375	0.13634	0.169421	0.370776	0.102371	0.590368	0.135191	0.476286	-0.217788	0.247628
ANKRD2	brown	-0.547075	0.00175692	0.664991	6.10208e-05	-0.420514	0.020677	0.144711	0.445485	-0.447688	0.0131106	-0.466544	0.00935347	-0.168958	0.372103	0.393882	0.0312694	0.161434	0.394075	0.594669	0.000529029	0.554587	0.00147088	-0.0590733	0.7565	-0.143331	0.449881	-0.292633	0.116581	-0.0845864	0.656746	0.0527668	0.781836	-0.27774	0.137273	0.294583	0.114054	-0.0262547	0.890465	-0.112115	0.55529	-0.0553798	0.77131	-0.27526	0.140964	0.32105	0.0836526	-0.439762	0.0150287
AP1G2	brown	0.54707	0.00175713	-0.632395	0.000177319	0.391215	0.0325363	-0.132062	0.486645	0.571946	0.000959784	0.423986	0.0195456	0.3463	0.0608416	-0.400408	0.0283364	0.049055	0.796852	-0.274697	0.141811	-0.360778	0.0501559	-0.233092	0.21512	-0.255123	0.17363	0.108209	0.569235	0.144362	0.446595	-0.203013	0.281947	0.377796	0.039558	0.138904	0.464143	0.13732	0.469305	-0.139388	0.462574	-0.038482	0.840001	-0.250931	0.181052	-0.265736	0.155807	0.29379	0.115076
ZNF26	brown	0.546845	0.00176641	-0.571673	0.000966429	0.452583	0.0120312	-0.168807	0.372538	0.427968	0.0183116	0.612391	0.000322084	0.346572	0.060626	-0.377209	0.0398909	-0.0696422	0.714602	-0.220142	0.242428	-0.340261	0.0657935	-0.263685	0.159145	-0.0949039	0.617884	0.258548	0.167727	0.140252	0.459776	-0.300714	0.106372	0.278653	0.135933	-0.00222509	0.990689	0.0762955	0.688629	-0.136855	0.470826	0.0113167	0.952671	-0.0121651	0.949128	-0.193655	0.305188	0.312472	0.0927343
TRMT61B	brown	-0.546789	0.00176873	0.523617	0.00298278	-0.324924	0.0797825	0.311029	0.0943318	-0.254988	0.173867	-0.456536	0.011215	-0.412464	0.0235083	0.314704	0.0903017	0.221735	0.23895	0.390175	0.033042	0.223313	0.235538	0.163725	0.387307	-0.0286725	0.880447	-0.0289307	0.879378	-0.0983504	0.605119	0.0350129	0.854264	-0.0122153	0.948918	-0.0039162	0.983614	0.137036	0.470231	0.122477	0.519079	-0.169325	0.37105	-0.504941	0.00442931	0.202181	0.283968	-0.0438363	0.818084
UNC50	brown	-0.546753	0.00177018	0.754868	1.43646e-06	-0.410298	0.024322	0.14745	0.436826	-0.570579	0.000993455	-0.467683	0.00915924	-0.492593	0.00568524	0.451909	0.0121752	0.0811149	0.670028	0.318664	0.0861079	0.504593	0.00446117	0.066983	0.725073	0.10188	0.592163	-0.288144	0.122558	-0.0395282	0.835708	-0.0814081	0.668902	-0.17471	0.355801	-0.0357094	0.851396	0.131642	0.488046	0.156449	0.409031	-0.000252074	0.998945	-0.258816	0.167273	0.478888	0.00742259	-0.090268	0.635229
CEP43	brown	-0.546632	0.0017752	0.539381	0.0020988	-0.341466	0.0647814	0.46783	0.00913447	-0.160031	0.398253	-0.179326	0.343033	-0.461833	0.0101944	0.245814	0.19041	0.34888	0.0588175	0.441432	0.0146063	0.157889	0.404679	0.322346	0.082342	0.160579	0.396618	-0.0789365	0.678413	-0.233233	0.214835	-0.0959529	0.613987	0.00400861	0.983227	-0.281126	0.13235	0.199581	0.290335	0.0811274	0.66998	-0.265519	0.156158	-0.269494	0.149822	0.0220455	0.907945	0.274038	0.142809
SLC25A33	brown	-0.546432	0.00178353	0.565139	0.00113783	-0.484959	0.00660425	0.353842	0.0550728	-0.38837	0.033934	-0.307773	0.0980148	-0.20228	0.283725	0.375984	0.0405926	0.305734	0.100376	0.36163	0.0495772	0.420978	0.0205228	-0.041171	0.828978	-0.0195024	0.918527	-0.399138	0.0288889	-0.1506	0.426983	-0.0313083	0.869545	-0.142596	0.452232	0.14578	0.442094	-0.123262	0.516383	-0.108733	0.567357	-0.165436	0.382299	-0.18549	0.326419	0.1955	0.300514	-0.208264	0.269419
NDUFA4	brown	-0.546376	0.00178584	0.700125	1.65653e-05	-0.221943	0.238498	0.0832136	0.661986	-0.208581	0.268673	-0.338931	0.0669247	-0.424674	0.0193278	0.424741	0.0193066	0.023832	0.90052	0.468169	0.00907734	0.316099	0.0888065	0.26011	0.165084	0.270827	0.147739	0.0720221	0.705274	-0.247263	0.187726	0.219369	0.244127	-0.281451	0.131884	-0.164867	0.383961	0.104206	0.583689	0.113709	0.549646	-0.164263	0.385728	0.0544651	0.77499	0.238608	0.204151	-0.174031	0.357704
ATP9A	brown	0.544829	0.00185133	-0.571782	0.000963762	0.537157	0.00220773	-0.257522	0.169481	0.492891	0.00565167	0.395898	0.0303381	0.521535	0.00312062	-0.185845	0.325479	-0.0540165	0.776797	-0.048724	0.798194	-0.358249	0.0519066	-0.488942	0.00611023	-0.57987	0.000783602	0.248024	0.186328	0.34901	0.0587169	-0.450134	0.0125616	0.375003	0.0411617	0.375656	0.0407823	0.123927	0.514106	-0.557951	0.00135653	-0.240231	0.200999	-0.273484	0.143651	-0.0411927	0.828889	-0.112747	0.553048
BTAF1	brown	0.544798	0.00185268	-0.579825	0.000784511	0.500917	0.00480947	-0.458284	0.0108692	0.0460568	0.809034	0.224796	0.23236	0.353895	0.055034	0.0819778	0.666717	-0.355936	0.0535501	-0.581709	0.000747028	-0.323489	0.0811995	-0.330268	0.0746704	-0.15009	0.428569	0.318245	0.086544	0.496931	0.00521322	-0.274608	0.141946	0.0982031	0.605662	0.123733	0.51477	-0.28998	0.120087	-0.354814	0.054362	-0.214862	0.254194	0.279901	0.134115	0.149394	0.430737	-0.0825746	0.664431
MDC1	brown	0.544394	0.00187011	-0.667657	5.56052e-05	0.460965	0.010356	-0.439659	0.0150553	0.162566	0.390723	0.0862053	0.650586	0.617692	0.000276045	-0.04622	0.80837	-0.344269	0.0624729	-0.459151	0.0107009	-0.32847	0.0763608	-0.421052	0.0204981	-0.34734	0.0600194	0.356683	0.053015	0.490278	0.00595163	-0.385299	0.035496	-0.0490669	0.796804	0.13552	0.475205	-0.21326	0.257838	-0.522977	0.00302457	-0.165284	0.38274	0.279712	0.13439	0.0269365	0.887638	-0.0308041	0.871629
ASB5	brown	-0.544358	0.00187166	0.481509	0.00705936	-0.40644	0.0258288	0.0991234	0.602271	-0.363872	0.0480786	-0.466624	0.00933968	-0.0575546	0.76258	0.132213	0.486142	0.183536	0.331632	0.467352	0.00921527	0.459042	0.0107219	-0.0609495	0.749009	-0.115312	0.543994	-0.182944	0.33322	-0.0582954	0.759612	0.052602	0.782501	-0.210136	0.26504	-0.112112	0.555302	-0.00898069	0.962434	0.0229625	0.904133	0.210888	0.263294	-0.156844	0.407835	0.234419	0.212445	-0.177657	0.347618
AHSA1	brown	-0.543906	0.00189139	0.598966	0.000470298	-0.349614	0.0582515	0.165502	0.382106	-0.110629	0.560579	-0.345228	0.0616985	-0.255657	0.172701	0.0612599	0.747772	0.171089	0.366015	0.661204	6.95255e-05	0.453927	0.0117484	0.00205751	0.991391	-0.0606625	0.750153	-0.101869	0.592202	-0.31975	0.0849834	0.0396801	0.835086	-0.109309	0.565293	-0.0853224	0.653943	0.266049	0.155302	0.205336	0.276359	0.193867	0.304649	-0.355926	0.0535571	0.153575	0.417798	-0.0915599	0.630376
C15orf61	brown	-0.543315	0.00191742	0.747762	2.04185e-06	-0.492335	0.0057144	0.167867	0.375245	-0.425895	0.0189458	-0.411709	0.0237894	-0.192122	0.309106	0.45169	0.0122223	0.170764	0.36694	0.561164	0.00125462	0.591404	0.000577864	-0.0178627	0.925357	-0.0644837	0.734959	-0.296561	0.111532	-0.235147	0.210988	-0.0457814	0.810155	-0.305492	0.100659	0.131535	0.488402	-0.150741	0.426544	-0.171342	0.365295	-0.224378	0.233253	-0.109287	0.565372	0.247279	0.187697	-0.237073	0.207165
SETD5	brown	0.543113	0.00192638	-0.758861	1.1727e-06	0.501557	0.00474722	-0.186578	0.323538	0.187725	0.32052	0.147203	0.437604	0.384831	0.0357394	-0.221279	0.239941	-0.421133	0.0204714	-0.622277	0.000241034	-0.549007	0.00167909	-0.194786	0.302319	-0.207392	0.271475	0.272477	0.145191	0.530963	0.00253739	-0.137317	0.469314	0.316125	0.0887792	0.13356	0.481673	-0.268999	0.1506	-0.216611	0.250256	-0.0823489	0.665295	0.111618	0.557058	-0.191257	0.311333	0.178898	0.344205
NDUFS4	brown	-0.542422	0.00195734	0.785884	2.66431e-07	-0.548902	0.00168326	0.19819	0.29378	-0.23864	0.204089	-0.376413	0.0403456	-0.417498	0.021703	0.180637	0.339456	0.105789	0.577954	0.462703	0.0100346	0.594048	0.000538027	0.321896	0.0827956	0.414345	0.0228197	-0.191764	0.310028	-0.61424	0.000305309	0.352311	0.0562073	-0.437664	0.0155741	-0.0635398	0.738703	0.101616	0.593125	0.388825	0.0337072	0.0394999	0.835825	0.0993526	0.601427	-0.0578405	0.761434	-0.00317615	0.98671
IGSF5	brown	-0.542281	0.00196369	0.680981	3.44515e-05	-0.316163	0.0887393	0.166224	0.380002	-0.34859	0.0590422	-0.27574	0.140244	-0.404178	0.0267471	0.335408	0.0699956	0.254643	0.174469	0.454224	0.0116865	0.427994	0.0183038	0.13795	0.467248	0.00324716	0.986413	-0.193128	0.306532	-0.160916	0.395616	0.015674	0.934482	-0.0696258	0.714667	-0.0531463	0.780304	0.287387	0.123587	0.0898538	0.636788	0.0359322	0.850479	-0.181575	0.336912	0.361678	0.0495443	-0.29025	0.119726
PSMC6	brown	-0.542194	0.00196767	0.765161	8.44793e-07	-0.257294	0.169872	-0.128002	0.500256	-0.433009	0.0168426	-0.600004	0.000457007	-0.308126	0.0976109	0.536259	0.0022531	-0.0693661	0.715687	0.487474	0.00628852	0.552729	0.00153757	-0.0482332	0.800186	-0.0635478	0.738671	-0.00385462	0.983871	0.0320908	0.866313	0.0146903	0.938586	-0.332135	0.0729454	0.182854	0.333464	0.22629	0.22919	-0.0262026	0.890681	-0.0251396	0.895091	-0.243939	0.193922	0.601321	0.00044061	-0.45841	0.0108446
COX14	brown	-0.541994	0.00197674	0.761023	1.04905e-06	-0.341692	0.0645928	0.257679	0.169212	-0.403477	0.0270371	-0.302416	0.10431	-0.622435	0.000239898	0.414994	0.0225862	0.0587598	0.757754	0.483527	0.00678999	0.34149	0.0647614	0.363875	0.0480761	0.211451	0.261993	-0.139861	0.46104	-0.202107	0.284148	0.150188	0.428264	-0.143402	0.449654	-0.115129	0.54464	0.237326	0.206665	0.194483	0.303085	-0.08282	0.663492	-0.109877	0.56326	0.277361	0.137833	-0.0565588	0.766574
HAX1	brown	-0.541979	0.00197743	0.798603	1.23059e-07	-0.314858	0.0901361	-0.00899872	0.962358	-0.462226	0.010122	-0.459678	0.0105999	-0.391412	0.0324417	0.66527	6.04328e-05	0.0623973	0.743243	0.53628	0.00225205	0.504105	0.00450613	0.0293513	0.877637	0.0692979	0.715955	0.0551514	0.772229	-0.0431487	0.820892	-0.0635634	0.73861	-0.443919	0.0139955	0.14563	0.44257	0.0858863	0.651798	-0.131433	0.48874	-0.2857	0.125905	-0.216011	0.251602	0.598573	0.000475424	-0.305117	0.101099
CCNO	brown	0.541913	0.00198044	-0.608751	0.000357494	0.46162	0.0102339	-0.296795	0.111236	0.189856	0.314956	0.154278	0.415645	0.151016	0.42569	-0.20073	0.287511	-0.531869	0.00248668	-0.563322	0.00119	-0.546298	0.00178908	-0.0633006	0.739653	0.0490961	0.796685	0.312997	0.0921576	0.381271	0.0376327	0.0628547	0.741425	0.17041	0.367947	0.0180066	0.924757	-0.0502288	0.792095	0.049589	0.794687	0.223991	0.234082	0.325747	0.0789777	-0.0471363	0.804643	0.0401825	0.833026
SNAP23	brown	0.541413	0.00200334	-0.504589	0.00446145	0.388323	0.0339572	-0.174083	0.357558	0.328363	0.0764625	0.294702	0.1139	-0.0442153	0.816538	-0.14935	0.430875	-0.151261	0.424933	-0.446563	0.0133696	-0.459444	0.0106446	-0.0501192	0.792539	0.0716922	0.706564	0.225558	0.230739	0.224924	0.232088	-0.0950199	0.617453	0.342545	0.0638853	0.15336	0.41846	0.074747	0.694645	0.0372353	0.845121	-0.111234	0.558423	-0.118037	0.534452	-0.083407	0.661247	0.146198	0.440773
PLEKHJ1	brown	-0.541086	0.00201844	0.572936	0.000936018	-0.445217	0.0136852	0.161343	0.394346	-0.419109	0.0211496	-0.397147	0.0297727	-0.0887323	0.641017	0.117566	0.536097	0.188764	0.317799	0.531208	0.00252357	0.554925	0.00145904	-0.148638	0.433099	-0.148319	0.434097	-0.321611	0.0830836	-0.151003	0.425733	0.0189302	0.92091	-0.15694	0.407546	-0.103373	0.586718	0.110717	0.560265	0.056898	0.765212	0.254318	0.175039	-0.140017	0.460537	0.236704	0.207893	-0.213578	0.257112
OPA1	brown	-0.540807	0.00203139	0.692263	2.25262e-05	-0.569464	0.00102167	0.0540931	0.776488	-0.496122	0.00529864	-0.622826	0.000237112	-0.0153559	0.935809	0.406569	0.0257772	0.0170177	0.928879	0.433892	0.0165956	0.720079	7.25582e-06	0.108674	0.567569	0.0774804	0.684039	-0.219202	0.244495	-0.226633	0.228465	0.0474943	0.803187	-0.643344	0.000125634	0.285497	0.126186	-0.18581	0.325571	-0.114516	0.546799	-0.145417	0.443244	0.0706653	0.710587	0.125819	0.507653	-0.237641	0.206045
NFKBIZ	brown	0.540801	0.00203168	-0.617881	0.000274518	0.471572	0.00852127	-0.30878	0.0968645	0.186423	0.323949	0.32393	0.0807618	0.389704	0.0332729	-0.288253	0.12241	-0.409754	0.0245301	-0.472559	0.00836556	-0.356565	0.0530991	-0.206298	0.274067	-0.192068	0.309246	0.147609	0.436327	0.324721	0.0799811	-0.0246274	0.897217	0.163054	0.389285	0.038128	0.841454	-0.140387	0.459339	-0.0794369	0.676484	0.235128	0.211025	0.218104	0.246925	-0.062907	0.741217	0.0750872	0.693322
PPID	brown	-0.540115	0.00206387	0.708999	1.15715e-05	-0.607279	0.00037277	0.249812	0.18307	-0.211292	0.26236	-0.397913	0.0294301	-0.172533	0.361922	0.00504337	0.978898	0.281557	0.131732	0.643438	0.000125257	0.670677	4.99919e-05	0.187958	0.319909	0.0498203	0.79375	-0.244123	0.193576	-0.428205	0.0182401	-0.0170942	0.92856	-0.384129	0.0361065	0.122197	0.520042	0.0634334	0.739126	0.182845	0.333486	0.0890738	0.639728	-0.424056	0.0195234	-0.0384788	0.840013	0.106938	0.57381
CCDC68	brown	-0.539812	0.00207819	0.433888	0.0165968	-0.443603	0.014072	0.553861	0.00149664	-0.310046	0.0954329	-0.176767	0.350077	-0.321839	0.0828535	0.261277	0.163128	0.366669	0.0462595	0.304753	0.101528	0.188452	0.318615	0.210772	0.263562	0.0284406	0.881407	-0.319673	0.085063	-0.2554	0.173147	0.188628	0.318155	-0.0438557	0.818005	-0.184637	0.328688	-0.0755194	0.691642	0.0436228	0.818956	-0.242301	0.197026	-0.197447	0.295631	-0.0600622	0.752549	-0.0233906	0.902354
KRTAP10-2	brown	-0.53899	0.00211761	0.635879	0.000159135	-0.332905	0.072243	0.21805	0.247045	-0.425012	0.0192212	-0.442542	0.0143309	-0.587929	0.000634149	0.213415	0.257485	-0.0918981	0.629108	0.313277	0.0918512	0.283676	0.128727	0.373879	0.0418216	0.260822	0.163889	-0.181433	0.337297	-0.104039	0.584296	0.329156	0.0757126	-0.0851441	0.654621	-0.145225	0.443851	0.335376	0.0700239	0.448016	0.0130356	0.278624	0.135975	-0.108772	0.567215	0.256508	0.171226	-0.0709555	0.709449
LRCH3	brown	0.538873	0.00212323	-0.605475	0.000392259	0.293178	0.11587	-0.106086	0.57688	0.0809644	0.670606	0.30698	0.0989285	0.225509	0.230843	-0.363534	0.0483022	-0.348334	0.0592409	-0.436792	0.0158053	-0.347998	0.0595031	-0.0805987	0.672011	-0.103549	0.586077	0.0938922	0.621653	0.320999	0.0837052	-0.195408	0.300746	0.180068	0.341006	0.116093	0.541254	-0.106235	0.576342	0.0129006	0.946057	0.16676	0.378447	0.019188	0.919836	-0.215167	0.253504	0.289431	0.120821
SLC36A4	brown	0.538258	0.00215321	-0.585276	0.000680312	0.559758	0.00129837	-0.333643	0.0715741	0.495339	0.00538242	0.384609	0.0358549	0.328384	0.0764427	-0.141747	0.454956	-0.173243	0.359918	-0.300691	0.1064	-0.548159	0.0017129	-0.195046	0.301661	-0.216888	0.249636	0.57898	0.000801863	0.269575	0.149695	-0.212085	0.260531	0.149888	0.429195	-0.121281	0.5232	0.00354786	0.985155	-0.340102	0.0659275	-0.235371	0.21054	0.0372855	0.844915	-0.0263786	0.889951	0.135827	0.474196
METTL18	brown	-0.53804	0.00216389	0.589884	0.000601928	-0.529433	0.00262507	0.376264	0.0404315	-0.182957	0.333186	-0.169764	0.369792	-0.435194	0.0162368	0.0221097	0.907678	0.334937	0.0704143	0.421728	0.0202755	0.38699	0.0346287	0.458848	0.0107595	0.181403	0.337378	-0.250359	0.182081	-0.444015	0.0139724	0.185987	0.325102	-0.190785	0.312549	-0.147726	0.435958	0.100667	0.596599	0.34976	0.0581393	0.158963	0.401451	-0.21843	0.246202	-0.0306653	0.872202	0.198121	0.293951
PSMC2	brown	-0.53804	0.00216393	0.719413	7.46695e-06	-0.459462	0.0106412	0.113794	0.549345	-0.23488	0.211522	-0.450004	0.0125902	-0.272229	0.145572	0.161516	0.393832	0.220315	0.242047	0.604196	0.00040662	0.503627	0.00455054	0.121145	0.523668	0.00545223	0.977188	-0.149519	0.430346	-0.30396	0.102465	0.161472	0.393964	-0.270434	0.148351	-0.033553	0.86028	0.216384	0.250765	0.18936	0.316247	0.144369	0.44657	-0.367006	0.046044	0.25068	0.181503	-0.176749	0.350127
C19orf33	brown	-0.538034	0.00216422	0.516764	0.00345732	-0.490891	0.00588013	0.324742	0.0799611	-0.1196	0.529017	-0.0610585	0.748574	-0.188347	0.318891	0.161895	0.392709	0.504637	0.00445712	0.308586	0.0970858	0.371878	0.0430179	0.139305	0.462842	0.245334	0.191306	-0.222715	0.236826	-0.46859	0.00900692	0.118771	0.531897	-0.290894	0.11887	-0.130974	0.490275	0.0414296	0.82792	0.0730828	0.70113	-0.0695168	0.715095	0.0238495	0.900447	0.00849086	0.964481	-0.0212823	0.911119
TIMM13	brown	-0.537976	0.00216705	0.652408	9.3489e-05	-0.470675	0.00866492	0.259417	0.166254	-0.469698	0.00882392	-0.252583	0.178101	-0.33283	0.0723105	0.2514	0.180211	0.244491	0.192883	0.421923	0.0202115	0.567368	0.00107661	-0.0124192	0.948067	-0.00341811	0.985698	-0.449262	0.012755	-0.258194	0.168331	-0.0388456	0.838508	-0.0658622	0.729501	-0.0240813	0.899485	0.159569	0.399634	0.183647	0.331333	0.177257	0.348722	-0.122296	0.519701	0.250075	0.182595	-0.201125	0.286544
TAF13	brown	-0.537528	0.00218922	0.664064	6.30114e-05	-0.401481	0.0278767	0.0884599	0.642046	-0.445551	0.0136064	-0.612362	0.000322346	-0.371489	0.0432536	0.461573	0.0102425	-0.102539	0.589756	0.0899084	0.636582	0.370446	0.0438903	0.370179	0.0440546	0.421444	0.0203687	-0.0758309	0.690432	-0.15998	0.398406	0.268719	0.151042	-0.460894	0.0103694	0.0670033	0.724993	-0.11452	0.546785	0.217223	0.248888	-0.0409979	0.829687	0.168539	0.373308	0.241779	0.198024	-0.146062	0.441202
CEP83	brown	0.53734	0.0021986	-0.499517	0.00494812	0.324804	0.0799001	-0.179331	0.343019	0.363087	0.0485991	0.322693	0.0819937	0.259414	0.166259	-0.250911	0.181089	-0.124257	0.512977	-0.330568	0.0743908	-0.254425	0.174851	-0.201136	0.286516	-0.0386121	0.839467	0.0805013	0.672386	0.0611105	0.748367	-0.170627	0.36733	0.235724	0.209837	0.174793	0.355569	-0.0841522	0.658402	-0.0984516	0.604745	-0.143128	0.450531	0.135381	0.47566	-0.314952	0.0900345	0.214385	0.255276
MTMR12	brown	0.537009	0.00221517	-0.489987	0.00598584	0.53312	0.00241807	-0.488917	0.00611312	0.509922	0.00399459	0.187222	0.321841	0.426752	0.0186813	-0.0493913	0.795489	-0.0940183	0.621183	-0.174393	0.356689	-0.259289	0.166471	-0.394249	0.0310979	-0.307284	0.0985781	0.432009	0.0171259	0.346139	0.06097	-0.456812	0.0111598	0.140906	0.457663	0.441393	0.014616	0.209822	0.265771	-0.475186	0.0079625	-0.296579	0.111509	-0.163092	0.389172	0.112513	0.553877	-0.056554	0.766593
PDIK1L	brown	-0.536779	0.00222672	0.595396	0.00051865	-0.426132	0.0188723	0.268767	0.150966	-0.36956	0.0444373	-0.168014	0.374821	-0.398496	0.0291716	0.367545	0.0457007	0.430536	0.0175506	0.388591	0.0338235	0.368473	0.0451155	-0.0328906	0.863012	0.240309	0.200848	-0.233419	0.214459	-0.154466	0.415071	0.0359484	0.850413	-0.214833	0.254261	-0.0594249	0.755095	0.198694	0.29253	0.0676804	0.722322	-0.155219	0.412773	-0.228908	0.223702	0.305975	0.100095	-0.123076	0.517024
NDUFB8	brown	-0.536437	0.00224406	0.850701	2.62333e-09	-0.398978	0.0289594	0.0504686	0.791124	-0.447201	0.0132222	-0.464669	0.00968088	-0.43281	0.0168986	0.351245	0.0570085	-0.0615083	0.746782	0.631056	0.000184787	0.617779	0.000275345	0.0413546	0.828227	0.036093	0.849818	-0.152374	0.421493	-0.22665	0.228429	0.0925155	0.626796	-0.328496	0.076336	0.0226253	0.905534	0.213847	0.256498	0.206036	0.274689	0.153351	0.418486	-0.216984	0.24942	0.42572	0.019	-0.250472	0.181878
KLC2	brown	0.534995	0.00231833	-0.511223	0.00388723	0.511937	0.0038294	-0.429259	0.0179257	0.551254	0.00159237	0.250308	0.182174	0.532805	0.00243519	-0.410014	0.0244306	-0.231108	0.219161	-0.0290799	0.87876	-0.3274	0.0773809	-0.308438	0.0972544	-0.402433	0.0274736	0.364894	0.0474074	0.163546	0.387836	-0.22958	0.222309	0.0804198	0.672699	-0.0027483	0.9885	0.199801	0.289793	-0.24509	0.19176	0.191225	0.311416	0.0636611	0.738222	-0.0470203	0.805114	0.0157333	0.934235
COPZ1	brown	-0.534549	0.00234172	0.805235	8.04725e-08	-0.305598	0.100535	-0.00287943	0.987951	-0.580607	0.000768749	-0.433428	0.0167249	-0.529912	0.00259737	0.632218	0.000178292	0.0114898	0.951949	0.437679	0.0155701	0.477472	0.0076253	0.022151	0.907506	0.0360466	0.850009	-0.180322	0.340315	0.0350189	0.854239	0.0137591	0.942472	-0.199929	0.289478	0.0513038	0.787746	0.164038	0.386388	0.0204877	0.914425	-0.0530796	0.780574	-0.134991	0.476947	0.660106	7.2182e-05	-0.450395	0.0125042
MIR331	brown	-0.53392	0.00237507	0.683771	3.10685e-05	-0.424575	0.0193589	0.236372	0.208551	-0.126973	0.503735	-0.297032	0.110937	-0.40545	0.0262274	0.134386	0.478941	0.403514	0.0270215	0.565016	0.00114131	0.436052	0.0160041	0.134917	0.47719	0.0608732	0.749313	-0.175879	0.352543	-0.387773	0.034233	0.0317453	0.86774	-0.0847994	0.655934	-0.188281	0.319062	0.361027	0.0499862	0.244195	0.19344	0.0645633	0.734643	-0.353957	0.0549885	0.150321	0.427848	-0.0340948	0.858046
UQCRQ	brown	-0.533812	0.00238084	0.74342	2.51726e-06	-0.456221	0.0112783	0.256458	0.171313	-0.3953	0.0306119	-0.468936	0.00894947	-0.543759	0.00189783	0.210329	0.264591	-0.0552849	0.771692	0.412884	0.0233532	0.469185	0.00890823	0.435199	0.0162354	0.341091	0.0650951	-0.326127	0.0786083	-0.29644	0.111685	0.357602	0.0523627	-0.214782	0.254376	0.104325	0.583257	0.278607	0.136001	0.406255	0.0259029	0.157658	0.405375	0.00506774	0.978796	0.0410732	0.829379	-0.0827535	0.663746
TRANK1	brown	0.533736	0.0023849	-0.699442	1.70201e-05	0.345282	0.0616553	0.0366898	0.847363	0.533459	0.00239978	0.493035	0.00563556	0.391503	0.0323977	-0.441074	0.014696	0.11189	0.556088	-0.299867	0.10741	-0.429779	0.017772	-0.217959	0.247248	-0.268144	0.151953	0.0976234	0.607802	0.146011	0.441364	-0.263367	0.159666	0.424162	0.0194897	0.233967	0.213353	-0.0317008	0.867924	-0.186254	0.324395	-0.142266	0.453292	-0.271056	0.147383	-0.430725	0.0174955	0.29809	0.109611
ACADM	brown	-0.533147	0.00241665	0.620033	0.000257649	-0.432509	0.0169836	0.276771	0.138707	-0.331394	0.0736262	-0.3646	0.0475997	-0.229453	0.222571	0.110818	0.559903	0.0186157	0.92222	0.487042	0.0063418	0.501184	0.00478343	0.16997	0.369205	0.0893023	0.638866	-0.274097	0.14272	-0.31508	0.0898977	0.269259	0.150191	-0.272881	0.144571	-0.016437	0.9313	0.0305707	0.872594	0.194719	0.302488	0.0909569	0.632639	-0.0564114	0.767165	-0.0449527	0.813531	-0.082644	0.664165
MCEMP1	brown	0.532679	0.00244208	-0.517512	0.00340256	0.505643	0.00436568	-0.310275	0.0951756	0.512459	0.00378757	0.507131	0.00423345	0.220524	0.24159	-0.358494	0.0517351	-0.194191	0.303826	-0.300761	0.106315	-0.399392	0.0287777	-0.0335197	0.860417	-0.109899	0.563183	0.311301	0.0940291	0.0151161	0.936809	-0.135369	0.475701	0.215292	0.253222	-0.226736	0.228247	0.0639899	0.736917	0.00146654	0.993863	0.218412	0.246243	0.214458	0.255109	-0.0927133	0.626056	0.187808	0.320303
IST1	brown	0.532468	0.00245363	-0.625578	0.000218317	0.483639	0.00677533	-0.320446	0.0842696	0.477793	0.00757892	0.345546	0.0614432	0.360957	0.0500337	-0.208559	0.268726	-0.210495	0.264206	-0.511367	0.00387551	-0.423635	0.0196575	-0.112082	0.555408	-0.0540403	0.776701	0.365454	0.0470425	0.103388	0.586663	0.0126975	0.946905	0.137808	0.46771	-0.00310852	0.986993	-0.0461133	0.808804	-0.187536	0.321015	-0.169859	0.369522	0.408221	0.0251239	-0.247393	0.187487	0.0954187	0.615971
SLC26A10	brown	-0.532314	0.00246209	0.431858	0.017169	-0.286174	0.12525	0.291648	0.117873	-0.41241	0.0235282	-0.242633	0.196395	-0.258831	0.167247	0.41105	0.0240369	0.276319	0.139379	0.197648	0.295128	0.208776	0.268216	0.0119658	0.94996	-0.0624442	0.743057	-0.204299	0.278846	-0.0612025	0.748001	0.0708503	0.709862	-0.0217996	0.908967	-0.307407	0.0984354	0.0276352	0.884742	-0.0828511	0.663373	-0.170065	0.368934	0.0281076	0.882786	0.234071	0.213144	-0.282297	0.130678
ANKRD11	brown	0.531409	0.00251231	-0.688065	2.64422e-05	0.457715	0.0109807	-0.210447	0.264318	0.420335	0.0207368	0.112458	0.554074	0.459247	0.0106824	-0.361139	0.0499099	-0.409069	0.024794	-0.384389	0.0359702	-0.527626	0.00273201	-0.0372774	0.844948	-0.0666247	0.726487	0.407197	0.0255273	0.29641	0.111723	0.00859022	0.964066	0.0851246	0.654696	0.180501	0.339828	-0.230074	0.221287	-0.123771	0.514641	-0.0473062	0.803952	0.0832389	0.66189	-0.349028	0.0587025	0.254803	0.174189
EIF4A2	brown	-0.530662	0.00255448	0.716435	8.47993e-06	-0.555555	0.00143716	0.188514	0.318452	-0.27063	0.148046	-0.429259	0.0179256	-0.263277	0.159814	0.124714	0.511416	0.0679458	0.721276	0.507135	0.00423308	0.663609	6.40098e-05	0.226511	0.228724	0.151489	0.424227	-0.15003	0.428754	-0.377665	0.039632	0.07493	0.693933	-0.45897	0.0107359	0.205123	0.276869	0.133001	0.483526	0.19877	0.29234	0.0499886	0.793068	-0.253008	0.177348	0.0520342	0.784793	0.20361	0.280506
MIR134	brown	-0.530232	0.00257899	0.460227	0.0104952	-0.207129	0.272096	0.24466	0.192566	-0.143785	0.448433	-0.55091	0.00160537	-0.474323	0.00809301	0.38393	0.0362111	-0.0567351	0.765866	0.174933	0.355179	-0.0308511	0.871435	0.517806	0.00338125	0.325427	0.0792902	0.173915	0.35803	-0.0745154	0.695546	0.262029	0.161876	-0.201452	0.285745	-0.1475	0.436669	-0.0393459	0.836456	0.149987	0.428888	-0.215481	0.252796	-0.0184255	0.923012	0.117934	0.534814	0.0352356	0.853347
DKK2	brown	0.529784	0.00260476	-0.518556	0.00332739	0.336129	0.0693587	-0.314356	0.0906776	0.159659	0.399364	0.348644	0.0590001	0.107647	0.571254	-0.173609	0.358888	-0.132374	0.485608	-0.48246	0.00693132	-0.275052	0.141277	-0.216346	0.25085	-0.00924529	0.961328	-0.00535731	0.977585	0.283361	0.129171	-0.194418	0.303249	0.258508	0.167797	0.231588	0.218178	0.0756539	0.69112	-0.00220574	0.99077	0.192144	0.309051	0.160721	0.396196	0.0826654	0.664083	-0.019151	0.91999
COX7A1	brown	-0.529646	0.00261276	0.496638	0.00524406	-0.272257	0.145528	0.274144	0.142648	-0.495765	0.00533666	-0.421658	0.0202983	-0.439587	0.0150736	0.433788	0.0166243	-0.0785181	0.680028	0.12609	0.506731	0.11438	0.547276	0.339802	0.0661824	0.243372	0.194992	-0.0148776	0.937804	-0.0572095	0.763963	0.228004	0.225587	-0.198108	0.293984	-0.252187	0.178805	-0.0157016	0.934367	0.161709	0.39326	-0.0873265	0.646334	0.203276	0.281312	0.199473	0.290602	-0.0131948	0.944828
VWC2	brown	-0.529552	0.0026182	0.587786	0.000636569	-0.482615	0.00691069	0.208363	0.269185	-0.325718	0.0790064	-0.422925	0.0198859	-0.157774	0.405028	0.244074	0.193667	0.173793	0.358371	0.365755	0.0468474	0.444753	0.0137955	0.0434836	0.819524	0.120909	0.524485	-0.170019	0.369064	-0.306094	0.099957	-0.0209173	0.912638	-0.339653	0.0663088	-0.0110058	0.953971	-0.152568	0.420893	0.0331027	0.862138	0.0328486	0.863186	0.077007	0.685872	0.143826	0.448303	-0.075591	0.691364
KIF5C	brown	-0.529061	0.00264681	0.482439	0.00693416	-0.466579	0.00934758	0.199335	0.290944	-0.393907	0.0312575	-0.558375	0.0013427	-0.0638974	0.737284	0.0722393	0.704425	-0.0166892	0.930249	0.398395	0.0292161	0.444639	0.0138227	-0.0223331	0.906749	0.0372715	0.844972	-0.236567	0.208164	-0.162224	0.391734	0.164699	0.384452	-0.308824	0.0968146	-0.00957911	0.959932	-0.0647315	0.733977	0.185588	0.32616	0.241643	0.198283	-0.0841859	0.658273	0.0447074	0.814531	-0.164059	0.386327
CNOT7	brown	-0.528717	0.00266701	0.710851	1.07189e-05	-0.511621	0.00385487	0.162306	0.391491	-0.438982	0.0152297	-0.409425	0.0246567	-0.29636	0.111785	0.403959	0.0268375	0.21122	0.262526	0.449479	0.0127066	0.54991	0.00164378	0.0983978	0.604943	0.219124	0.244667	-0.291203	0.118461	-0.225977	0.22985	0.023479	0.901987	-0.360994	0.0500091	0.267803	0.152494	-0.131214	0.489474	0.0406249	0.831214	-0.0656501	0.73034	-0.062129	0.744311	0.274604	0.141952	-0.241267	0.199004
TMEM160	brown	0.528494	0.0026802	-0.301905	0.104926	0.387172	0.0345364	-0.373956	0.0417767	0.55962	0.00130273	0.439627	0.0150634	0.326332	0.0784102	-0.419475	0.0210257	0.00838948	0.964905	0.14956	0.430217	-0.0750429	0.693494	-0.405222	0.0263198	-0.414313	0.0228314	0.209177	0.267277	-0.0293765	0.877533	-0.428602	0.0181211	0.318127	0.086667	0.0244927	0.897776	0.216288	0.25098	-0.0912158	0.631667	0.211471	0.261946	-0.3776	0.0396686	0.0468976	0.805613	0.196011	0.299228
PGAP6	brown	0.52834	0.00268932	-0.511972	0.00382656	0.436832	0.0157948	-0.14553	0.442885	0.5004	0.00486035	0.402877	0.027287	0.247905	0.186546	-0.312609	0.0925831	-0.0638754	0.737371	-0.163852	0.386934	-0.350789	0.0573539	-0.205841	0.275153	-0.236678	0.207944	0.160377	0.397221	0.19	0.314584	-0.181436	0.337291	0.362182	0.0492046	0.366279	0.0465093	0.089834	0.636863	-0.154211	0.41585	-0.0512604	0.787921	-0.225273	0.231344	-0.147896	0.435425	0.182121	0.335437
ACP1	brown	-0.528206	0.00269732	0.774134	5.20186e-07	-0.482062	0.00698472	0.0566818	0.76608	-0.333343	0.0718455	-0.445671	0.013578	-0.369669	0.0443697	0.157082	0.407115	0.0877315	0.644801	0.500962	0.00480509	0.631761	0.000180823	0.192397	0.308401	0.0840029	0.658971	-0.290721	0.119099	-0.355748	0.0536853	0.202202	0.283916	-0.248415	0.185612	0.0816702	0.667897	0.262464	0.161156	0.340034	0.0659852	0.306387	0.0996156	-0.225637	0.230571	0.268054	0.152095	-0.195888	0.299538
GNPAT	brown	-0.528176	0.00269907	0.702468	1.50871e-05	-0.469856	0.00879802	0.222129	0.238095	-0.272667	0.1449	-0.311617	0.093678	-0.331477	0.0735492	0.290985	0.11875	0.167525	0.376231	0.537726	0.00217939	0.489104	0.00609081	0.186097	0.32481	0.184976	0.327784	-0.0487391	0.798133	-0.29428	0.114444	0.101537	0.593416	-0.399049	0.0289279	0.114182	0.547975	-0.0615322	0.746687	0.0982397	0.605527	-0.161631	0.393492	-0.32761	0.0771805	0.185837	0.3255	0.0875926	0.645326
NFYA	brown	0.526932	0.00277405	-0.590889	0.000585924	0.460902	0.0103679	-0.0482991	0.799919	0.417932	0.0215526	0.461296	0.0102941	-0.0224115	0.906423	-0.242523	0.196605	-0.214563	0.254871	-0.446861	0.0133006	-0.579776	0.000785521	-0.00118924	0.995024	0.0432617	0.82043	0.317953	0.0868492	0.168514	0.373381	-0.102131	0.591244	0.405652	0.0261458	0.0174671	0.927006	0.148901	0.432275	0.0476495	0.802557	-0.11862	0.532424	-0.00891528	0.962707	-0.20571	0.275466	0.375616	0.0408052
SYVN1	brown	0.525997	0.00283159	-0.695543	1.98388e-05	0.529509	0.00262071	-0.160933	0.395563	0.46436	0.0097358	0.367744	0.0455748	0.289949	0.120128	-0.396657	0.0299934	-0.263778	0.158992	-0.39866	0.0290992	-0.624388	0.000226281	-0.0331695	0.861862	-0.238313	0.204728	0.358621	0.0516461	0.311627	0.0936675	-0.0764551	0.68801	0.340219	0.0658288	-0.174174	0.357304	-0.0040965	0.98286	-0.0879803	0.643859	0.0697837	0.714047	-0.0883649	0.642405	-0.169825	0.369619	0.370157	0.0440677
FRMPD4	brown	-0.525712	0.00284937	0.550142	0.00163478	-0.522892	0.00303017	0.135658	0.474751	-0.436315	0.0159331	-0.445731	0.0135641	-0.0762655	0.688746	0.175104	0.3547	0.192692	0.307646	0.453804	0.0117739	0.574812	0.000892433	0.0311709	0.870113	-0.00698833	0.970764	-0.351997	0.0564425	-0.213204	0.257965	0.0369862	0.846145	-0.260599	0.164262	0.0468203	0.805928	-0.108389	0.568589	0.0746517	0.695015	0.246185	0.18972	0.00423153	0.982295	0.117549	0.536155	-0.305693	0.100425
ZSCAN26	brown	-0.525605	0.00285604	0.485617	0.00652042	-0.463789	0.0098378	0.356052	0.0534666	-0.193855	0.30468	-0.365776	0.0468337	-0.200437	0.28823	0.0769768	0.685989	0.222573	0.237133	0.408335	0.0250794	0.377533	0.0397067	0.0814286	0.668824	0.0623893	0.743275	-0.0949905	0.617562	-0.303615	0.102875	-0.0163116	0.931823	-0.0937601	0.622146	-0.0806407	0.67185	-0.244435	0.192988	0.11681	0.538739	-0.0791699	0.677513	-0.300884	0.106165	-0.106337	0.575974	0.281424	0.131923
DUSP7	brown	0.52547	0.00286451	-0.569612	0.00101788	0.547139	0.00175432	-0.226139	0.229509	0.324817	0.0798875	0.534358	0.00235179	0.201318	0.286072	-0.00958051	0.959926	0.0323387	0.86529	-0.360396	0.0504173	-0.454117	0.0117087	-0.417465	0.0217142	-0.403942	0.0268443	0.131641	0.488049	0.356389	0.0532247	-0.35941	0.0510973	0.534896	0.00232351	0.0107696	0.954958	0.15172	0.423512	-0.381002	0.0377788	-0.216934	0.249532	-0.029787	0.875835	0.128588	0.498281	-0.158011	0.404312
CNOT6L	brown	0.524548	0.00292284	-0.596275	0.00050636	0.338675	0.0671445	-0.172071	0.363229	0.152688	0.420525	0.355526	0.0538454	0.259802	0.165603	-0.0897186	0.637297	-0.0774136	0.684297	-0.404734	0.0265187	-0.313213	0.0919206	-0.26417	0.158351	-0.214054	0.256029	0.0624906	0.742872	0.343723	0.0629178	-0.373103	0.0422827	0.235811	0.209663	0.123908	0.514173	-0.13477	0.477674	-0.269562	0.149715	-0.176525	0.350749	-0.0101657	0.957481	-0.0701632	0.712556	0.0740034	0.69754
GON7	brown	-0.524355	0.00293516	0.660742	7.06327e-05	-0.377754	0.0395818	0.0451797	0.812606	-0.248005	0.186363	-0.325932	0.0787975	-0.263646	0.159208	0.287701	0.12316	0.297609	0.110212	0.569142	0.00102994	0.559654	0.00130166	-0.0821106	0.666208	0.0105478	0.955884	-0.12127	0.523239	-0.295751	0.112559	-0.125908	0.507352	-0.190216	0.314022	-0.216355	0.25083	0.0439325	0.817692	0.040557	0.831492	-0.0389604	0.838037	-0.193358	0.305945	0.297891	0.109859	-0.146067	0.441187
ZNF829	brown	-0.52365	0.00298058	0.411719	0.0237855	-0.392608	0.0318694	0.322678	0.0820091	-0.425107	0.0191916	-0.132084	0.486574	-0.152597	0.420805	0.207683	0.270787	0.438452	0.0153673	0.368825	0.0448951	0.317901	0.0869036	-0.0881099	0.643369	-0.0321008	0.866272	-0.249431	0.183761	-0.0878674	0.644286	-0.114895	0.545461	0.0297763	0.875879	-0.290982	0.118754	-0.167456	0.376432	-0.0171069	0.928507	0.0433962	0.819881	-0.105815	0.577862	0.142411	0.452826	-0.223758	0.234582
SMDT1	brown	-0.523579	0.00298519	0.746547	2.16597e-06	-0.458997	0.0107307	0.132699	0.484528	-0.280576	0.133141	-0.295868	0.112411	-0.312291	0.0929335	0.166674	0.378696	0.0895866	0.637794	0.59197	0.000569129	0.585107	0.000683362	0.171619	0.364509	-0.0606292	0.750286	-0.256301	0.171584	-0.370331	0.0439609	0.237103	0.207105	-0.26951	0.149796	0.0198539	0.917063	0.128811	0.49753	0.17505	0.35485	0.164141	0.386087	-0.235212	0.210858	0.217998	0.24716	-0.194459	0.303147
DAND5	brown	-0.522922	0.00302818	0.540402	0.00205033	-0.490155	0.0059661	0.384385	0.035972	-0.548736	0.00168984	-0.324413	0.080285	-0.355312	0.0539999	0.38895	0.0336453	0.210816	0.263462	0.282336	0.130622	0.33717	0.0684468	0.0132642	0.944539	0.240736	0.200025	-0.148655	0.433046	-0.137358	0.469179	-0.00485573	0.979683	-0.205076	0.276982	-0.180987	0.338505	-0.193862	0.304662	0.107843	0.57055	-0.176056	0.352048	-0.146586	0.439546	0.167076	0.377531	0.0663037	0.727756
RPL3	brown	0.522916	0.00302858	-0.577108	0.000841484	0.602879	0.000421895	-0.349659	0.0582168	0.354078	0.0548996	0.300569	0.106549	0.17536	0.353986	-0.180746	0.339162	-0.106683	0.574728	-0.318378	0.0864051	-0.511954	0.00382797	-0.545018	0.00184321	-0.297111	0.110838	0.244276	0.193287	0.476903	0.00770806	-0.306611	0.0993562	0.55944	0.00130844	-0.0274052	0.885696	0.249694	0.183285	-0.144296	0.446805	0.136088	0.473337	-0.113255	0.55125	0.225762	0.230307	-0.192983	0.306902
EDRF1-DT	brown	-0.520595	0.00318462	0.471369	0.0085536	-0.40105	0.0280607	0.233152	0.214999	-0.234231	0.212822	-0.218107	0.246918	-0.0658402	0.729588	0.136487	0.472029	0.393062	0.0316548	0.455926	0.0113379	0.389094	0.0335738	0.0232562	0.902912	0.107796	0.570718	-0.359028	0.0513623	-0.22618	0.229423	0.145624	0.442589	-0.161832	0.392895	-0.0436004	0.819047	-0.0224151	0.906408	0.0471919	0.804417	0.0875878	0.645344	-0.0634207	0.739176	0.0568494	0.765408	-0.28918	0.121158
ZZZ3	brown	0.520461	0.00319385	-0.549851	0.00164605	0.493227	0.00561405	-0.16899	0.372011	0.532861	0.00243217	0.34946	0.0583695	0.39277	0.0317928	-0.39255	0.031897	-0.191189	0.311507	-0.156178	0.409856	-0.297947	0.10979	-0.246961	0.188283	-0.530671	0.00255393	0.250705	0.181459	0.21807	0.247	-0.290824	0.118963	0.420839	0.0205686	0.234116	0.213053	0.240088	0.201274	-0.237056	0.207198	-0.0505627	0.790744	-0.341356	0.0648733	-0.199856	0.289659	0.333782	0.0714487
SLC30A9	brown	-0.517816	0.00338053	0.744971	2.33703e-06	-0.521873	0.00309787	0.102484	0.589955	-0.433442	0.0167209	-0.342457	0.0639578	-0.286346	0.125013	0.446301	0.0134306	0.167251	0.377024	0.340807	0.065333	0.607325	0.000372284	0.22954	0.222391	0.323946	0.0807462	-0.29482	0.113749	-0.409465	0.0246412	0.23067	0.220061	-0.558562	0.00133664	0.00676278	0.971707	-0.0771606	0.685277	0.0871164	0.64713	-0.140798	0.458014	0.257087	0.170227	0.17949	0.342583	-0.210933	0.26319
NAB1	brown	0.51766	0.00339182	-0.597102	0.000495033	0.50886	0.00408405	-0.24187	0.197848	0.608765	0.000357355	0.441025	0.0147084	0.41429	0.0228396	-0.223911	0.234254	0.1102	0.562108	-0.150202	0.428218	-0.406371	0.0258562	-0.433853	0.0166063	-0.510666	0.00393287	0.210531	0.264122	0.185116	0.327412	-0.355433	0.0539127	0.544974	0.0018451	0.174319	0.356895	0.0679247	0.721359	-0.421152	0.020465	-0.19904	0.291674	-0.213975	0.256207	-0.100467	0.597335	-0.13824	0.466305
HOGA1	brown	-0.5176	0.00339617	0.541972	0.00197771	-0.406952	0.0256247	0.203508	0.28075	-0.294869	0.113686	-0.32689	0.0778714	-0.112116	0.555287	0.365812	0.0468107	0.349523	0.0583213	0.558189	0.00134876	0.447017	0.0132644	-0.118367	0.533303	-0.150312	0.427877	-0.311842	0.0934293	-0.125157	0.509906	0.041659	0.826981	-0.168109	0.374546	0.162462	0.391032	0.0307309	0.871931	-0.194977	0.301836	-0.15876	0.40206	-0.310155	0.0953104	0.275649	0.140381	-0.390017	0.033119
GOT1	brown	-0.517328	0.00341595	0.737353	3.34968e-06	-0.470031	0.00876946	0.0684087	0.719453	-0.524903	0.00290023	-0.313071	0.092076	-0.16466	0.384566	0.487817	0.00624645	0.249629	0.183402	0.57636	0.000857794	0.696301	1.92602e-05	-0.119058	0.530898	-0.0864858	0.649522	-0.328155	0.0766603	-0.204465	0.278447	-0.189565	0.315713	-0.348908	0.0587955	-0.0455735	0.811002	-0.10128	0.594355	-0.166544	0.379074	-0.177231	0.348794	-0.0860373	0.651224	0.372186	0.0428317	-0.231275	0.218819
RBM25	brown	0.517191	0.00342599	-0.59991	0.000458194	0.514585	0.00362125	-0.394248	0.0310984	0.478716	0.00744693	0.121686	0.521804	0.446311	0.0134282	-0.210541	0.264098	-0.24162	0.198327	-0.386555	0.0348503	-0.36139	0.0497397	-0.296811	0.111216	-0.159344	0.400309	0.50713	0.00423346	0.266055	0.155292	-0.337271	0.0683581	0.0817639	0.667537	0.00506876	0.978792	-0.0400124	0.833724	-0.282211	0.130799	-0.134576	0.478314	0.15586	0.410822	-0.133158	0.483002	0.18722	0.321848
GDI1	brown	0.5169	0.00344734	-0.532007	0.00247901	0.485327	0.00655724	-0.51001	0.00398725	0.446787	0.0133178	0.144997	0.444575	0.602778	0.00042309	-0.323439	0.081249	-0.203965	0.27965	0.0159341	0.933397	-0.180766	0.339108	-0.698678	1.75426e-05	-0.503364	0.00457516	0.292133	0.117236	0.30399	0.10243	-0.21416	0.255787	0.100381	0.597648	0.189849	0.314975	0.115134	0.544623	-0.322085	0.0826049	0.159989	0.398379	-0.158962	0.401455	0.0962479	0.612893	-0.201995	0.284421
TMEM14B	brown	-0.516341	0.00348869	0.813736	4.5574e-08	-0.526534	0.00279847	0.0240771	0.899502	-0.563253	0.00119202	-0.516615	0.00346837	-0.418856	0.0212358	0.319776	0.0849567	-0.0535466	0.77869	0.363801	0.0481252	0.676399	4.07277e-05	0.191963	0.309514	0.149398	0.430724	-0.312611	0.0925804	-0.26661	0.1544	0.166316	0.379737	-0.390602	0.0328335	0.0094072	0.960651	0.0765615	0.687598	0.281943	0.131181	0.271704	0.146381	0.0465708	0.806942	0.350572	0.0575187	-0.220975	0.240604
MDH1	brown	-0.515666	0.00353909	0.706396	1.28728e-05	-0.352519	0.0560525	0.0237858	0.900712	-0.409528	0.0246168	-0.498455	0.00505563	-0.176346	0.351245	0.539875	0.0020752	0.147259	0.437427	0.625111	0.000221412	0.596008	0.000510064	-0.214412	0.255214	-0.113089	0.551836	-0.210167	0.264969	-0.0805754	0.672101	-0.102922	0.588361	-0.280826	0.13278	0.133544	0.481724	-0.000600948	0.997485	-0.234196	0.212892	-0.26702	0.153743	-0.135718	0.474554	0.365559	0.0469747	-0.457104	0.0111016
ATP5PD	brown	-0.514721	0.00361081	0.67261	4.66714e-05	-0.397963	0.0294081	0.24247	0.196704	-0.177898	0.346954	-0.342266	0.0641154	-0.441667	0.0145477	0.272856	0.14461	0.0905624	0.634122	0.437968	0.015494	0.321054	0.0836484	0.3949	0.030796	0.481191	0.00710257	-0.0146298	0.938839	-0.466233	0.00940712	0.357418	0.0524922	-0.426292	0.0188228	-0.215827	0.252017	0.139054	0.463658	0.275961	0.139913	-0.1714	0.36513	0.118167	0.533999	-0.0334305	0.860785	0.0667858	0.725851
BAZ2A	brown	0.513756	0.00368533	-0.659762	7.30329e-05	0.545625	0.00181737	-0.357921	0.0521371	0.26966	0.149562	0.146883	0.438611	0.581524	0.000750627	-0.0216575	0.909558	-0.256675	0.170938	-0.397755	0.0295004	-0.457755	0.0109729	-0.481171	0.00710528	-0.344522	0.0622685	0.443354	0.0141324	0.53069	0.00255284	-0.417299	0.0217719	0.151793	0.423285	0.0966689	0.611333	-0.381833	0.0373283	-0.585043	0.00068451	-0.325552	0.0791675	0.102708	0.589142	0.0202175	0.91555	0.0383116	0.8407
NUDT7	brown	-0.513644	0.00369407	0.743094	2.55677e-06	-0.613552	0.000311452	0.326452	0.0782936	-0.300748	0.10633	-0.117259	0.537171	-0.282285	0.130694	0.192429	0.30832	0.435072	0.0162701	0.653482	9.02171e-05	0.658336	7.66536e-05	0.144187	0.447152	0.0422279	0.824655	-0.425771	0.0189843	-0.472787	0.0083299	-0.086108	0.650956	-0.202475	0.283253	0.111053	0.559067	-0.132313	0.485809	0.0610251	0.748707	-0.0780945	0.681664	-0.329543	0.0753481	0.0513931	0.787384	-0.023481	0.901978
PSMB5	brown	-0.513475	0.00370728	0.760041	1.10366e-06	-0.401469	0.0278816	-0.0171612	0.928281	-0.537183	0.00220644	-0.380104	0.0382707	-0.256531	0.171186	0.455931	0.0113369	0.195678	0.300066	0.556001	0.00142185	0.617007	0.000281652	-0.0847079	0.656283	-0.0484013	0.799504	-0.323359	0.0813287	-0.113846	0.549163	-0.10257	0.589643	-0.285605	0.126036	-0.0785044	0.680081	0.13189	0.487219	-0.0501685	0.79234	0.0821564	0.666033	-0.0194027	0.918942	0.540549	0.00204343	-0.45617	0.0112885
COMTD1	brown	-0.513163	0.00373177	0.384309	0.0360121	-0.283395	0.129123	0.362508	0.0489858	0.0311158	0.870341	-0.135595	0.474958	-0.0607139	0.749948	0.107268	0.572619	0.504057	0.00451052	0.63082	0.000186128	0.195583	0.300304	-0.208449	0.268984	-0.291679	0.117832	-0.0773633	0.684492	-0.214389	0.255266	-0.0500332	0.792888	0.0819531	0.666812	-0.142797	0.45159	0.0977374	0.607381	-0.181194	0.337946	-0.188453	0.318613	-0.485077	0.00658924	0.0764599	0.687992	-0.140414	0.459252
C1orf43	brown	-0.512887	0.00375354	0.745787	2.24706e-06	-0.389988	0.0331336	0.0282559	0.882172	-0.5981	0.000481653	-0.396862	0.0299011	-0.423234	0.0197863	0.595493	0.00051728	0.0887972	0.640772	0.447906	0.0130608	0.483197	0.00683347	-0.0325979	0.86422	0.0188734	0.921146	-0.220744	0.241109	-0.0589353	0.757052	0.0373524	0.84464	-0.307701	0.0980981	-0.0544003	0.775251	0.0313689	0.869295	-0.0100239	0.958073	-0.021153	0.911657	-0.0218357	0.908817	0.610182	0.000343178	-0.419798	0.0209166
AURKA	brown	-0.5125	0.00378428	0.60881	0.000356897	-0.345883	0.0611736	0.202688	0.282735	-0.273192	0.144096	-0.456062	0.0113104	-0.445605	0.0135937	0.308598	0.0970721	0.0633165	0.73959	0.373247	0.0421967	0.334741	0.070589	0.205756	0.275356	0.0971467	0.609564	-0.264417	0.157948	-0.199676	0.290103	0.247265	0.187724	-0.000131467	0.99945	0.0667999	0.725796	0.2674	0.153136	0.179109	0.343628	-0.0119143	0.950176	-0.143317	0.449925	0.160775	0.396035	-0.286619	0.124638
HCCS	brown	-0.512397	0.00379254	0.802912	9.35473e-08	-0.474843	0.00801416	0.0598343	0.753459	-0.471929	0.00846459	-0.331263	0.0737469	-0.313092	0.0920531	0.354844	0.0543402	0.182179	0.335281	0.580587	0.000769152	0.69668	1.89763e-05	-0.0387844	0.838759	0.00244265	0.989779	-0.457661	0.0109914	-0.249671	0.183326	0.0285816	0.880823	-0.165979	0.380716	0.144292	0.446816	0.121578	0.522177	0.0916434	0.630063	0.144738	0.445398	-0.0793554	0.676798	0.352005	0.0564367	-0.431937	0.0171463
HINT1	brown	-0.511503	0.00386446	0.577503	0.000832988	-0.317973	0.0868285	0.105704	0.578261	-0.202718	0.282662	-0.342969	0.0635355	-0.115033	0.544978	0.478968	0.00741121	0.166565	0.379011	0.424161	0.01949	0.333723	0.0715023	0.0507472	0.789997	0.16958	0.370321	0.14018	0.460009	-0.206165	0.274382	0.12409	0.513548	-0.526817	0.00278113	-0.00443364	0.981449	-0.141119	0.456977	-0.16669	0.378651	-0.356545	0.0531135	-0.0920681	0.628471	0.288757	0.121728	-0.0635913	0.738499
IRAK1BP1	brown	-0.51067	0.00393257	0.539031	0.00211562	-0.48148	0.00706329	0.429198	0.0179436	-0.106162	0.576608	-0.180403	0.340095	-0.319937	0.0847912	0.10107	0.595124	0.399459	0.0287487	0.502837	0.00462471	0.397132	0.0297795	0.202706	0.282692	-0.00801849	0.966456	-0.21709	0.249185	-0.372734	0.0425028	0.000413408	0.99827	-0.114093	0.548289	-0.106933	0.573826	0.0878008	0.644538	0.0987344	0.603703	-0.197895	0.294513	-0.496697	0.0052378	-0.0679879	0.72111	0.303096	0.103494
DIPK1A	brown	-0.510495	0.00394694	0.460647	0.0104158	-0.42493	0.0192471	0.224	0.234061	-0.289291	0.121009	-0.522366	0.00306492	-0.151271	0.424901	0.206728	0.273046	0.00648692	0.972861	0.171684	0.364325	0.311047	0.0943122	0.397501	0.0296141	0.326416	0.0783285	0.0853991	0.653651	-0.181983	0.335811	0.0706279	0.710734	-0.503014	0.00460807	0.0272044	0.886528	-0.210542	0.264097	0.102049	0.591545	-0.0756124	0.691281	0.0688937	0.717544	-0.042068	0.825309	0.235021	0.21124
TRPC1	brown	0.510348	0.00395917	-0.314718	0.0902865	0.202056	0.284272	-0.531845	0.00248803	0.0664662	0.727114	-0.025945	0.891749	0.312302	0.092921	-0.187023	0.322367	-0.567571	0.00107117	-0.387273	0.0344855	0.0791765	0.677487	-0.141596	0.455442	0.0267384	0.888459	0.0538041	0.777653	0.149833	0.429366	0.0959842	0.613871	-0.240477	0.200523	0.481302	0.00708748	-0.0629266	0.741139	0.0189633	0.920772	0.237141	0.207029	0.345879	0.0611773	-0.0482291	0.800203	-0.0943491	0.61995
TEFM	brown	-0.510033	0.00398532	0.510487	0.00394762	-0.344257	0.062483	0.375135	0.0410847	-0.267284	0.153321	-0.336407	0.0691136	-0.37926	0.0387374	0.27155	0.146619	0.366575	0.0463196	0.388971	0.0336345	0.187773	0.320395	0.196435	0.298163	-0.0262262	0.890583	-0.312717	0.0924644	-0.0182016	0.923945	-0.0556794	0.770106	0.0883541	0.642446	-0.0324954	0.864643	0.118454	0.533002	-0.0116468	0.951293	-0.153461	0.41815	-0.354122	0.0548675	0.143815	0.448338	-0.192106	0.309147
TSEN2	brown	-0.50909	0.00406452	0.468461	0.0090285	-0.455966	0.0113297	0.282591	0.130259	-0.262646	0.160855	-0.366717	0.0462282	-0.241313	0.198915	0.293356	0.115639	0.310012	0.0954707	0.279845	0.134197	0.320468	0.0842469	0.315116	0.0898587	0.23436	0.212563	-0.0726561	0.702796	-0.184518	0.329006	0.0200935	0.916066	-0.406077	0.0259745	-0.0360903	0.849829	0.00430169	0.982001	-0.0263549	0.890049	-0.294335	0.114372	-0.11441	0.547172	0.0082583	0.965453	0.0926985	0.626111
CHERP	brown	0.508896	0.00408095	-0.547517	0.00173884	0.502383	0.00466791	-0.48218	0.00696878	0.293327	0.115676	0.187929	0.319984	0.608318	0.000361925	-0.048061	0.800886	-0.128437	0.498788	-0.111478	0.557554	-0.236132	0.209026	-0.597572	0.000488692	-0.460005	0.0105375	0.326438	0.078307	0.376845	0.0400985	-0.379261	0.0387369	0.063147	0.740263	0.0384303	0.840213	-0.0254959	0.893613	-0.55285	0.00153317	-0.19012	0.314272	0.0623858	0.743289	0.118542	0.532696	-0.153811	0.417075
GLT1D1	brown	0.508757	0.0040928	-0.493365	0.00559863	0.298331	0.10931	-0.118363	0.533316	0.451744	0.0122109	0.550619	0.00161647	0.201898	0.284656	-0.370519	0.0438451	0.0174732	0.92698	-0.276763	0.138719	-0.294026	0.114772	-0.0570673	0.764533	-0.0645966	0.734511	0.0637189	0.737992	-0.0884183	0.642203	-0.0339261	0.858742	0.209267	0.267067	-0.0381904	0.841197	-0.00232482	0.990272	0.0556367	0.770277	0.0590178	0.756722	0.0495032	0.795035	-0.316635	0.0882372	0.14065	0.458492
SMIM43	brown	-0.50827	0.00413447	0.526468	0.00280248	-0.410555	0.0242243	0.249235	0.184117	-0.500464	0.00485401	-0.577042	0.000842917	-0.553653	0.0015041	0.228716	0.224101	-0.18555	0.326259	0.0426021	0.823125	0.159476	0.399912	0.532656	0.00244332	0.652725	9.25129e-05	-0.0516297	0.786428	-0.14595	0.441556	0.466598	0.00934423	-0.381165	0.0376902	-0.17299	0.360631	-0.0102704	0.957043	0.551956	0.00156606	0.25545	0.173061	0.23873	0.203912	0.0928618	0.625501	0.000581996	0.997565
CEL	brown	-0.507654	0.00418774	0.582967	0.000722873	-0.394638	0.0309175	0.176507	0.350797	-0.408117	0.0251649	-0.395029	0.0307367	-0.207439	0.271362	0.382196	0.0371332	0.145766	0.44214	0.32509	0.079619	0.394136	0.0311508	0.171094	0.366001	-0.0105663	0.955807	-0.290901	0.11886	-0.172944	0.36076	0.160123	0.397978	-0.194071	0.30413	-0.112652	0.553385	0.00680496	0.97153	-0.0303028	0.873701	-0.0891427	0.639468	0.033503	0.860486	0.175637	0.353215	-0.263091	0.16012
RPP38-DT	brown	-0.50742	0.0042081	0.643995	0.000123035	-0.483324	0.00681669	0.209977	0.265409	-0.431787	0.0171892	-0.290002	0.120058	-0.370744	0.0437076	0.343689	0.0629456	0.178751	0.344607	0.372369	0.0427216	0.462088	0.0101474	0.253989	0.175617	0.0816732	0.667885	-0.317857	0.08695	-0.279049	0.135355	0.305808	0.10029	-0.204933	0.277324	-0.0297085	0.876159	0.0181898	0.923994	0.102109	0.591325	-0.064154	0.736266	-0.0561952	0.768034	0.176718	0.350211	-0.191776	0.309996
COQ7	brown	-0.506718	0.00426979	0.731861	4.31004e-06	-0.426006	0.0189115	-0.0330612	0.862308	-0.210949	0.263152	-0.388343	0.0339471	-0.160417	0.397101	0.200977	0.286905	0.125964	0.507159	0.646261	0.000114358	0.616587	0.000285133	-0.0472116	0.804336	-0.0283882	0.881624	-0.0839227	0.659277	-0.415255	0.0224928	0.130285	0.492579	-0.399857	0.0285752	-0.0964996	0.61196	0.133084	0.48325	0.0817938	0.667423	0.15071	0.426642	-0.0762204	0.688921	0.284622	0.127402	-0.224192	0.23365
CHTOP	brown	-0.506074	0.00432699	0.555904	0.00142518	-0.354368	0.0546868	0.266556	0.154486	-0.484347	0.00668311	-0.261386	0.162947	-0.495618	0.00535249	0.453159	0.0119094	0.259234	0.166562	0.401681	0.0277912	0.296376	0.111765	0.0151841	0.936526	-0.0192926	0.9194	-0.229505	0.222464	-0.0384997	0.839928	-0.117878	0.535009	0.00162339	0.993207	-0.156153	0.409929	0.0578001	0.761596	0.0556939	0.770047	-0.124976	0.510523	-0.343479	0.0631172	0.400541	0.028279	-0.211737	0.261332
BLVRB	brown	-0.505802	0.00435138	0.726326	5.52299e-06	-0.601615	0.000437022	0.243877	0.194038	-0.428407	0.0181796	-0.247051	0.188118	-0.31788	0.0869256	0.0575496	0.7626	0.332044	0.0730284	0.655501	8.43358e-05	0.672457	4.69269e-05	0.00847211	0.96456	0.0361556	0.84956	-0.437133	0.0157146	-0.351912	0.0565065	-0.0384518	0.840125	-0.229546	0.22238	-0.0604718	0.750914	0.17726	0.348713	0.280195	0.133691	0.288219	0.122455	-0.364568	0.0476201	0.201677	0.285195	-0.0330172	0.86249
ADCK2	brown	-0.505675	0.0043628	0.447665	0.0131156	-0.377976	0.0394565	0.290686	0.119146	-0.301382	0.105559	-0.206496	0.273597	-0.108163	0.569401	0.300759	0.106316	0.346921	0.0603491	0.390253	0.0330037	0.350928	0.0572486	0.0730829	0.701129	-0.221778	0.238856	-0.177396	0.348336	-0.0036406	0.984767	-0.180187	0.340681	-0.175406	0.353859	0.0225504	0.905846	-0.120261	0.526727	-0.266319	0.154867	-0.257016	0.170349	-0.408968	0.0248332	0.212576	0.259403	0.00739914	0.969046
DNAAF10	brown	-0.505475	0.00438078	0.472655	0.00835049	-0.368022	0.045399	0.437744	0.0155529	-0.322353	0.0823349	-0.249759	0.183166	-0.565335	0.00113235	0.302845	0.103795	0.245168	0.191615	0.087732	0.644798	0.0888664	0.640511	0.593733	0.000542635	0.281046	0.132464	-0.146457	0.439955	-0.151941	0.422828	0.0720984	0.704976	-0.0137922	0.942334	-0.157503	0.405844	0.135589	0.474977	0.235937	0.209413	-0.19425	0.303678	-0.183671	0.33127	0.0392926	0.836675	0.178786	0.344512
PTPN13	brown	-0.505355	0.00439168	0.314874	0.0901188	-0.218488	0.246075	0.511183	0.00389049	-0.147411	0.43695	-0.174941	0.355157	-0.291759	0.117727	0.254021	0.17556	0.418688	0.0212933	0.318921	0.0858401	0.0338645	0.858996	-0.116158	0.541023	-0.19088	0.312306	-0.178981	0.343977	0.00898729	0.962406	-0.209742	0.265958	0.422274	0.0200968	-0.0896289	0.637635	-0.0115469	0.95171	-0.0968478	0.61067	-0.264599	0.15765	-0.471737	0.00849511	0.0830968	0.662433	-0.0269974	0.887386
OXSM	brown	-0.504428	0.00447633	0.675363	4.22814e-05	-0.500913	0.00480987	0.125114	0.510053	-0.440585	0.0148194	-0.381854	0.0373175	-0.126398	0.505684	0.255043	0.17377	0.27856	0.13607	0.64205	0.000130948	0.706221	1.29649e-05	-0.17902	0.34387	-0.206519	0.273542	-0.392042	0.0321392	-0.129844	0.494058	-0.146108	0.441058	-0.205498	0.275972	0.209701	0.266054	0.0851702	0.654522	-0.0941106	0.620838	0.0551082	0.772402	-0.336495	0.0690368	0.297489	0.110363	-0.277503	0.137623
QRSL1	brown	-0.504333	0.00448502	0.723155	6.34943e-06	-0.573747	0.000916945	0.264383	0.158002	-0.51731	0.00341731	-0.266703	0.154251	-0.400039	0.0284963	0.314732	0.0902717	0.283778	0.128584	0.350581	0.057512	0.593294	0.000549127	0.273283	0.143956	0.113009	0.55212	-0.530153	0.00258351	-0.289419	0.120838	0.155648	0.411465	-0.215705	0.25229	0.0164768	0.931134	0.0395722	0.835528	0.195537	0.300421	-0.0147958	0.938146	-0.193887	0.304599	0.18216	0.335332	-0.122752	0.518136
ZNF669	brown	-0.504134	0.00450338	0.536876	0.00222187	-0.434167	0.0165191	0.109821	0.563463	-0.269422	0.149935	-0.32726	0.0775153	0.0635619	0.738616	0.19492	0.301978	0.119075	0.53084	0.476319	0.00779382	0.542848	0.00193822	-0.0125296	0.947606	0.00354328	0.985174	-0.134767	0.477684	-0.323079	0.0816077	0.236602	0.208095	-0.411216	0.0239743	0.0200284	0.916337	-0.249346	0.183917	-0.0860415	0.651209	-0.0619919	0.744856	0.0719134	0.705699	0.0301841	0.874192	-0.14889	0.432311
TMEM14C	brown	-0.503881	0.00452687	0.826717	1.80557e-08	-0.435141	0.0162513	0.0526534	0.782293	-0.482858	0.00687834	-0.391266	0.0325121	-0.460064	0.0105262	0.41831	0.0214225	0.0900008	0.636234	0.566352	0.00110415	0.600023	0.000456769	0.0372746	0.844959	-0.00331921	0.986111	-0.214837	0.25425	-0.180437	0.340001	0.0455199	0.81122	-0.258559	0.167709	0.0299535	0.875146	0.220045	0.24264	0.120433	0.526131	0.0517914	0.785774	-0.30199	0.104823	0.501699	0.00473348	-0.245816	0.190407
PDHX	brown	-0.503835	0.00453109	0.807874	6.76549e-08	-0.431709	0.0172117	-0.00702776	0.970599	-0.519307	0.00327418	-0.556397	0.00140837	-0.252965	0.177424	0.444834	0.0137762	-0.0544422	0.775082	0.598704	0.000473702	0.677808	3.86969e-05	-0.0111981	0.953167	0.00137437	0.994249	-0.228449	0.224658	-0.182805	0.333593	0.0913264	0.631252	-0.466398	0.0093787	0.140026	0.460506	0.105904	0.577538	0.0192262	0.919677	-0.013248	0.944606	-0.0857457	0.652333	0.394131	0.031153	-0.355414	0.0539263
SMIM5	brown	-0.503167	0.00459363	0.495052	0.00541345	-0.49765	0.00513834	0.316145	0.088758	-0.291352	0.118264	-0.176009	0.352181	-0.137771	0.467832	0.218194	0.246727	0.247619	0.187071	0.35204	0.0564102	0.467097	0.0092588	0.347038	0.0602568	0.138809	0.464453	-0.139895	0.460932	-0.331534	0.0734972	-0.00143157	0.99401	-0.39085	0.0327129	0.0454481	0.811513	-0.25303	0.177308	0.00199372	0.991657	-0.225539	0.230779	-0.0505854	0.790652	-0.0890894	0.639669	0.210259	0.264754
RPL22	brown	-0.502438	0.00466259	0.605448	0.000392563	-0.384254	0.0360409	0.375779	0.0407111	-0.00960063	0.959842	-0.271517	0.146669	-0.392803	0.0317769	0.125013	0.510398	0.171274	0.365488	0.472049	0.00844569	0.281572	0.13171	0.294427	0.114254	0.311072	0.0942845	-0.0270793	0.887046	-0.488756	0.00613255	0.231656	0.218041	-0.219424	0.244007	-0.0538666	0.777401	0.141247	0.456567	0.233163	0.214976	-0.166038	0.380543	-0.125459	0.508878	-0.139745	0.461416	0.206879	0.272688
MPL	brown	-0.502175	0.00468779	0.567948	0.00106116	-0.501555	0.00474739	0.358501	0.0517303	-0.308024	0.0977278	-0.240043	0.201361	-0.278188	0.136615	0.292762	0.116412	0.291156	0.118523	0.433159	0.0168004	0.412977	0.0233189	0.0831863	0.662091	0.172908	0.360863	-0.0938876	0.62167	-0.264473	0.157856	-0.0470037	0.805182	-0.273148	0.144163	0.0840484	0.658798	-0.205431	0.276133	-0.00278185	0.98836	-0.246463	0.189205	-0.317652	0.0871648	0.0850607	0.654939	0.162296	0.391521
PHKB	brown	-0.502065	0.00469825	0.520613	0.00318337	-0.53649	0.00224137	0.396695	0.0299761	-0.453896	0.0117548	-0.197559	0.295352	-0.409706	0.0245485	0.0383294	0.840627	0.209227	0.26716	0.309856	0.095647	0.4262	0.0188512	0.344873	0.0619842	0.326104	0.0786309	-0.354245	0.0547767	-0.286061	0.125406	0.219092	0.244737	-0.194747	0.302416	-0.100175	0.598407	0.0296167	0.876539	0.395869	0.0303514	0.122434	0.519226	-0.173882	0.358122	-0.101012	0.595336	0.0735819	0.699182
SDHAF3	brown	-0.50196	0.00470832	0.615311	0.000295947	-0.456137	0.0112952	0.329898	0.0750159	-0.363349	0.0484244	-0.254897	0.174025	-0.597903	0.000484263	0.371263	0.0433908	0.236063	0.209162	0.200485	0.288111	0.290593	0.119269	0.16777	0.375525	0.469541	0.00884956	-0.229831	0.221789	-0.350468	0.0575977	0.208623	0.268576	-0.0840192	0.658909	-0.241371	0.198804	0.0191185	0.920125	0.322083	0.0826065	-0.0814754	0.668644	0.105713	0.57823	0.12218	0.520101	-0.0581184	0.760321
SAP18	brown	-0.500143	0.00488572	0.816722	3.70712e-08	-0.422815	0.0199212	-0.0790234	0.678078	-0.38285	0.0367831	-0.5668	0.00109194	-0.362161	0.0492186	0.244422	0.193013	-0.113878	0.549048	0.525916	0.00283662	0.699407	1.70437e-05	0.122931	0.517519	0.137967	0.467191	-0.089381	0.63857	-0.296211	0.111975	0.117048	0.537907	-0.4438	0.0140242	0.0169807	0.929033	0.189213	0.31663	0.293778	0.115092	0.240482	0.200514	-0.0833709	0.661385	0.324836	0.0798686	-0.140486	0.45902
HSPA9	brown	-0.500114	0.00488857	0.661567	6.86659e-05	-0.35486	0.0543282	-0.0368471	0.846716	-0.557139	0.00138341	-0.594151	0.000536524	-0.125057	0.510247	0.476859	0.00771452	-0.0448224	0.814062	0.435406	0.0161791	0.607929	0.000365958	-0.0507211	0.790102	-0.0582774	0.759685	-0.133618	0.48148	-0.0115034	0.951892	-0.143381	0.449723	-0.448056	0.0130266	0.0294564	0.877202	-0.0812912	0.669351	-0.0906799	0.63368	-0.0994992	0.600888	-0.0689472	0.717334	0.394621	0.0309252	-0.254717	0.17434
CDK12	brown	0.500104	0.0048896	-0.627084	0.0002086	0.526392	0.0028072	-0.172658	0.361567	0.28693	0.124212	0.282512	0.130372	0.191909	0.309654	-0.111162	0.558678	-0.191804	0.309925	-0.320911	0.0837941	-0.605527	0.000391691	-0.212854	0.258767	-0.107132	0.573109	0.197259	0.296101	0.431107	0.0173849	-0.079831	0.674965	0.426768	0.0186766	-0.0472274	0.804272	-0.13624	0.472838	-0.236594	0.208111	-0.187479	0.321165	0.0933177	0.623797	-0.0993283	0.601517	-0.0275297	0.885179
LENG8	brown	0.499134	0.00498669	-0.703597	1.44178e-05	0.245815	0.190408	-0.092907	0.625332	0.299188	0.108247	0.29721	0.110713	0.560722	0.00126823	-0.394683	0.0308967	-0.0906635	0.633742	-0.38667	0.0347915	-0.328598	0.0762401	-0.203777	0.280103	-0.121881	0.521132	0.12485	0.510953	0.0980459	0.606242	-0.201568	0.28546	0.0505697	0.790715	-0.059726	0.753891	-0.29895	0.108541	-0.2357	0.209884	-0.0692938	0.715971	0.312774	0.0924014	-0.459899	0.0105576	0.326969	0.0777954
TSNARE1	brown	0.499095	0.00499062	-0.320535	0.0841784	0.362082	0.0492722	-0.401463	0.027884	0.417404	0.0217355	0.343489	0.0631089	0.3517	0.0566657	-0.210305	0.264647	-0.187413	0.32134	-0.147577	0.436425	-0.061755	0.7458	-0.2017	0.28514	-0.182449	0.334554	0.184195	0.329868	0.0815083	0.668518	-0.140755	0.458151	0.0501034	0.792603	0.496635	0.00524436	0.214969	0.253952	-0.158208	0.403718	0.0225649	0.905785	-0.067529	0.722919	-0.015155	0.936647	0.0421042	0.82516
MAPKAP1	brown	-0.499062	0.00499396	0.554027	0.00149073	-0.424497	0.0193837	0.182345	0.334833	-0.489215	0.00607745	-0.448561	0.0129122	-0.298818	0.108704	0.275866	0.140055	-0.00776826	0.967502	0.326196	0.078542	0.378403	0.0392158	0.246308	0.189493	0.0411833	0.828928	-0.221858	0.238682	-0.0516498	0.786347	0.296509	0.111597	-0.289813	0.12031	0.18309	0.332828	-0.0930051	0.624965	0.144634	0.445729	0.109522	0.564529	-0.189211	0.316635	0.252723	0.177853	-0.252398	0.17843
BOLA3	brown	-0.49906	0.00499411	0.658295	7.67607e-05	-0.311744	0.0935376	0.244951	0.192022	-0.132673	0.484613	-0.271887	0.146098	-0.532254	0.00246539	0.15445	0.415119	0.129678	0.494614	0.504597	0.00446072	0.317186	0.0876548	0.24734	0.187585	0.229013	0.223483	-0.174139	0.357401	-0.422602	0.0199903	0.255388	0.173168	0.00758584	0.968265	-0.31577	0.089158	0.22247	0.237355	0.348239	0.0593149	0.0681105	0.720627	-0.0391892	0.837099	0.0341789	0.8577	-0.0846915	0.656345
MMP14	brown	0.497139	0.00519154	-0.661116	6.97364e-05	0.550088	0.00163688	-0.0591482	0.756201	0.562777	0.00120604	0.479788	0.00729616	0.266526	0.154535	-0.362085	0.0492701	-0.0310432	0.870641	-0.282195	0.130823	-0.581812	0.000745029	-0.233971	0.213345	-0.304264	0.102105	0.268004	0.152175	0.264431	0.157924	-0.218195	0.246723	0.625091	0.000221548	0.00679785	0.97156	-0.0307886	0.871693	-0.155461	0.412033	-0.0777462	0.683011	-0.284618	0.127408	-0.21821	0.246691	0.250682	0.181499
FAM104B	brown	-0.496574	0.00525079	0.593184	0.000550768	-0.467158	0.00924839	0.315721	0.0892104	-0.194245	0.303689	-0.274343	0.142347	-0.342659	0.063791	0.192055	0.309281	0.266231	0.155009	0.445436	0.0136336	0.382983	0.0367122	0.157174	0.406839	0.11695	0.53825	-0.292827	0.116327	-0.348757	0.0589123	0.132784	0.484246	-0.118751	0.531968	0.0363336	0.848828	0.153959	0.416622	0.163424	0.388194	-0.00819186	0.965731	-0.152515	0.421058	0.0788241	0.678847	0.0150307	0.937166
IL5	brown	-0.496519	0.00525658	0.477158	0.00767094	-0.392391	0.0319725	0.311784	0.0934935	-0.429666	0.0178052	-0.282136	0.130906	-0.368766	0.044932	0.135248	0.476099	0.161779	0.393051	0.273627	0.143433	0.307857	0.0979184	0.163266	0.388659	0.112951	0.552325	-0.322989	0.0816975	-0.0732748	0.70038	0.0520518	0.784723	0.0164315	0.931323	-0.0679029	0.721445	0.0226412	0.905468	0.26286	0.160501	0.140426	0.459215	-0.229509	0.222455	0.132798	0.484199	0.00138958	0.994185
PDE3A	brown	0.49646	0.00526288	-0.541922	0.00198	0.400467	0.0283109	-0.227182	0.227311	0.256122	0.171894	0.478403	0.0074915	0.2976	0.110223	-0.249097	0.184369	0.0220404	0.907966	-0.267008	0.153761	-0.372543	0.0426176	-0.237736	0.205859	-0.170024	0.36905	0.191364	0.311058	0.237492	0.206339	-0.323568	0.0811214	0.190468	0.313371	-0.414676	0.0227002	-0.0747362	0.694687	-0.16843	0.373621	-0.0341328	0.85789	0.0393065	0.836618	-0.0423381	0.824204	0.252427	0.178379
CFAP45	brown	0.496381	0.00527116	-0.504839	0.00443857	0.402526	0.0274342	-0.418202	0.0214598	0.283477	0.129007	0.286149	0.125285	0.355145	0.0541215	-0.142275	0.453264	-0.228823	0.223879	-0.416074	0.0222016	-0.224409	0.233187	-0.369679	0.0443632	-0.143852	0.448219	0.153333	0.418543	0.21287	0.25873	-0.0521275	0.784417	0.140719	0.458268	0.314421	0.0906081	-0.170669	0.367209	-0.175922	0.352422	0.0651597	0.732281	0.133113	0.483152	0.0641238	0.736386	-0.162374	0.391291
PHAX	brown	-0.496255	0.00528454	0.587253	0.000645647	-0.26862	0.151199	0.109275	0.565415	-0.0346467	0.855772	-0.38611	0.0350779	-0.0756374	0.691183	0.293701	0.115191	0.242495	0.196657	0.611443	0.000330995	0.451399	0.0122853	-0.166046	0.38052	-0.16161	0.393552	-0.0340299	0.858314	-0.241019	0.199479	-0.0461278	0.808745	-0.136074	0.473384	0.175394	0.353891	0.057457	0.762971	-0.147628	0.436267	-0.248053	0.186275	-0.370416	0.0439084	0.176638	0.350436	-0.245032	0.19187
KCNT2	brown	0.496254	0.00528466	-0.604542	0.000402694	0.208666	0.268475	-0.0682704	0.719998	0.164724	0.384379	0.466153	0.00942106	0.233743	0.213804	-0.51953	0.00325851	-0.152322	0.421653	-0.546758	0.00176999	-0.26276	0.160666	0.00758492	0.968269	0.022951	0.90418	-0.217092	0.24918	0.0521288	0.784411	0.0173436	0.927521	0.355373	0.0539561	0.039268	0.836776	-0.00887733	0.962866	0.202046	0.284297	0.400786	0.0281738	0.389339	0.0334525	-0.416243	0.022142	0.181009	0.338447
TMLHE	brown	-0.496248	0.00528525	0.752357	1.62868e-06	-0.361579	0.0496116	0.129997	0.493543	-0.206591	0.273371	-0.405126	0.0263589	-0.413752	0.0230349	0.32247	0.082218	0.0216797	0.909466	0.620171	0.000256593	0.456036	0.0113156	0.333435	0.0717624	0.146271	0.440541	0.0283328	0.881853	-0.297613	0.110208	0.0779492	0.682226	-0.376395	0.0403563	0.0344774	0.85647	0.137307	0.469345	0.0966602	0.611365	-0.150194	0.428243	-0.217133	0.249088	0.178582	0.345072	-0.0018827	0.992122
MRPS36	brown	-0.496052	0.00530609	0.681033	3.43852e-05	-0.378977	0.0388949	0.146074	0.441164	-0.076591	0.687484	-0.401098	0.0280401	-0.346874	0.0603869	0.421368	0.0203939	0.205906	0.274998	0.485371	0.0065517	0.393042	0.031664	0.206005	0.274765	0.222212	0.237914	0.00828402	0.965346	-0.389551	0.0333478	0.203257	0.281359	-0.33482	0.0705184	0.144153	0.44726	0.0285247	0.881058	-0.022121	0.907631	-0.400822	0.0281585	-0.127367	0.502403	0.114434	0.547086	-0.0694457	0.715374
RAB3A	brown	-0.494872	0.00543287	0.624972	0.000222341	-0.800561	1.08729e-07	0.377024	0.039996	-0.520345	0.00320183	-0.196237	0.298659	-0.105401	0.579359	0.152228	0.421942	0.440065	0.0149513	0.41556	0.022384	0.729156	4.86901e-06	0.0660286	0.728843	0.148231	0.434373	-0.610258	0.000342441	-0.461968	0.0101694	-0.0416291	0.827103	-0.360439	0.0503881	0.167811	0.375407	-0.378344	0.0392489	0.0856015	0.652881	0.022376	0.906571	-0.100238	0.598173	-0.067078	0.724698	0.0230504	0.903767
MTX2	brown	-0.494764	0.00544463	0.800762	1.07351e-07	-0.588173	0.000630058	0.166813	0.378294	-0.410686	0.0241747	-0.36654	0.0463419	-0.303003	0.103606	0.278762	0.135774	0.275177	0.141088	0.598952	0.000470476	0.709115	1.15161e-05	0.0803004	0.673159	0.0176886	0.926083	-0.510566	0.00394111	-0.371145	0.0434623	-0.0347223	0.855461	-0.223784	0.234526	0.146058	0.441216	0.06018	0.752079	0.102127	0.591261	0.0779694	0.682148	-0.106421	0.575671	0.181479	0.337173	-0.271007	0.14746
GXYLT1	brown	0.494589	0.00546367	-0.545335	0.0018297	0.38966	0.0332942	-0.11706	0.537865	0.433776	0.0166279	0.17916	0.343487	0.251558	0.179928	-0.284317	0.127828	-0.239611	0.202198	-0.338896	0.0669548	-0.420621	0.0206414	-0.131434	0.48874	-0.166363	0.379598	0.196161	0.298851	0.245978	0.190105	-0.0746104	0.695176	0.433334	0.0167512	0.387004	0.034622	-0.154141	0.416063	-0.120506	0.52588	-0.0987827	0.603525	-0.186763	0.323051	-0.291245	0.118405	0.183724	0.331129
RAB1B	brown	0.494396	0.00548477	-0.468864	0.00896142	0.43503	0.0162816	-0.416518	0.0220451	0.403246	0.0271329	0.27856	0.13607	0.669208	5.2655e-05	-0.244548	0.192777	-0.0641822	0.736154	0.0458388	0.809922	-0.109529	0.564505	-0.534218	0.00235921	-0.731516	4.37799e-06	0.178179	0.346179	0.270968	0.147521	-0.513116	0.00373551	0.160784	0.396008	0.240957	0.199599	0.10694	0.573799	-0.525461	0.00286507	0.0738187	0.698259	-0.167955	0.374991	0.107702	0.571057	-0.154483	0.415019
TMEM176A	brown	0.494135	0.00551345	-0.409191	0.0247468	0.315945	0.0889715	-0.261093	0.163435	0.354777	0.0543889	0.436234	0.015955	0.16543	0.382314	-0.299729	0.107579	-0.0975423	0.608102	-0.107913	0.570298	-0.253294	0.176842	-0.153726	0.417335	-0.0974389	0.608484	0.199468	0.290615	0.0953773	0.616124	-0.0379738	0.842087	0.0427252	0.822622	0.174138	0.357403	0.199984	0.289342	-0.0515895	0.786591	0.136402	0.472307	-0.0832181	0.661969	-0.000390505	0.998366	0.0676474	0.722452
COA7	brown	-0.494119	0.00551517	0.556196	0.00141519	-0.304014	0.102401	0.225656	0.230532	-0.269555	0.149726	-0.18791	0.320035	-0.216562	0.250365	0.472155	0.00842895	0.443251	0.0141574	0.420657	0.0206294	0.31425	0.0907929	-0.0226869	0.905278	-0.136571	0.471753	-0.219041	0.244852	-0.0816396	0.668014	-0.110795	0.559985	-0.0888035	0.640748	-0.107189	0.572903	0.0430796	0.821174	-0.245455	0.191079	-0.347779	0.0596745	-0.245929	0.190197	0.342069	0.0642788	-0.263446	0.159537
BCKDHB	brown	-0.493933	0.00553573	0.59475	0.000527859	-0.6024	0.000427574	0.325205	0.0795071	-0.413897	0.0229821	-0.128033	0.500151	-0.287786	0.123043	0.263296	0.159783	0.390416	0.0329244	0.420065	0.0208271	0.539032	0.00211557	0.112813	0.552816	0.26823	0.151816	-0.33921	0.0666862	-0.410156	0.0243762	0.110391	0.561428	-0.305609	0.100523	-0.0806095	0.67197	-0.220843	0.240892	0.119915	0.527924	-0.126485	0.505389	-0.0965739	0.611685	0.00717976	0.969963	-0.0593833	0.755261
TMEM251	brown	-0.493782	0.00555239	0.710938	1.06801e-05	-0.537037	0.00221376	0.0879353	0.644029	-0.475071	0.00797979	-0.295535	0.112834	-0.285924	0.125596	0.309998	0.0954871	0.234656	0.211969	0.394195	0.0311231	0.630559	0.000187629	0.169986	0.369159	0.142389	0.452896	-0.435476	0.0161599	-0.340896	0.0652581	0.134845	0.477427	-0.287827	0.122988	0.0101425	0.957578	-0.0739659	0.697686	0.151714	0.423531	0.102609	0.589501	0.0458649	0.809815	0.247901	0.186553	-0.323115	0.0815725
PRICKLE3	brown	0.493511	0.00558246	-0.627979	0.000203007	0.592559	0.000560148	-0.293781	0.115088	0.46944	0.00886615	0.222074	0.238214	0.476596	0.0077531	-0.121311	0.523097	-0.276744	0.138747	-0.325749	0.0789759	-0.505803	0.00435127	-0.24916	0.184254	-0.197978	0.294309	0.359669	0.0509182	0.386361	0.0349495	-0.0907492	0.633419	0.211153	0.262681	0.227484	0.226676	-0.021756	0.909149	-0.427821	0.0183559	-0.251239	0.180499	0.2058	0.275253	-0.120722	0.52513	0.0418947	0.826017
BRD4	brown	0.493456	0.00558848	-0.717282	8.17982e-06	0.535411	0.00229666	-0.199634	0.290205	0.305711	0.100403	0.155883	0.41075	0.505712	0.00435948	-0.0538234	0.777575	-0.193475	0.305647	-0.46416	0.00977141	-0.61051	0.000339976	-0.149189	0.431377	-0.24585	0.190343	0.412058	0.0236592	0.512155	0.00381188	-0.276203	0.139553	0.0824442	0.66493	0.0316147	0.86828	-0.185222	0.327131	-0.489482	0.00604562	-0.372878	0.0424165	0.0935918	0.622774	-0.125148	0.509938	0.0879739	0.643883
ELK4	brown	0.492749	0.00566758	-0.496273	0.00528265	0.514785	0.00360595	-0.190591	0.313052	0.469522	0.00885276	0.243365	0.195005	0.2905	0.119393	-0.32858	0.0762565	-0.318882	0.0858812	-0.209448	0.266643	-0.397524	0.0296037	-0.0891735	0.639352	-0.228601	0.224341	0.269927	0.149143	0.193152	0.30647	-0.124445	0.512334	0.228586	0.224373	0.0879654	0.643915	0.202359	0.283535	-0.111884	0.55611	-0.0233268	0.902619	-0.0327078	0.863767	-0.203637	0.28044	0.241002	0.199513
NDUFB1	brown	-0.491701	0.0057866	0.465017	0.00961952	-0.246079	0.189918	0.403467	0.0270411	-0.00789558	0.96697	-0.242504	0.19664	-0.393242	0.0315699	0.282118	0.130931	0.167636	0.375912	0.334964	0.0703905	0.0521143	0.78447	0.314295	0.0907439	0.292753	0.116425	0.00946153	0.960424	-0.342884	0.0636057	0.362865	0.0487469	-0.0545075	0.774819	-0.103125	0.58762	-0.00030749	0.998713	0.082593	0.664361	-0.333501	0.0717026	0.0329955	0.862579	-0.13501	0.476884	-0.0172339	0.927978
CAPZA2	brown	-0.491677	0.00578936	0.476792	0.00772439	-0.292037	0.117362	0.246087	0.189903	-0.286713	0.12451	-0.361671	0.0495493	-0.465149	0.00959615	0.412963	0.0233241	0.273326	0.143891	0.194956	0.301887	0.123427	0.515819	0.11988	0.528045	0.2151	0.253657	-0.106409	0.575717	-0.124794	0.511145	0.227293	0.227076	-0.121185	0.523531	-0.259143	0.166718	0.0855802	0.652962	0.149939	0.429039	-0.166073	0.380443	-0.141824	0.454712	0.283129	0.129499	-0.266522	0.154542
TMEM38A	brown	-0.491344	0.00582767	0.424347	0.0194311	-0.366703	0.0462374	0.465509	0.00953303	-0.330944	0.0740422	-0.321882	0.0828101	-0.165844	0.381108	0.263757	0.159027	0.218925	0.245107	0.456516	0.011219	0.179538	0.342453	0.149695	0.429799	-0.0780873	0.681692	-0.268945	0.150686	-0.0897603	0.63714	-0.0249301	0.89596	-0.043206	0.820658	-0.134348	0.479065	-0.169014	0.371943	-0.131704	0.487836	-0.223413	0.235323	-0.129433	0.495439	-0.0511283	0.788455	-0.0281294	0.882695
NDUFA12	brown	-0.49131	0.00583157	0.574593	0.000897424	-0.322793	0.0818936	0.274843	0.141591	-0.197027	0.296681	-0.368675	0.0449887	-0.453962	0.0117411	0.50605	0.00432916	0.175253	0.354286	0.275436	0.1407	0.15753	0.405762	0.433387	0.0167363	0.395408	0.0305623	-0.00775162	0.967572	-0.201169	0.286436	0.290693	0.119137	-0.307386	0.0984603	0.0272322	0.886413	0.0109145	0.954352	-0.0018225	0.992374	-0.517133	0.00343023	-0.0319859	0.866747	0.0777793	0.682883	-0.00785273	0.967149
DIS3L	brown	-0.491042	0.0058625	0.692301	2.24935e-05	-0.468873	0.00895984	0.140662	0.458451	-0.299671	0.107651	-0.365826	0.0468015	-0.11011	0.562429	0.270837	0.147723	0.198093	0.294022	0.722655	6.48947e-06	0.659287	7.42218e-05	-0.217071	0.249227	-0.0706251	0.710745	-0.200908	0.287075	-0.346955	0.060323	-0.0681635	0.720419	-0.278394	0.136313	0.0741089	0.697129	-0.0361856	0.849437	-0.0281742	0.88251	-0.0588466	0.757407	-0.257025	0.170335	0.199063	0.291616	-0.114858	0.545592
MRPL45	brown	-0.490856	0.00588409	0.662677	6.60985e-05	-0.421611	0.0203138	0.175129	0.35463	-0.118758	0.531942	-0.168201	0.374282	-0.250896	0.181114	0.212177	0.26032	0.331889	0.0731706	0.620623	0.000253181	0.521649	0.00311293	0.185843	0.325483	0.106544	0.575228	-0.134545	0.478415	-0.472563	0.00836489	0.13115	0.489686	-0.283443	0.129055	-0.0243151	0.898514	-0.0973485	0.608818	0.062597	0.742449	-0.17402	0.357735	-0.222762	0.236726	0.0307867	0.871701	-0.0908582	0.63301
BPGM	brown	-0.49074	0.0058976	0.62275	0.000237658	-0.304745	0.101536	0.110735	0.5602	-0.224886	0.232169	-0.409475	0.0246371	-0.308336	0.0973707	0.322551	0.0821364	0.120275	0.526679	0.587641	0.000639034	0.36798	0.0454259	0.00498374	0.979148	-0.0112488	0.952955	-0.0921442	0.628186	-0.2319	0.217542	0.180894	0.338759	-0.19622	0.298704	-0.0928184	0.625663	0.240851	0.199804	0.0721337	0.704838	-0.0132104	0.944763	-0.203306	0.28124	0.301376	0.105566	-0.311488	0.0938215
TUBA8	brown	-0.487975	0.0062272	0.65781	7.80311e-05	-0.48612	0.00645685	0.118939	0.531314	-0.401524	0.0278583	-0.326858	0.0779024	-0.06836	0.719645	0.278409	0.136291	0.171002	0.366261	0.612786	0.00031843	0.655819	8.34411e-05	-0.110574	0.560775	-0.0842892	0.657879	-0.289461	0.120781	-0.278285	0.136472	-0.0715733	0.70703	-0.291369	0.118241	0.235537	0.21021	-0.201422	0.285817	-0.0605966	0.750416	0.00432484	0.981904	-0.116146	0.541065	0.176135	0.351831	-0.297933	0.109807
FHL2	brown	-0.48716	0.00632721	0.697839	1.8132e-05	-0.619246	0.000263708	0.366144	0.0465961	-0.377174	0.0399109	-0.14385	0.448224	-0.403234	0.0271379	0.099009	0.602692	0.321193	0.0835073	0.478965	0.0074117	0.58388	0.00070578	0.194076	0.304118	0.187369	0.321455	-0.488588	0.00615274	-0.546011	0.0018011	0.109133	0.565924	-0.120176	0.527021	-0.254664	0.174432	-0.138306	0.466087	0.297552	0.110284	0.0919066	0.629076	-0.0101543	0.957529	-0.0783855	0.68054	0.0770416	0.685738
ANAPC15	brown	-0.486297	0.00643465	0.636789	0.000154665	-0.468487	0.00902412	0.21136	0.262203	-0.34015	0.065887	-0.254179	0.175283	-0.440613	0.0148123	0.148397	0.433854	0.173175	0.360111	0.384471	0.0359269	0.484993	0.00659997	0.0383255	0.840643	0.235899	0.209489	-0.332164	0.0729183	-0.41999	0.0208521	0.352878	0.0557853	-0.166052	0.380502	-0.0989687	0.60284	0.204529	0.278292	0.395774	0.0303946	0.28367	0.128737	0.0387389	0.838946	0.1548	0.41405	-0.264468	0.157864
STAT1	brown	0.486294	0.006435	-0.405179	0.0263372	0.414612	0.0227235	-0.247216	0.187813	0.456417	0.0112389	0.430778	0.01748	0.187817	0.320278	-0.398523	0.0291597	-0.0760941	0.689411	-0.125633	0.508285	-0.201755	0.285005	-0.0128784	0.946149	-0.251862	0.179385	0.131741	0.487715	0.11406	0.548407	-0.218618	0.245786	0.317355	0.0874769	0.322949	0.0817381	0.395028	0.0307373	0.0106236	0.955568	0.173578	0.358975	-0.32354	0.0811489	-0.0947669	0.618394	0.116187	0.540922
EPB41L4A	brown	0.486268	0.00643833	-0.651489	9.63779e-05	0.488011	0.0062227	-0.111338	0.558053	0.372423	0.0426892	0.265123	0.156798	0.249056	0.184443	-0.182325	0.334886	-0.325556	0.0791636	-0.465488	0.00953672	-0.594678	0.000528892	-0.122991	0.517313	-0.156346	0.409345	0.332493	0.0726181	0.401292	0.0279573	0.0408638	0.830236	0.295592	0.112761	0.270336	0.148503	-0.11061	0.560646	-0.197454	0.295613	-0.192063	0.309259	-0.0954612	0.615812	-0.188024	0.319736	0.128004	0.500249
SMIM4	brown	-0.486264	0.00643878	0.688295	2.62133e-05	-0.360791	0.0501473	0.258013	0.16864	-0.238732	0.20391	-0.276345	0.139341	-0.473848	0.00816566	0.229379	0.222724	0.0404871	0.831779	0.404619	0.026566	0.360344	0.0504533	0.426185	0.018856	0.326708	0.0780461	-0.23348	0.214336	-0.422133	0.020143	0.345317	0.0616268	-0.192233	0.308822	-0.157214	0.406716	0.128595	0.498258	0.299405	0.107979	0.0110093	0.953956	0.125323	0.50934	0.00105107	0.995602	-0.0467789	0.806096
OCIAD1	brown	-0.486252	0.00644032	0.618515	0.000269453	-0.363425	0.0483743	0.222359	0.237597	-0.269595	0.149664	-0.442779	0.0142729	-0.352466	0.0560915	0.523888	0.0029652	0.0644486	0.735098	0.32255	0.0821375	0.286967	0.124161	0.305705	0.10041	0.3609	0.0500726	0.03614	0.849625	-0.241846	0.197894	0.214396	0.25525	-0.39784	0.0294627	0.152489	0.421137	-0.118259	0.53368	-0.0336105	0.860043	-0.507126	0.00423388	-0.00533333	0.977686	0.0737112	0.698678	-0.0108743	0.95452
EEF1G	brown	-0.486126	0.00645615	0.581917	0.000742985	-0.339646	0.066315	0.189722	0.315305	-0.529149	0.00264164	-0.166649	0.378768	-0.439326	0.0151408	0.632118	0.000178845	0.366779	0.0461891	0.361728	0.0495109	0.266082	0.155249	-0.0236268	0.901373	0.182238	0.335123	-0.269036	0.150543	-0.00901855	0.962275	-0.0365252	0.84804	-0.141478	0.455823	-0.126487	0.505384	-0.0936183	0.622675	-0.107087	0.573271	-0.25849	0.167827	0.00917257	0.961631	0.497911	0.00511139	-0.417451	0.021719
DCUN1D5	brown	-0.485335	0.00655619	0.666264	5.83787e-05	-0.195504	0.300504	0.105688	0.57832	-0.336299	0.0692088	-0.455046	0.0115171	-0.504707	0.00445072	0.529772	0.00260542	-0.0189985	0.920625	0.300978	0.106051	0.229282	0.222927	0.234026	0.213235	0.298283	0.10937	-0.0737978	0.698341	-0.0844795	0.657153	0.261043	0.163519	-0.101881	0.592159	0.0292747	0.877954	0.126847	0.504163	0.141431	0.455973	-0.164659	0.38457	0.0469887	0.805243	0.324464	0.0802344	-0.344982	0.061897
THOC1	brown	0.485253	0.00656665	-0.471659	0.00850748	0.475215	0.00795808	-0.429052	0.0179872	0.336346	0.0691671	0.329335	0.0755444	0.464771	0.00966295	-0.315513	0.0894332	-0.205657	0.275592	-0.0310998	0.870407	-0.143988	0.447784	-0.472186	0.00842407	-0.590543	0.000591377	0.208567	0.268707	0.241861	0.197865	-0.314495	0.0905279	0.209802	0.265818	-0.173299	0.359761	0.103372	0.586722	-0.270497	0.148253	0.159083	0.40109	-0.11783	0.535174	0.0918682	0.62922	0.0248176	0.896427
RPL38	brown	-0.484644	0.00664476	0.529527	0.00261965	-0.468173	0.00907675	0.464768	0.00966334	-0.509442	0.00403476	-0.0946672	0.618765	-0.784732	2.8502e-07	0.126634	0.504885	0.0982616	0.605446	0.0370573	0.845852	0.154573	0.414743	0.613434	0.000312522	0.643643	0.000124435	-0.426478	0.0187656	-0.305137	0.101075	0.537194	0.00220587	-0.0182671	0.923672	-0.308058	0.0976888	0.0623073	0.743601	0.698146	1.79144e-05	0.277075	0.138256	0.166629	0.378828	-0.016706	0.930179	0.0457998	0.81008
TUSC3	brown	-0.484477	0.0066663	0.710588	1.08364e-05	-0.404612	0.0265687	0.105138	0.580312	-0.25852	0.167776	-0.317658	0.087159	-0.457902	0.0109439	0.209655	0.266162	0.0748108	0.694396	0.476343	0.00779035	0.447899	0.0130623	0.172768	0.361258	0.265683	0.155893	-0.233904	0.21348	-0.346203	0.0609187	0.447081	0.0132498	-0.253683	0.176155	0.0828908	0.663221	0.180328	0.340298	0.333054	0.0721077	0.187187	0.321933	-0.0455733	0.811003	0.198842	0.292162	-0.386508	0.0348744
CWC15	brown	-0.484211	0.00670083	0.607148	0.000374156	-0.297939	0.1098	-0.0117451	0.950882	-0.00837411	0.964969	-0.553863	0.00149656	-0.27853	0.136113	0.20747	0.27129	-0.0321072	0.866246	0.406443	0.0258275	0.37109	0.0434959	0.216884	0.249644	0.21346	0.257382	0.194211	0.303776	-0.323493	0.0811958	0.272953	0.144462	-0.413979	0.0229524	0.144956	0.444707	0.281258	0.132161	0.187421	0.32132	0.0126732	0.947006	-0.0946654	0.618772	0.162658	0.390453	-0.0536879	0.778121
ARL3	brown	-0.483782	0.0067567	0.718125	7.89091e-06	-0.597143	0.000494465	0.235351	0.210581	-0.440921	0.0147345	-0.240834	0.199836	-0.52709	0.00276443	0.113266	0.551212	0.16936	0.370951	0.354338	0.0547092	0.617821	0.000275008	0.395758	0.0304022	0.334501	0.070803	-0.433366	0.0167424	-0.48099	0.0071301	0.21986	0.243047	-0.250258	0.182265	-0.182423	0.334622	0.229004	0.223502	0.485961	0.00647692	0.253552	0.176386	0.00405755	0.983022	0.0259783	0.891611	0.0253711	0.894131
MPC1	brown	-0.483583	0.00678274	0.758208	1.21258e-06	-0.529072	0.00264617	0.115617	0.542924	-0.372132	0.0428642	-0.402521	0.0274363	-0.125933	0.507265	0.30225	0.10451	0.198297	0.293515	0.669396	5.23075e-05	0.760585	1.0731e-06	-0.15405	0.416342	-0.0686542	0.718487	-0.431969	0.0171373	-0.350004	0.0579521	-0.0145912	0.939	-0.316537	0.0883419	0.199058	0.291628	-0.0241856	0.899052	-0.0641855	0.736141	-0.0762754	0.688707	-0.114799	0.545802	0.145562	0.442784	-0.283595	0.128842
GLIS2	brown	0.483482	0.006796	-0.670862	4.96655e-05	0.517828	0.00337964	-0.237868	0.2056	0.421093	0.0204846	0.220407	0.241846	0.45457	0.0116149	-0.213604	0.257053	-0.309279	0.0962988	-0.441789	0.0145173	-0.489182	0.00608145	-0.17988	0.34152	-0.079752	0.67527	0.39529	0.0306165	0.319207	0.0855444	0.0132507	0.944595	0.0838244	0.659653	0.351687	0.056675	-0.0613754	0.747311	-0.245967	0.190126	-0.127537	0.501827	0.18153	0.337034	-0.235403	0.210477	-0.0127668	0.946615
CEP20	brown	-0.48334	0.00681464	0.604785	0.00039995	-0.34824	0.0593145	0.162122	0.392037	-0.275065	0.141258	-0.504556	0.00446452	-0.288698	0.121807	0.463135	0.00995581	0.143334	0.449874	0.372456	0.0426693	0.357494	0.0524385	0.170155	0.368677	0.118969	0.531207	-0.0920128	0.628678	-0.109995	0.56284	0.0656262	0.730434	-0.389822	0.033215	0.185063	0.327555	0.0389973	0.837886	-0.048547	0.798913	-0.346184	0.0609339	-0.301839	0.105005	0.258983	0.166988	-0.0726161	0.702952
TRAPPC13	brown	-0.48331	0.00681856	0.67909	3.69287e-05	-0.451921	0.0121726	0.108224	0.569184	-0.388581	0.0338286	-0.457306	0.0110614	-0.285538	0.126129	0.394667	0.0309042	0.113956	0.548772	0.349401	0.0584148	0.567245	0.00107991	0.170038	0.369009	0.183068	0.332886	-0.145725	0.442267	-0.24286	0.195962	0.00162594	0.993196	-0.432039	0.0171174	0.0842971	0.657849	0.0704624	0.711383	0.0885401	0.641743	-0.150155	0.428365	-0.11984	0.528185	0.24129	0.19896	-0.00589094	0.975353
EPB41	brown	0.482922	0.0068698	-0.384743	0.0357852	0.3128	0.0923729	-0.161766	0.39309	0.153276	0.418717	0.198162	0.293851	0.0984402	0.604787	-0.21846	0.246135	-0.392677	0.0318369	-0.260219	0.164901	-0.263723	0.159083	-0.0651953	0.73214	-0.0825044	0.664699	0.0437124	0.81859	0.276649	0.138889	0.0530174	0.780825	0.2107	0.26373	0.431622	0.0172367	0.103716	0.58547	0.000600696	0.997486	0.0648657	0.733445	-0.0420733	0.825287	-0.150027	0.428763	-0.00651392	0.972748
CAB39	brown	0.48259	0.00691398	-0.418141	0.0214805	0.322295	0.0823934	-0.452265	0.0120991	0.470189	0.00874376	0.0854783	0.65335	0.630857	0.000185921	-0.482549	0.00691946	-0.245175	0.191603	0.000873379	0.996345	-0.0285366	0.881009	-0.185306	0.326907	-0.354905	0.0542952	0.343976	0.0627117	0.0673789	0.723511	-0.290636	0.119212	-0.23272	0.215874	-0.00147636	0.993822	0.165422	0.38234	-0.200699	0.287587	0.183861	0.33076	-0.04635	0.807841	-0.19269	0.307652	0.249906	0.1829
ZNF83	brown	0.482455	0.00693204	-0.540877	0.00202815	0.280338	0.133484	-0.0927084	0.626074	0.464157	0.00977202	0.541253	0.00201071	0.308818	0.096821	-0.41752	0.0216951	0.027597	0.884901	-0.300211	0.106987	-0.24937	0.183873	-0.0320809	0.866355	-0.0180583	0.924542	0.215394	0.252993	-0.0103437	0.956737	-0.201304	0.286106	0.207599	0.270985	0.161577	0.39365	-0.178584	0.345067	-0.0706188	0.710769	-0.139811	0.461201	-0.0979418	0.606626	-0.406552	0.0257841	0.43823	0.0154254
ATP5ME	brown	-0.482291	0.00695387	0.694238	2.08714e-05	-0.402668	0.0273746	0.260838	0.163861	-0.197508	0.295477	-0.24152	0.198518	-0.57419	0.000906691	-0.00821758	0.965624	-0.0290692	0.878804	0.531968	0.0024812	0.385361	0.035464	0.41647	0.0220619	0.297902	0.109846	-0.190221	0.31401	-0.492678	0.00567564	0.395548	0.0304982	-0.149806	0.429451	-0.225744	0.230345	0.278693	0.135875	0.561816	0.0012348	0.345018	0.0618676	-0.0605166	0.750735	-0.0208017	0.913118	0.029393	0.877464
MRPL30	brown	-0.482163	0.00697116	0.604162	0.00040701	-0.269847	0.149269	0.103292	0.587012	-0.134519	0.478502	-0.348989	0.0587327	-0.322141	0.082549	0.423048	0.0198461	-0.0236872	0.901122	0.436921	0.0157709	0.248204	0.185998	0.328961	0.075896	0.268913	0.150736	0.21126	0.262433	-0.241795	0.197993	0.299099	0.108357	-0.51655	0.00347314	0.0504158	0.791338	-0.0156887	0.934421	0.00692988	0.971008	-0.318594	0.0861805	-0.0966364	0.611453	0.198812	0.292237	-0.0558815	0.769294
PLCD3	brown	-0.482104	0.006979	0.350524	0.0575549	-0.385022	0.0356399	0.284353	0.127778	-0.276372	0.139301	-0.2538	0.17595	0.221993	0.23839	0.19638	0.298302	0.339166	0.0667235	0.464058	0.00978964	0.379617	0.0385394	-0.172092	0.363169	-0.248702	0.185087	-0.0646921	0.734133	-0.04411	0.816968	-0.282574	0.130285	-0.304123	0.102272	0.0307049	0.872039	-0.305637	0.10049	-0.372562	0.0426057	-0.290069	0.119968	-0.372924	0.0423894	0.076164	0.68914	0.0936364	0.622607
NUDT16	brown	-0.481597	0.00704748	0.612375	0.000322229	-0.326895	0.0778667	0.113423	0.550656	-0.360604	0.0502751	-0.497875	0.00511511	-0.208953	0.267802	0.54802	0.00171846	0.222354	0.237606	0.426679	0.0187037	0.452873	0.0119698	-0.0238388	0.900492	-0.032018	0.866614	-0.21783	0.247535	-0.0527163	0.782039	-0.116796	0.538789	-0.200347	0.288451	0.0760072	0.689748	0.141122	0.456968	-0.224929	0.232076	-0.378975	0.0388958	-0.107238	0.572728	0.279621	0.134523	-0.288196	0.122487
TMEM242	brown	-0.481242	0.00709563	0.682531	3.25342e-05	-0.174265	0.357047	0.0413024	0.828441	-0.417436	0.0217244	-0.348021	0.0594853	-0.364907	0.0473989	0.551515	0.00158256	0.0579114	0.76115	0.532005	0.00247915	0.334993	0.0703646	-0.104547	0.582454	-0.115582	0.543047	-0.0858749	0.651842	0.0904102	0.634694	0.00791521	0.966888	-0.110418	0.561331	-0.0318105	0.867471	0.142696	0.451912	-0.112894	0.55253	-0.170165	0.368647	-0.330041	0.074882	0.607988	0.000365336	-0.420968	0.0205259
ZNF418	brown	-0.481205	0.00710066	0.426015	0.0189084	-0.449145	0.0127811	0.256385	0.171439	-0.295629	0.112715	-0.346745	0.0604883	-0.212485	0.259612	0.142106	0.453803	0.0952333	0.616659	0.193103	0.306597	0.322909	0.0817778	0.184678	0.328579	0.429206	0.0179412	0.101255	0.594447	-0.272696	0.144855	0.138561	0.46526	-0.517252	0.00342153	-0.0625782	0.742524	-0.297714	0.110081	0.246863	0.188465	-0.0617687	0.745745	-0.0465584	0.806993	-0.0275403	0.885136	0.251717	0.179643
L2HGDH	brown	-0.480806	0.00715521	0.556286	0.00141215	-0.533446	0.00240046	0.286693	0.124537	-0.411468	0.0238797	-0.293759	0.115116	-0.35531	0.0540015	0.0464576	0.807403	0.109416	0.564911	0.377714	0.0396042	0.426668	0.0187071	0.481158	0.00710715	0.187893	0.320078	-0.24889	0.184746	-0.265945	0.15547	0.113503	0.550372	-0.327837	0.0769629	-0.124194	0.513195	0.0909082	0.632822	0.350685	0.0574324	0.244022	0.193766	-0.156003	0.410387	0.00545144	0.977191	0.163415	0.388219
PTCH2	brown	0.480307	0.00722404	-0.577989	0.000822639	0.583733	0.000708496	-0.291752	0.117737	0.73297	4.09806e-06	0.314035	0.0910258	0.254453	0.174801	-0.268615	0.151207	-0.143761	0.44851	-0.161732	0.39319	-0.592864	0.000555548	-0.0559954	0.768836	-0.128402	0.498908	0.646772	0.000112477	0.196836	0.297157	-0.120357	0.526395	0.144223	0.447035	0.0903845	0.634791	0.251307	0.180378	-0.18495	0.327855	-0.128553	0.498397	-0.170146	0.368702	-0.0913026	0.631341	0.154922	0.413678
USP16	brown	-0.480304	0.0072244	0.549355	0.00166539	-0.297676	0.110128	0.0243109	0.898531	-0.231379	0.218607	-0.546988	0.00176051	-0.130057	0.493344	0.282481	0.130416	-0.01135	0.952533	0.397524	0.0296036	0.363416	0.04838	0.035399	0.852674	0.129562	0.495005	-0.0346391	0.855804	-0.121144	0.523672	0.186559	0.323588	-0.304483	0.101847	0.223717	0.234669	-0.0831236	0.66233	0.0416155	0.827159	0.026028	0.891405	-0.0657223	0.730054	0.21036	0.264518	-0.309751	0.0957652
SHISA6	brown	-0.480286	0.00722685	0.448455	0.0129362	-0.470318	0.00872271	0.391921	0.032197	-0.622687	0.000238103	-0.319831	0.0848998	-0.529813	0.0026031	0.290312	0.119644	-0.0118185	0.950575	-0.0717891	0.706185	0.158107	0.404024	0.436302	0.0159368	0.61309	0.000315643	-0.344003	0.0626891	-0.171006	0.366251	0.476979	0.007697	-0.31276	0.0924168	-0.291425	0.118168	-0.0384226	0.840244	0.481599	0.00704716	0.143524	0.449264	0.307824	0.0979571	0.059081	0.756469	0.0374767	0.844129
CLSTN3	brown	0.480234	0.00723413	-0.582279	0.000735987	0.514108	0.00365801	-0.127992	0.50029	0.492728	0.00567	0.464514	0.00970844	0.345169	0.0617464	-0.17159	0.364591	-0.0810287	0.670359	-0.3374	0.0682463	-0.483179	0.00683583	-0.129971	0.493633	-0.105146	0.580281	0.244141	0.193542	0.176949	0.349573	-0.00691328	0.971077	0.270721	0.147904	0.15191	0.422926	0.0543959	0.775269	-0.307156	0.0987248	-0.332232	0.0728564	0.15853	0.402751	-0.266094	0.155229	0.123621	0.515155
ANKRD36	brown	0.479493	0.00733739	-0.450013	0.0125882	0.223493	0.235149	-0.350197	0.0578048	0.19859	0.292788	0.420125	0.0208069	0.491066	0.00585982	-0.270161	0.148778	0.132632	0.484749	-0.130466	0.491973	0.00842453	0.964759	-0.531655	0.00249856	-0.429651	0.0178098	0.0408142	0.830439	0.190239	0.313963	-0.446095	0.0134787	0.152836	0.42007	0.0187899	0.921494	-0.0730808	0.701138	-0.31799	0.0868109	0.0858282	0.652019	-0.144556	0.445977	0.0696552	0.714551	0.0482753	0.800016
ZNF41	brown	-0.479019	0.0074041	0.501775	0.00472615	-0.471929	0.00846469	0.251691	0.17969	-0.250924	0.181065	-0.248695	0.185102	-0.167147	0.377326	-0.0021065	0.991186	0.259992	0.165283	0.4673	0.00922414	0.495046	0.00541404	-0.016314	0.931813	-0.149209	0.431314	-0.346047	0.0610434	-0.288856	0.121595	-0.0213716	0.910748	-0.0229685	0.904108	-0.0208305	0.912999	0.151837	0.423149	0.12549	0.508773	0.222195	0.237952	-0.187224	0.321838	0.00976566	0.959153	-0.170519	0.367636
COMP	brown	0.479008	0.00740558	-0.355501	0.0538634	0.231658	0.218035	-0.358531	0.0517095	0.125075	0.510188	0.0309477	0.871035	0.0632532	0.739841	-0.152073	0.422421	-0.362955	0.048687	-0.479365	0.00735536	-0.135249	0.476096	-0.00553022	0.976862	0.228548	0.224452	0.176797	0.349994	0.060005	0.752777	0.0554476	0.771038	-0.0339668	0.858574	0.220881	0.24081	0.0375383	0.843876	0.269731	0.14945	0.165972	0.380737	0.212394	0.259822	-0.0847791	0.656012	0.108192	0.569296
ZNF337	brown	0.478707	0.00744819	-0.45226	0.0121	0.378563	0.0391263	-0.346653	0.0605618	0.0929095	0.625322	0.259563	0.166007	0.230273	0.220877	0.00824225	0.965521	-0.269649	0.149579	-0.490118	0.00597044	-0.279624	0.134518	-0.206019	0.27473	-0.0317752	0.867617	0.279751	0.134333	0.363918	0.048048	-0.27783	0.137141	-0.00858089	0.964105	0.0274202	0.885633	-0.174102	0.357506	-0.232364	0.216597	-0.14608	0.441147	0.155385	0.412266	0.154485	0.415011	0.25332	0.176796
GLRX5	brown	-0.478434	0.00748709	0.657545	7.87307e-05	-0.30456	0.101755	0.0547657	0.77378	-0.420296	0.0207498	-0.498532	0.00504776	-0.173441	0.359361	0.340458	0.0656272	-0.0378865	0.842445	0.444078	0.0139573	0.490814	0.00588899	0.124802	0.511116	0.00486885	0.979628	-0.0868044	0.648313	-0.0989628	0.602862	0.0149863	0.937351	-0.411337	0.023929	-0.102738	0.589032	0.0772548	0.684912	0.0572321	0.763873	-0.0259207	0.89185	-0.137093	0.470044	0.285143	0.126678	-0.12225	0.51986
NDUFS5	brown	-0.47671	0.00773635	0.696572	1.90568e-05	-0.376875	0.0400812	0.0742859	0.696439	-0.110884	0.55967	-0.422819	0.0199202	-0.404077	0.0267888	0.115185	0.544443	0.0211071	0.911848	0.498199	0.00508184	0.46629	0.00939739	0.244601	0.192676	0.234329	0.212625	0.0741532	0.696956	-0.49243	0.00570362	0.222885	0.236459	-0.349245	0.0585353	-0.274278	0.142445	0.223923	0.234227	0.372691	0.0425284	0.0908127	0.633181	-0.123315	0.516205	0.0802251	0.673449	0.123098	0.516947
MBNL3	brown	-0.476638	0.00774691	0.472341	0.00839964	-0.361027	0.0499864	0.228673	0.224192	-0.274132	0.142667	-0.167629	0.375931	-0.102695	0.589189	0.203739	0.280194	0.3734	0.042106	0.409026	0.0248107	0.3749	0.0412217	-0.0970964	0.60975	-0.149473	0.430489	-0.261068	0.163478	-0.17788	0.347004	-0.0359715	0.850318	-0.047719	0.802275	-0.0600247	0.752699	-0.0187944	0.921475	-0.089028	0.639901	-0.00184641	0.992274	-0.203166	0.281577	0.196123	0.298947	-0.247427	0.187425
HMBS	brown	-0.476601	0.00775236	0.587071	0.000648777	-0.236207	0.208878	0.167082	0.377513	-0.24375	0.194278	-0.152165	0.422137	-0.349868	0.0580561	0.385566	0.0353583	0.351792	0.0565961	0.4709	0.00862876	0.278254	0.136518	0.115756	0.542437	0.153453	0.418173	-0.0481928	0.800351	-0.138569	0.465234	-0.20928	0.267037	-0.150259	0.428041	-0.220033	0.242666	0.114222	0.547834	-0.0197601	0.917454	-0.198717	0.292472	-0.112623	0.553489	0.309618	0.0959151	-0.103887	0.584848
THUMPD3	brown	-0.475428	0.00792615	0.746399	2.18151e-06	-0.204558	0.278224	-0.0493604	0.795614	-0.473503	0.00821874	-0.578803	0.000805538	-0.354761	0.0543999	0.589372	0.000610225	-0.166744	0.378493	0.417592	0.0216703	0.397599	0.0295701	0.0212127	0.911409	0.0233012	0.902725	-0.0385857	0.839575	0.0812301	0.669586	0.00642478	0.97312	-0.274358	0.142324	0.127194	0.502987	0.119233	0.530292	-0.06927	0.716065	-0.140303	0.45961	-0.0897513	0.637174	0.553541	0.00150813	-0.360542	0.0503176
GFRA4	brown	0.475363	0.00793603	-0.465768	0.00948795	0.335311	0.0700812	-0.342475	0.0639427	0.26299	0.160287	0.0244992	0.89775	0.25361	0.176284	-0.331338	0.0736777	-0.450695	0.0124383	-0.35124	0.0570121	-0.23972	0.201987	-0.222772	0.236704	0.0211826	0.911534	0.281667	0.131575	0.203546	0.280658	-0.098883	0.603156	0.027105	0.88694	0.0553462	0.771445	-0.0528467	0.781513	0.0772313	0.685003	0.19787	0.294576	0.0899139	0.636562	-0.120719	0.525142	0.263738	0.159057
NONO	brown	0.475221	0.00795727	-0.474723	0.00803229	0.338074	0.067662	-0.426495	0.0187605	0.263006	0.16026	0.194427	0.303226	0.481423	0.007071	-0.407936	0.0252358	-0.14699	0.438273	-0.205483	0.276008	-0.116795	0.538791	-0.489097	0.00609156	-0.410303	0.0243203	0.138206	0.466413	0.243793	0.194197	-0.348891	0.0588089	0.158417	0.403092	-0.0746106	0.695175	0.196093	0.299023	-0.135675	0.474695	0.398926	0.0289821	0.0209021	0.912701	0.0759604	0.689929	-0.0344111	0.856743
NDRG2	brown	-0.475046	0.00798351	0.634463	0.000166315	-0.628244	0.000201381	0.287487	0.123451	-0.530729	0.00255065	-0.326133	0.0786027	-0.064147	0.736294	0.322876	0.0818114	0.336633	0.0689156	0.54166	0.00199198	0.655245	8.50623e-05	-0.027407	0.885688	-0.111114	0.558848	-0.557196	0.00138152	-0.245602	0.190804	-0.0843881	0.657502	-0.341862	0.0644513	0.152019	0.422588	-0.223497	0.235142	-0.149255	0.431171	-0.133714	0.481163	-0.172529	0.361933	0.11229	0.554668	-0.163606	0.387658
RGCC	brown	-0.474968	0.00799533	0.406181	0.0259326	-0.422339	0.0200758	0.33945	0.0664814	-0.311007	0.0943566	-0.161577	0.393651	-0.17359	0.358943	0.137881	0.467474	0.19643	0.298175	0.286019	0.125465	0.339816	0.0661704	0.18077	0.339095	-0.0480496	0.800932	-0.354212	0.0548013	-0.277211	0.138055	0.167542	0.376184	-0.114895	0.545462	-0.152868	0.419971	-0.0189222	0.920943	0.122956	0.517435	0.0995228	0.600801	0.00881691	0.963118	-0.0370782	0.845767	-0.145838	0.441909
UROD	brown	-0.474269	0.00810127	0.781258	3.48416e-07	-0.471445	0.00854148	0.0939446	0.621457	-0.472514	0.00837261	-0.314039	0.0910211	-0.400183	0.0284336	0.287526	0.123397	0.140823	0.457934	0.50369	0.00454461	0.659028	7.48774e-05	0.0650694	0.732638	0.0169728	0.929066	-0.262477	0.161135	-0.296435	0.111691	-0.0990174	0.602661	-0.282952	0.129749	-0.0084721	0.96456	0.185988	0.325099	0.223051	0.236102	0.161412	0.394141	-0.256326	0.171541	0.399609	0.028683	-0.084532	0.656953
PCCA	brown	-0.473253	0.00825737	0.594809	0.000527013	-0.570097	0.00100555	0.422606	0.0199892	-0.0595566	0.754568	-0.0485149	0.799043	-0.320916	0.0837896	0.0207355	0.913394	0.394337	0.0310569	0.534899	0.00232334	0.495249	0.00539213	0.203477	0.280826	0.212441	0.259713	-0.387697	0.0342712	-0.674388	4.37909e-05	0.357805	0.052219	-0.0892262	0.639153	-0.024283	0.898647	-0.00852076	0.964356	0.240423	0.200628	-0.0767687	0.686795	-0.145194	0.443952	-0.278143	0.136681	0.0732663	0.700414
CHAF1A	brown	-0.473225	0.00826176	0.461413	0.0102723	-0.458973	0.0107353	0.220949	0.240661	-0.133255	0.482682	-0.349226	0.0585499	-0.16886	0.372386	-0.0365446	0.84796	0.0240738	0.899516	0.365264	0.0471658	0.368977	0.0447999	0.20975	0.265939	0.24258	0.196496	-0.150999	0.425745	-0.483202	0.0068328	0.456258	0.0112707	-0.36172	0.0495163	-0.136498	0.471993	0.0659288	0.729238	0.381185	0.0376792	0.258324	0.16811	0.0309652	0.870963	-0.122494	0.519023	0.0613936	0.747239
ZCRB1	brown	-0.473174	0.00826965	0.611227	0.000333056	-0.468089	0.00909078	0.225641	0.230563	-0.110427	0.561296	-0.31419	0.0908573	-0.182721	0.33382	0.320057	0.084668	0.31747	0.0873559	0.436454	0.0158958	0.481153	0.00710783	0.189898	0.314849	0.179029	0.343847	-0.1222	0.520032	-0.360409	0.0504084	0.0763691	0.688344	-0.385859	0.035207	0.289072	0.121304	-0.0994357	0.601122	-0.102931	0.588326	-0.398378	0.029224	-0.1731	0.360321	-0.0196125	0.918068	-0.00469381	0.980361
CASC3	brown	0.472957	0.00830338	-0.595765	0.00051346	0.453106	0.0119205	-0.380948	0.0378087	0.249103	0.184358	0.0994587	0.601037	0.644115	0.000122564	-0.03969	0.835045	-0.120261	0.526726	-0.255502	0.17297	-0.298283	0.10937	-0.394715	0.0308819	-0.526663	0.00279055	0.340713	0.065412	0.473142	0.00827465	-0.465725	0.00949542	-0.00625568	0.973828	0.148841	0.432465	-0.077154	0.685302	-0.594713	0.00052839	-0.226247	0.229281	-0.0551689	0.772158	0.109356	0.565126	0.0147561	0.938312
SMC1A	brown	0.472319	0.00840309	-0.724979	5.86134e-06	0.581163	0.000757734	-0.204092	0.279343	0.460527	0.0104386	0.204265	0.278927	0.392393	0.0319717	-0.276199	0.139558	-0.272795	0.144703	-0.371499	0.0432472	-0.639434	0.000142303	-0.180364	0.340199	-0.199879	0.289602	0.590551	0.000591256	0.38632	0.0349704	-0.285074	0.126773	0.19836	0.293359	-0.179947	0.341336	-0.0818236	0.667308	-0.238901	0.20358	-0.0980973	0.606052	0.0122103	0.948939	-0.147764	0.435839	0.323351	0.0813364
APOL6	brown	0.472319	0.00840312	-0.651459	9.64723e-05	0.360508	0.0503405	0.0405344	0.831585	0.363769	0.0481463	0.49233	0.00571497	0.259776	0.165646	-0.338429	0.0673559	0.0244341	0.89802	-0.483625	0.00677716	-0.549509	0.00165937	-0.0418615	0.826153	-0.0591093	0.756356	0.254135	0.175361	0.160116	0.397999	-0.195681	0.300057	0.27451	0.142094	-0.1663	0.379781	0.0102333	0.957198	-0.0511401	0.788408	-0.0850385	0.655023	-0.0412024	0.82885	-0.286212	0.125198	0.465216	0.00958447
PTCD2	brown	-0.472296	0.00840677	0.703878	1.42556e-05	-0.528429	0.00268403	0.191252	0.311346	-0.411582	0.0238368	-0.321079	0.0836231	-0.411848	0.0237373	0.159358	0.400267	0.195243	0.301164	0.453874	0.0117594	0.62379	0.000230372	0.21626	0.251043	0.205179	0.276736	-0.330519	0.0744362	-0.346544	0.0606481	-0.0411552	0.829043	-0.276242	0.139494	-0.0265891	0.889078	0.146158	0.440899	0.348213	0.0593354	0.149808	0.429446	-0.261905	0.162083	0.166751	0.378473	0.120017	0.527573
C22orf15	brown	-0.471394	0.00854967	0.469314	0.00888698	-0.472981	0.00829957	0.406783	0.0256917	-0.400066	0.0284844	-0.350381	0.0576641	-0.499757	0.00492418	0.132842	0.484051	0.163576	0.387745	0.0545996	0.774448	0.288329	0.122306	0.435721	0.0160934	0.462835	0.0100105	-0.389475	0.0333857	-0.291528	0.118031	0.241367	0.198812	-0.0396858	0.835062	-0.151327	0.424726	0.061616	0.746353	0.424646	0.0193364	0.0591967	0.756006	0.16308	0.389208	-0.175399	0.353877	0.07973	0.675354
CEMIP	brown	-0.471124	0.00859288	0.361541	0.0496371	-0.457203	0.011082	0.451102	0.0123496	-0.536294	0.00225135	-0.325934	0.0787955	-0.319746	0.0849872	0.391321	0.0324856	0.107168	0.57298	0.0125437	0.947547	0.12213	0.520274	0.514393	0.00363603	0.323171	0.081516	-0.29501	0.113505	-0.0711233	0.708792	0.311762	0.093518	-0.262936	0.160376	-0.0186471	0.922089	-0.335998	0.0694736	0.0946271	0.618914	-0.252642	0.177998	0.0783799	0.680562	-0.0707591	0.710219	-0.0682782	0.719967
ACAA1	brown	-0.470044	0.00876723	0.76289	9.51931e-07	-0.290054	0.119987	-0.0895751	0.637838	-0.441665	0.0145483	-0.436315	0.0159331	-0.228571	0.224403	0.408484	0.0250212	-0.0606487	0.750208	0.557684	0.00136533	0.638347	0.000147271	-0.0716985	0.70654	-0.0160849	0.932768	-0.0550014	0.772832	-0.128581	0.498302	-0.0851287	0.65468	-0.401977	0.027666	-0.042013	0.825533	0.0732801	0.70036	0.000851979	0.996435	-0.0156491	0.934586	-0.0785437	0.679929	0.436524	0.015877	-0.242555	0.196542
COA3	brown	-0.46982	0.00880384	0.641159	0.000134723	-0.200154	0.288926	0.203103	0.28173	0.00248987	0.989581	-0.234962	0.211357	-0.544135	0.00188136	0.207309	0.27167	0.217776	0.247655	0.616087	0.000289327	0.193982	0.304357	0.236206	0.208879	0.152138	0.42222	-0.0179676	0.92492	-0.230867	0.219655	0.220928	0.240706	-0.0237723	0.900768	-0.0519939	0.784956	0.465048	0.00961395	0.222401	0.237505	-0.0255268	0.893484	-0.4573	0.0110628	0.254205	0.175237	-0.149759	0.429599
MRPS23	brown	-0.469737	0.00881743	0.658264	7.68402e-05	-0.465566	0.00952318	-0.022241	0.907132	-0.310086	0.0953878	-0.439189	0.0151761	-0.00152417	0.993622	0.319833	0.0848976	0.13673	0.471232	0.462359	0.0100975	0.67931	3.66321e-05	-0.0328901	0.863014	0.0103524	0.956701	-0.0959533	0.613986	-0.275128	0.141163	-0.0778102	0.682763	-0.567505	0.00107294	0.0321372	0.866122	-0.132634	0.484744	-0.142539	0.452417	-0.163919	0.386739	-0.0755588	0.691489	0.2249	0.232139	-0.00693008	0.971007
TAMALIN	brown	-0.469396	0.0088735	0.414718	0.0226852	-0.280865	0.132724	0.175933	0.352392	-0.12491	0.510748	-0.332963	0.0721901	-0.114541	0.546711	0.202438	0.283342	0.21825	0.246601	0.426975	0.0186132	0.218354	0.246372	-0.0634369	0.739112	-0.0204773	0.914469	0.0193927	0.918983	-0.134983	0.476971	0.0607243	0.749907	-0.257434	0.169632	-0.106775	0.574394	0.0437344	0.8185	-0.012941	0.945888	-0.116915	0.538372	-0.335482	0.0699297	0.163202	0.388847	-0.13998	0.460654
POP4	brown	-0.468629	0.00900044	0.643716	0.000124145	-0.198335	0.293421	0.00102659	0.995704	-0.419636	0.0209714	-0.446947	0.0132807	-0.506712	0.00427026	0.51024	0.00396812	0.020024	0.916355	0.318563	0.0862123	0.276462	0.139166	-0.0644883	0.73494	0.0507215	0.790101	-0.133323	0.482457	0.0901203	0.635785	0.129112	0.496515	-0.0202914	0.915242	0.0117451	0.950882	0.212702	0.259114	0.0801741	0.673644	-0.00786493	0.967098	-0.166923	0.377974	0.580978	0.000761387	-0.485282	0.00656306
NTRK3	brown	-0.468503	0.00902145	0.41536	0.0224553	-0.41295	0.0233289	0.395795	0.0303851	-0.301383	0.105558	-0.000794258	0.996676	-0.229656	0.222151	0.170895	0.366566	0.31743	0.0873987	0.324812	0.079892	0.250978	0.180967	0.0797802	0.675161	0.0897069	0.637341	-0.305627	0.100501	-0.263768	0.159008	0.122135	0.520256	-0.0840313	0.658863	-0.157213	0.40672	-0.226983	0.227728	0.0647328	0.733971	-0.0501288	0.7925	-0.0540988	0.776465	-0.0143655	0.939942	-0.0423591	0.824118
KCTD9	brown	-0.468393	0.0090398	0.504149	0.00450205	-0.317056	0.0877928	0.0695523	0.714955	-0.506158	0.0043195	-0.503512	0.00456124	-0.0996942	0.600171	0.45267	0.0120127	-0.110416	0.561338	0.199343	0.290924	0.340442	0.0656405	-0.0806486	0.671819	0.233869	0.213552	-0.0306194	0.872392	-0.00660817	0.972353	0.173833	0.358259	-0.467568	0.00917874	-0.0063198	0.973559	-0.298385	0.109243	-0.0271874	0.886598	-0.144043	0.447612	0.15593	0.410607	0.280777	0.132851	-0.153741	0.41729
SPATS2	brown	0.468237	0.00906589	-0.617483	0.000277744	0.492517	0.00569374	-0.0760743	0.689488	0.531812	0.00248984	0.393692	0.0313584	0.250533	0.181769	-0.293314	0.115694	-0.189853	0.314965	-0.249694	0.183285	-0.56054	0.00127389	-0.199993	0.289321	-0.223298	0.23557	0.380303	0.0381613	0.264487	0.157833	-0.161875	0.392768	0.430936	0.0174344	0.0981107	0.606003	-0.0247213	0.896827	-0.231967	0.217405	-0.170195	0.368563	-0.158016	0.404298	-0.23661	0.20808	0.274692	0.14182
PIGP	brown	-0.468197	0.00907263	0.681784	3.34454e-05	-0.450082	0.0125731	0.146651	0.439342	-0.472345	0.00839908	-0.251102	0.180745	-0.440865	0.0147488	0.32582	0.0789065	0.149569	0.430189	0.412116	0.0236376	0.464946	0.00963191	0.129457	0.495357	0.24231	0.197009	-0.39279	0.0317832	-0.267777	0.152535	0.210358	0.264525	-0.180918	0.338693	-0.0965942	0.61161	-0.00315741	0.986788	0.236767	0.207769	0.119862	0.528107	0.0327114	0.863752	0.246395	0.189332	-0.378848	0.0389672
CEP170	brown	0.46788	0.00912596	-0.491545	0.0058045	0.470067	0.0087636	-0.17542	0.353818	0.508422	0.00412146	0.347848	0.0596205	0.256631	0.171014	-0.113893	0.548996	-0.109469	0.564721	-0.183077	0.332863	-0.376535	0.0402757	-0.233867	0.213555	-0.305487	0.100666	0.469091	0.00892381	0.260753	0.164004	-0.327276	0.0774998	0.316001	0.0889115	0.370816	0.0436633	0.0456083	0.81086	-0.343451	0.0631401	-0.376699	0.0401819	-0.38884	0.0336998	-0.0711155	0.708823	0.288561	0.121993
B4GALNT3	brown	0.467865	0.00912848	-0.686993	2.75358e-05	0.529252	0.00263563	-0.289673	0.120497	0.489007	0.00610243	0.290244	0.119734	0.55392	0.00149453	-0.165349	0.382553	-0.213795	0.256617	-0.315463	0.0894862	-0.507005	0.00424449	-0.28063	0.133063	-0.174316	0.356904	0.656208	8.23583e-05	0.328962	0.0758953	-0.197877	0.294559	-0.0726072	0.702987	0.124063	0.513642	-0.168398	0.373715	-0.440691	0.0147927	-0.291244	0.118406	0.0854747	0.653363	-0.111642	0.556972	0.220805	0.240976
NRDE2	brown	-0.466839	0.00930295	0.429823	0.0177592	-0.373869	0.0418279	0.204307	0.278826	-0.197286	0.296031	-0.470796	0.00864547	-0.0372191	0.845188	0.045193	0.812552	0.130624	0.491444	0.431134	0.0173771	0.313283	0.0918447	0.0869591	0.647726	-0.0250421	0.895496	-0.0857204	0.652429	-0.207829	0.270443	0.0119491	0.95003	-0.188567	0.318315	-0.177382	0.348376	-0.210666	0.263808	0.083347	0.661476	0.168126	0.374496	-0.102697	0.58918	-0.0174501	0.927076	-0.0581951	0.760014
SF3B1	brown	-0.466818	0.00930646	0.413891	0.0229844	-0.458381	0.0108502	0.331195	0.0738098	-0.616923	0.000282339	-0.503444	0.00456763	-0.353265	0.055498	0.316997	0.0878546	-0.0249232	0.895989	-0.00519048	0.978283	0.287899	0.122889	0.224117	0.233811	0.282564	0.130298	-0.224009	0.234042	0.0395453	0.835638	0.0212274	0.911347	-0.230123	0.221187	0.00829461	0.965302	-0.284975	0.126911	0.174195	0.357244	-0.125254	0.509577	-0.100984	0.595439	0.0583401	0.759433	0.115	0.545092
HEBP1	brown	-0.466734	0.00932081	0.608017	0.000365043	-0.573395	0.000925187	0.276548	0.139038	-0.43183	0.017177	-0.0581455	0.760213	-0.121425	0.522702	0.137645	0.468244	0.363101	0.0485897	0.461449	0.0102657	0.606296	0.000383279	0.120837	0.524734	0.084237	0.658078	-0.416363	0.0220998	-0.318152	0.086641	-0.157836	0.404839	-0.325738	0.0789868	-0.123246	0.516438	-0.178627	0.344948	0.0444379	0.81563	0.0641435	0.736308	-0.0982837	0.605364	0.0904554	0.634524	0.116103	0.541216
NDUFB4	brown	-0.466485	0.00936368	0.632904	0.000174554	-0.256178	0.171798	0.169986	0.369157	-0.262269	0.161478	-0.427509	0.0184504	-0.405277	0.0262974	0.40135	0.0279325	-0.0992029	0.601978	0.387529	0.0343562	0.29662	0.111456	0.280847	0.13275	0.151359	0.424629	0.0430303	0.821375	-0.202962	0.282071	0.133986	0.480261	-0.296661	0.111404	-0.0735311	0.699381	0.108479	0.568269	0.07398	0.697631	-0.216005	0.251616	0.0196084	0.918085	0.136975	0.470431	0.0128435	0.946295
LSM8	brown	-0.465949	0.0094564	0.589824	0.000602891	-0.146413	0.440093	0.163969	0.386591	-0.247857	0.186635	-0.297791	0.109984	-0.578256	0.00081698	0.564692	0.00115048	0.0172452	0.92793	0.218226	0.246654	0.124262	0.51296	0.255801	0.17245	0.171255	0.365542	0.0858957	0.651763	-0.0182386	0.923791	0.145078	0.444318	-0.0974751	0.60835	-0.0342299	0.857489	0.181305	0.337645	-0.00484229	0.97974	-0.376529	0.040279	-0.110622	0.560601	0.354241	0.0547796	-0.113742	0.549529
UQCR10	brown	-0.465947	0.00945668	0.766417	7.90389e-07	-0.435612	0.0161231	0.188971	0.31726	-0.214585	0.254821	-0.325731	0.0789935	-0.456507	0.0112209	0.161326	0.394396	0.0415775	0.827315	0.63899	0.000144312	0.553717	0.00150181	0.300529	0.106598	0.231722	0.217906	-0.241544	0.198474	-0.432233	0.0170621	0.210954	0.263142	-0.214022	0.256101	0.141505	0.455737	0.219722	0.24335	0.297872	0.109883	0.0589026	0.757183	-0.14638	0.440197	0.019068	0.920336	-0.0481335	0.800591
TAF6	brown	0.465903	0.00946433	-0.42366	0.0196498	0.408199	0.0251327	-0.284537	0.127521	0.45654	0.0112142	0.236309	0.208676	0.498181	0.00508368	-0.195043	0.301667	-0.0655692	0.73066	0.0970184	0.610039	-0.194942	0.301922	-0.328005	0.0768035	-0.350182	0.0578158	0.244439	0.192982	0.208896	0.267936	-0.22794	0.225721	-0.00601687	0.974826	0.299031	0.10844	0.183818	0.330877	-0.407939	0.0252345	-0.216567	0.250355	-0.252635	0.178009	-0.0459985	0.809271	0.0166303	0.930494
RPL39L	brown	-0.464845	0.00964977	0.523265	0.00300568	-0.345781	0.0612556	0.208826	0.268098	-0.129876	0.493951	-0.244642	0.192599	-0.251267	0.180449	0.207284	0.27173	0.220376	0.241914	0.469942	0.00878401	0.392735	0.0318092	0.0340621	0.858181	-0.0130041	0.945624	-0.21387	0.256447	-0.254664	0.174433	0.285913	0.125611	-0.141485	0.4558	0.259292	0.166464	0.200257	0.288672	0.0643424	0.735519	-0.0766637	0.687202	-0.308676	0.0969826	0.127567	0.501725	-0.212196	0.260275
KIAA1586	brown	-0.464479	0.00971461	0.591743	0.000572614	-0.49429	0.00549645	0.195141	0.301421	-0.58473	0.000690187	-0.305302	0.100882	-0.417295	0.0217735	0.44009	0.0149452	0.183929	0.330578	0.202358	0.283538	0.470995	0.0086135	0.122818	0.51791	0.277868	0.137085	-0.240037	0.201374	-0.134241	0.479421	0.0239954	0.899842	-0.311767	0.0935119	0.0296088	0.876572	-0.239301	0.202802	0.128609	0.498208	-0.132514	0.485141	-0.167604	0.376004	0.30556	0.10058	-0.0108529	0.954609
BIRC7	brown	0.464193	0.00976549	-0.380342	0.0381398	0.265833	0.15565	-0.306195	0.0998392	0.120023	0.527552	0.340993	0.0651767	-0.00706525	0.970442	-0.322201	0.0824879	-0.339369	0.066551	-0.419235	0.021107	-0.241024	0.19947	0.018827	0.92134	0.339083	0.0667947	0.0850214	0.655089	-0.0157271	0.934261	0.179194	0.343394	0.0689912	0.717161	-0.085167	0.654534	-0.057769	0.761721	0.391479	0.0324094	0.438706	0.0153011	0.47482	0.00801767	-0.0864973	0.649478	0.0695078	0.71513
KCNA2	brown	-0.463946	0.00980974	0.499247	0.00497531	-0.446256	0.013441	0.321716	0.0829778	-0.334784	0.0705504	-0.281631	0.131626	-0.385472	0.0354066	0.017971	0.924906	0.0303837	0.873367	0.134724	0.477824	0.356939	0.0528328	0.366609	0.046298	0.332638	0.072486	-0.236947	0.207413	-0.393111	0.0316317	0.236528	0.208241	-0.128427	0.498821	-0.153119	0.419199	-0.0750211	0.693578	0.473795	0.00817383	0.283391	0.129129	0.145746	0.442202	-0.102305	0.590611	0.140251	0.459779
MRPL47	brown	-0.463925	0.00981343	0.667805	5.53172e-05	-0.064793	0.733733	0.0064599	0.972974	-0.378542	0.0391378	-0.374034	0.0417301	-0.629375	0.000194555	0.720066	7.26e-06	0.072591	0.70305	0.39575	0.0304058	0.107382	0.57221	0.0653679	0.731457	0.0619808	0.744901	-0.0347148	0.855492	0.153235	0.418842	0.0799088	0.674666	0.00548227	0.977063	-0.0525095	0.782874	0.250347	0.182104	-0.0482665	0.800051	-0.248774	0.184956	-0.188764	0.3178	0.711033	1.06384e-05	-0.593168	0.000551001
ATP13A1	brown	0.463053	0.00997087	-0.622779	0.000237451	0.549161	0.00167302	-0.191948	0.309554	0.349881	0.0580464	0.083595	0.660529	0.29288	0.116259	-0.0193501	0.919161	-0.265113	0.156815	-0.375296	0.0409915	-0.646875	0.0001121	-0.102601	0.589531	-0.0355532	0.852039	0.378423	0.0392047	0.425448	0.0190849	-0.128251	0.499415	0.176986	0.349471	0.00194316	0.991869	0.0332643	0.861471	-0.329054	0.0758082	-0.286996	0.124122	0.282367	0.130578	-0.118989	0.53114	0.0301731	0.874237
RNU5B-1	brown	0.462131	0.0101394	-0.395291	0.0306159	0.443824	0.0140183	-0.319172	0.0855802	0.566032	0.00111297	0.143022	0.450869	0.358161	0.0519689	-0.0112611	0.952904	-0.122381	0.519411	-0.0794463	0.676447	-0.345064	0.0618303	-0.161757	0.393119	-0.188067	0.319624	0.389791	0.0332299	0.0959262	0.614086	-0.123059	0.51708	-0.0271327	0.886825	0.146535	0.439709	0.152766	0.420284	-0.4533	0.0118797	-0.41772	0.021626	0.115433	0.543571	-0.0818981	0.667023	0.0840917	0.658633
TFDP2	brown	-0.461098	0.0103311	0.655439	8.45111e-05	-0.609087	0.00035409	0.358566	0.0516848	-0.453358	0.0118674	-0.247915	0.186528	-0.328467	0.076364	0.309993	0.0954922	0.326506	0.0782416	0.307676	0.0981266	0.570409	0.000997692	0.234511	0.21226	0.166142	0.380242	-0.468943	0.0089482	-0.323208	0.0814791	-0.0180766	0.924466	-0.234961	0.211359	0.184455	0.329173	-0.151253	0.424956	0.0899344	0.636485	-0.180612	0.339525	-0.216361	0.250815	0.0396061	0.835389	0.118052	0.534402
GTF3C4	brown	-0.46098	0.0103533	0.333428	0.0717684	-0.287934	0.122842	0.0790581	0.677944	-0.223343	0.235472	-0.531882	0.00248597	0.0930583	0.624766	0.182062	0.335597	0.0572895	0.763643	0.214695	0.254572	0.304492	0.101835	0.135771	0.474379	0.0273178	0.886058	0.0559795	0.7689	0.00196864	0.991762	-0.00360918	0.984898	-0.489398	0.00605562	-0.012638	0.947153	0.00182357	0.992369	-0.0939042	0.621608	-0.0614569	0.746987	-0.0380278	0.841865	0.104905	0.581154	0.0341766	0.857709
PIM2	brown	0.46094	0.0103608	-0.474266	0.00810168	0.482859	0.00687821	-0.19119	0.311505	0.320065	0.0846596	0.200922	0.28704	0.151044	0.425604	-0.0206456	0.913768	-0.221957	0.238468	-0.397389	0.0296639	-0.352987	0.0557044	-0.106449	0.57557	-0.0927256	0.62601	0.247558	0.187184	0.253714	0.1761	-0.169737	0.369871	0.27723	0.138027	0.25458	0.174579	0.136642	0.47152	-0.173826	0.35828	-0.296154	0.112047	0.0574736	0.762904	-0.127775	0.501021	0.113987	0.548665
ADCK5	brown	0.460492	0.010445	-0.48355	0.00678699	0.176335	0.351276	-0.181245	0.337807	0.333479	0.0717229	0.0657397	0.729985	0.39286	0.03175	-0.401113	0.0280338	-0.304086	0.102316	-0.336394	0.0691251	-0.140978	0.457433	-0.103306	0.586963	0.0165939	0.930646	0.188325	0.318946	0.0151361	0.936726	0.011195	0.95318	-0.0208681	0.912842	0.33956	0.0663882	-0.208673	0.268457	0.0399867	0.833829	0.018911	0.920989	-0.0217773	0.90906	-0.448049	0.0130282	0.265008	0.156986
SLC38A7	brown	-0.458963	0.0107372	0.369567	0.044433	-0.268493	0.1514	0.245468	0.191054	-0.273657	0.143387	-0.392954	0.0317055	-0.0680452	0.720884	0.289161	0.121185	0.279986	0.133992	0.384464	0.0359308	0.258305	0.168142	-0.0622384	0.743876	-0.210099	0.265125	-0.0807759	0.67133	0.152271	0.421809	-0.337556	0.0681105	-0.103705	0.58551	0.0353775	0.852762	0.0510596	0.788733	-0.278633	0.135962	-0.255895	0.172287	-0.431567	0.0172523	0.210347	0.26455	-0.0555482	0.770633
PSMA4	brown	-0.458926	0.0107445	0.551801	0.00157185	-0.0673748	0.723527	-0.0120459	0.949626	-0.0218465	0.908772	-0.388585	0.0338265	-0.405019	0.0264025	0.493887	0.00554072	0.110046	0.56266	0.411253	0.0239605	0.102211	0.590954	0.0894195	0.638424	0.162844	0.389903	0.266433	0.154685	-0.0763496	0.68842	0.0766097	0.687411	-0.222647	0.236974	-0.0817217	0.667699	0.209652	0.266167	-0.0221079	0.907685	-0.278923	0.135539	-0.229836	0.221778	0.445857	0.0135344	-0.265506	0.156178
DOCK1	brown	0.458615	0.0108047	-0.390719	0.032777	0.344079	0.0626273	-0.289092	0.121277	0.0501798	0.792294	0.167364	0.376699	0.422396	0.0200572	0.0675185	0.72296	-0.0712748	0.708198	-0.148475	0.433609	-0.116525	0.539738	-0.47505	0.00798299	-0.52894	0.00265389	-0.104936	0.581044	0.460042	0.0105304	-0.484081	0.00671768	0.262791	0.160616	0.302185	0.104587	-0.198492	0.29303	-0.574036	0.000910248	-0.267027	0.153732	-0.0925242	0.626763	0.125771	0.507816	-0.273	0.144389
OXA1L	brown	-0.458463	0.0108341	0.741713	2.73015e-06	-0.470539	0.00868689	-0.0170303	0.928826	-0.573737	0.000917195	-0.599784	0.000459792	-0.286737	0.124476	0.278043	0.136828	-0.0743274	0.696278	0.508825	0.00408706	0.671118	4.92164e-05	-0.00131144	0.994512	0.0218288	0.908846	-0.369485	0.0444836	-0.145782	0.442088	0.094529	0.61928	-0.368783	0.0449208	0.105659	0.578427	0.21939	0.244082	0.23249	0.216341	0.312366	0.0928501	-0.0983309	0.60519	0.382316	0.0370689	-0.370768	0.0436926
NFU1	brown	-0.45837	0.0108522	0.611739	0.000328189	-0.401621	0.0278169	0.143796	0.448398	0.135212	0.476216	-0.27854	0.136098	-0.098939	0.602949	0.086644	0.648921	0.284154	0.128057	0.663562	6.41155e-05	0.456598	0.0112025	0.0872775	0.646519	0.116138	0.541096	0.0607365	0.749858	-0.601039	0.000444078	0.179349	0.34297	-0.414073	0.0229182	-0.039023	0.83778	0.0182085	0.923916	0.0540959	0.776477	-0.148333	0.434053	-0.135125	0.476502	-0.0699655	0.713332	0.0799119	0.674654
B4GALT6	brown	-0.457468	0.0110295	0.396468	0.0300789	-0.420456	0.0206961	0.387862	0.0341884	-0.395445	0.0305453	-0.0982389	0.60553	-0.409738	0.0245364	0.0662095	0.728128	0.284871	0.127055	0.0504398	0.791241	0.173155	0.360165	0.340775	0.06536	0.526913	0.00277526	-0.197756	0.29486	-0.273248	0.14401	0.124811	0.511088	-0.123112	0.5169	-0.470895	0.0086295	-0.115382	0.54375	0.427646	0.0184089	0.154979	0.413505	0.218258	0.246584	-0.0810569	0.670251	0.134095	0.479902
CSF1	brown	0.457388	0.0110453	-0.635213	0.000162477	0.453731	0.0117892	-0.0505827	0.790663	0.456376	0.0112472	0.345981	0.0610957	0.316887	0.0879707	-0.365181	0.0472203	-0.0834465	0.661096	-0.36387	0.0480797	-0.56765	0.00106906	-0.047359	0.803738	-0.11428	0.547631	0.354649	0.0544816	0.190154	0.314183	-0.240499	0.200481	0.233931	0.213426	-0.17611	0.351898	0.00628238	0.973716	-0.0931965	0.62425	-0.00121531	0.994915	-0.0328032	0.863373	-0.217227	0.248879	0.44859	0.0129058
CHST11	brown	0.457321	0.0110586	-0.336407	0.0691139	0.324381	0.0803159	-0.0973321	0.608879	0.17824	0.346011	0.414643	0.0227122	-0.0883495	0.642463	-0.16182	0.392932	-0.148251	0.43431	-0.197941	0.294401	-0.326272	0.0784681	-0.145585	0.442713	0.130723	0.491115	0.0495651	0.794784	0.114022	0.54854	0.0492192	0.796186	0.248186	0.186031	0.0224847	0.906119	0.13393	0.480446	0.181602	0.33684	0.080103	0.673918	-0.06484	0.733547	0.0164983	0.931045	0.132275	0.485938
ZNF48	brown	0.457304	0.0110619	-0.451397	0.0122857	0.353527	0.0553049	-0.191212	0.311448	0.406612	0.0257599	0.112565	0.553696	0.331225	0.0737822	-0.146276	0.440526	-0.159534	0.39974	-0.156572	0.408659	-0.316535	0.088344	-0.187346	0.321516	-0.272216	0.145592	0.148948	0.432128	0.163673	0.38746	-0.124815	0.511072	0.116853	0.538589	0.129349	0.495721	0.0721629	0.704723	-0.25369	0.176143	-0.214249	0.255584	-0.0263773	0.889956	-0.179282	0.343154	0.112922	0.552431
HSD17B8	brown	-0.456872	0.0111478	0.628546	0.000199535	-0.368907	0.0448436	0.0936067	0.622718	-0.195522	0.300459	-0.295008	0.113508	-0.0782905	0.680907	0.219172	0.244562	0.16689	0.378071	0.574797	0.00089277	0.59236	0.000563164	-0.148586	0.433261	0.00117376	0.995088	-0.156129	0.410003	-0.241892	0.197806	-0.0166552	0.93039	-0.302338	0.104403	0.138651	0.464965	0.0770415	0.685738	-0.105269	0.579835	-0.139785	0.461288	-0.213297	0.257754	0.138001	0.467082	-0.119052	0.530921
ZNF616	brown	0.456792	0.0111637	-0.549311	0.00166713	0.236535	0.208226	-0.149017	0.431915	0.384154	0.0360935	0.128616	0.498185	0.422209	0.020118	-0.367824	0.0455243	-0.0298756	0.875468	-0.228946	0.223624	-0.293456	0.115509	-0.185171	0.327267	-0.167576	0.376085	-0.00645386	0.972999	0.13792	0.467344	-0.104291	0.583381	0.188172	0.319348	0.354078	0.0548995	-0.0749676	0.693787	-0.116985	0.538129	0.0975172	0.608194	-0.0352256	0.853388	-0.279037	0.135372	-0.0633183	0.739583
FCMR	brown	0.456341	0.0112542	-0.523348	0.00300023	0.309382	0.0961821	-0.0950867	0.617204	0.356036	0.0534779	0.322102	0.0825875	0.20175	0.285017	-0.443182	0.0141744	-0.258541	0.16774	-0.318842	0.0859222	-0.381535	0.0374895	-0.111956	0.555857	0.0248548	0.896273	0.17745	0.348189	0.141265	0.456507	0.130788	0.490897	0.210893	0.263283	0.124722	0.511391	0.0262042	0.890674	0.0904193	0.63466	0.202492	0.283212	0.086995	0.64759	-0.299856	0.107423	0.206382	0.273867
SH3BP1	brown	-0.45617	0.0112886	0.422361	0.0200686	-0.121825	0.521324	0.0978609	0.606925	-0.0267249	0.888515	-0.25954	0.166046	-0.226794	0.228127	0.336111	0.0693745	0.159813	0.398904	0.447214	0.0132192	0.0602391	0.751843	0.027163	0.886699	-0.0101132	0.9577	0.175826	0.352689	-0.0651752	0.732219	0.172642	0.361614	-0.144111	0.447394	0.00192213	0.991957	0.115153	0.544555	-0.115926	0.541838	-0.103311	0.586943	-0.174848	0.355415	0.35141	0.0568839	-0.315665	0.0892697
MPC2	brown	-0.456029	0.0113169	0.795673	1.47722e-07	-0.360739	0.0501829	-0.011495	0.951927	-0.491272	0.00583597	-0.420866	0.0205599	-0.369186	0.0446694	0.389928	0.0331625	-0.00831639	0.965211	0.541526	0.00199815	0.606025	0.00038622	-0.0387229	0.839012	0.00429952	0.98201	-0.297161	0.110775	-0.0940859	0.620931	0.0354536	0.852449	-0.171575	0.364633	0.253039	0.177292	0.137226	0.46961	0.109734	0.563774	0.117717	0.535569	-0.221057	0.240425	0.464569	0.00969868	-0.404449	0.0266356
NCK2	brown	-0.455564	0.0114112	0.373268	0.0421844	-0.405819	0.0260783	0.278842	0.135657	-0.251683	0.179704	-0.317029	0.0878209	0.127854	0.500755	0.227523	0.226593	0.313379	0.0917393	0.309837	0.0956679	0.402519	0.0274371	-0.0728767	0.701934	-0.262482	0.161126	-0.25946	0.16618	-0.118237	0.533755	-0.0748601	0.694205	-0.138321	0.466039	0.201131	0.286529	-0.162918	0.389685	-0.283211	0.129383	-0.190083	0.314368	-0.202641	0.28285	0.0124009	0.948143	-0.205904	0.275003
PTPRM	brown	-0.454971	0.0115324	0.611205	0.000333262	-0.679278	3.66756e-05	0.304274	0.102093	-0.731693	4.34298e-06	-0.243156	0.195403	-0.24234	0.196952	0.21379	0.256627	0.226292	0.229185	0.281688	0.131545	0.704867	1.36976e-05	0.0866399	0.648937	0.0359935	0.850227	-0.781137	3.50827e-07	-0.225192	0.231518	0.0624901	0.742874	-0.171696	0.364289	0.120921	0.524444	-0.207051	0.27228	0.177062	0.34926	0.185804	0.325586	-0.0399093	0.834146	0.0887764	0.640851	-0.184835	0.32816
NIPAL2	brown	-0.454515	0.0116262	0.48253	0.006922	-0.426991	0.0186084	0.280906	0.132666	-0.259593	0.165956	-0.200306	0.28855	-0.300385	0.106774	0.323045	0.0816418	0.495941	0.00531793	0.3533	0.0554725	0.360944	0.0500429	-0.0135361	0.943403	-0.00412323	0.982748	-0.38856	0.033839	-0.197497	0.295505	-0.0374201	0.844362	0.0409133	0.830033	0.128657	0.498047	0.126662	0.50479	-0.0358495	0.85082	-0.106752	0.574477	-0.231487	0.218386	0.194028	0.30424	-0.292369	0.116926
GUCA1C	brown	-0.454417	0.0116465	0.499713	0.00492851	-0.510603	0.00393806	0.330258	0.0746799	-0.35034	0.0576954	-0.437936	0.0155025	-0.296321	0.111835	0.113201	0.551441	-0.0225855	0.9057	0.131036	0.490067	0.311989	0.093266	0.239648	0.202127	0.341908	0.0644125	-0.30606	0.0999965	-0.343161	0.0633779	0.507698	0.00418394	-0.288356	0.122271	0.0394875	0.835875	-0.142729	0.451808	0.346487	0.0606932	0.138544	0.465314	0.158366	0.403244	-0.111932	0.555939	-0.0548735	0.773346
ZNF605	brown	-0.454366	0.0116572	0.454594	0.01161	-0.453322	0.011875	0.507349	0.00421429	-0.302696	0.103974	-0.264534	0.157756	-0.443304	0.0141444	0.241641	0.198287	0.308866	0.0967672	0.257887	0.168855	0.143004	0.450927	0.182877	0.3334	0.365126	0.047256	-0.267192	0.153468	-0.24994	0.182839	0.075803	0.69054	0.0582228	0.759903	-0.0966279	0.611485	-0.141238	0.456595	0.19183	0.309858	-0.162195	0.391821	-0.0447901	0.814194	-0.078168	0.68138	0.129342	0.495743
SEC62	brown	-0.454337	0.0116631	0.681072	3.4336e-05	-0.39958	0.0286958	0.110629	0.560576	-0.25731	0.169845	-0.271803	0.146229	-0.471106	0.00859575	0.254542	0.174646	0.0278795	0.88373	0.270999	0.147472	0.464186	0.00976672	0.428907	0.0180302	0.323885	0.0808062	-0.128392	0.498942	-0.395851	0.0303597	0.154633	0.414561	-0.310889	0.0944883	0.0319694	0.866815	0.0434738	0.819564	0.34348	0.0631162	0.079244	0.677227	0.0174891	0.926914	0.123804	0.514526	-0.0101345	0.957611
PRCC	brown	0.45388	0.0117582	-0.414774	0.0226652	0.423483	0.0197064	-0.363431	0.0483703	0.177065	0.349251	0.247773	0.186788	0.461476	0.0102607	-0.150775	0.426438	-0.086633	0.648963	-0.0520599	0.78469	-0.132548	0.485029	-0.387684	0.0342778	-0.664277	6.2549e-05	0.103282	0.587049	0.385306	0.0354926	-0.431768	0.0171948	0.200082	0.289101	-0.01684	0.92962	0.171847	0.363861	-0.412277	0.0235777	0.0463412	0.807877	-0.230877	0.219634	0.201497	0.285634	-0.0699198	0.713512
RMDN1	brown	-0.451824	0.0121936	0.614906	0.000299461	-0.480035	0.00726166	0.139779	0.461305	-0.331723	0.0733229	-0.402605	0.027401	-0.246284	0.189537	0.298697	0.108855	-0.0235628	0.901638	0.280058	0.133889	0.514057	0.00366195	0.279647	0.134484	0.269199	0.150285	-0.143642	0.448889	-0.384181	0.0360794	0.40125	0.0279749	-0.496207	0.00528965	0.0945378	0.619247	-0.068659	0.718468	0.157692	0.405274	-0.0687204	0.718226	0.177945	0.346823	0.0171668	0.928257	-0.034973	0.854428
AVPR2	brown	-0.451473	0.0122692	0.468185	0.00907469	-0.301618	0.105273	0.291191	0.118477	-0.0660077	0.728925	-0.174847	0.355418	-0.357128	0.052698	0.0545839	0.774512	0.108155	0.569431	0.292606	0.116616	0.184219	0.329805	0.301985	0.104829	0.299798	0.107495	-0.116477	0.539906	-0.384211	0.0360635	0.364202	0.0478607	-0.0803467	0.672981	-0.233006	0.215293	0.0194913	0.918573	0.345129	0.0617782	0.052006	0.784907	-0.0668821	0.725471	-0.075339	0.692343	0.131071	0.489949
MRGPRF	brown	-0.45097	0.0123782	0.425817	0.0189701	-0.181321	0.3376	0.343767	0.0628816	-0.201477	0.285683	-0.182607	0.334127	-0.599305	0.000465918	0.431268	0.0173384	0.218441	0.246178	0.233503	0.21429	-0.116837	0.538647	0.30434	0.102015	0.250338	0.182121	-0.0168255	0.92968	-0.0504436	0.791225	0.258035	0.168603	0.0925955	0.626496	-0.222842	0.236553	0.0755918	0.691361	0.110432	0.561281	-0.274461	0.142168	-0.191983	0.309465	0.246677	0.188809	-0.172811	0.361137
VDAC1	brown	-0.450967	0.012379	0.665915	5.90926e-05	-0.605688	0.000389919	0.165073	0.383359	-0.594913	0.00052552	-0.272231	0.145569	-0.224478	0.233038	0.220654	0.241305	0.21273	0.259051	0.396849	0.0299068	0.68546	2.91686e-05	0.0541806	0.776136	0.102601	0.589529	-0.424912	0.0192527	-0.341055	0.0651252	-0.140925	0.457602	-0.3534	0.0553985	-0.0960264	0.613714	-0.132871	0.483955	0.189008	0.317162	0.16485	0.384011	0.00369842	0.984525	0.181319	0.337607	-0.0562499	0.767814
TMEM220	brown	-0.450948	0.0123831	0.499372	0.00496274	-0.349435	0.0583888	0.205491	0.275989	-0.207617	0.270942	-0.241238	0.19906	-0.0989896	0.602763	0.301195	0.105786	0.258786	0.167322	0.49855	0.00504593	0.344622	0.0621869	-0.105304	0.579711	0.0123386	0.948403	-0.108486	0.568241	-0.320007	0.0847188	0.134528	0.478471	-0.206183	0.27434	-0.230094	0.221246	-0.0930863	0.624661	-0.129876	0.493949	-0.214908	0.25409	0.113785	0.549378	0.0426452	0.822949	-0.233436	0.214424
SMG8	brown	-0.450722	0.0124325	0.595377	0.000518917	-0.47273	0.00833878	0.214778	0.254385	-0.219375	0.244113	-0.162587	0.390662	-0.166231	0.379982	0.0915666	0.630351	0.280753	0.132886	0.449315	0.0127431	0.59652	0.000502976	0.140597	0.458662	0.0926133	0.62643	-0.158525	0.402765	-0.37603	0.0405661	-0.171321	0.365353	-0.241443	0.198665	0.0188562	0.921218	-0.0788809	0.678628	0.0779551	0.682203	-0.111182	0.558607	-0.219668	0.243468	-0.0422462	0.82458	0.282687	0.130123
FABP3	brown	-0.450665	0.0124449	0.721546	6.80997e-06	-0.557481	0.00137203	0.0841769	0.658307	-0.463572	0.00987686	-0.442596	0.0143178	-0.238508	0.204347	0.236183	0.208924	0.0842171	0.658154	0.451371	0.0122914	0.761565	1.01997e-06	0.115444	0.54353	0.100854	0.595916	-0.518876	0.0033046	-0.338349	0.0674246	0.0886574	0.6413	-0.301165	0.105823	0.280678	0.132993	0.0302622	0.873869	0.193635	0.305239	0.126515	0.50529	-0.00988768	0.958643	0.0941488	0.620696	-0.239858	0.20172
INPP5J	brown	-0.45063	0.0124527	0.442486	0.0143448	-0.351837	0.0565622	0.114841	0.545654	-0.44121	0.014662	-0.238811	0.203754	0.0401681	0.833086	0.334915	0.0704341	0.342062	0.0642852	0.390503	0.0328819	0.419138	0.0211399	-0.259309	0.166436	-0.223014	0.236182	-0.379462	0.0386252	0.0206203	0.913873	-0.142288	0.453219	-0.10403	0.584327	0.00936572	0.960824	-0.163699	0.387385	-0.24041	0.200652	-0.0270847	0.887024	-0.172454	0.362145	0.341067	0.0651149	-0.498263	0.00507523
PCID2	brown	-0.450333	0.0125176	0.495977	0.00531412	-0.369052	0.0447532	0.306985	0.0989228	-0.239721	0.201985	-0.425297	0.019132	-0.407944	0.0252325	0.398738	0.0290648	0.220183	0.242337	0.24285	0.195981	0.216446	0.250626	0.198776	0.292327	0.168594	0.37315	-0.0462002	0.80845	-0.119456	0.529518	-0.13441	0.478863	-0.114986	0.545142	0.0653361	0.731582	0.0327338	0.863659	0.028601	0.880743	-0.332535	0.0725794	-0.355025	0.0542082	0.178639	0.344917	0.172222	0.3628
ITGA11	brown	-0.450221	0.0125424	0.372411	0.0426966	-0.253694	0.176136	0.379711	0.0384876	-0.22666	0.228408	0.00177285	0.992582	-0.133925	0.480462	0.293226	0.115808	0.470286	0.00872795	0.379087	0.0388335	0.223548	0.235033	0.0404195	0.832055	-0.325863	0.0788653	-0.264248	0.158224	0.0216571	0.90956	-0.291048	0.118667	0.184347	0.329463	-0.038267	0.840883	-0.1019	0.59209	-0.334912	0.0704364	-0.320988	0.0837157	-0.415772	0.0223087	0.144254	0.446937	-0.0699526	0.713383
PABPC3	brown	0.450221	0.0125424	-0.663194	6.49336e-05	0.48504	0.00659389	-0.10855	0.568011	0.267998	0.152184	0.176559	0.350654	0.154147	0.416047	-0.00841883	0.964782	-0.355188	0.0540903	-0.717778	8.0085e-06	-0.667116	5.66676e-05	0.105152	0.580259	0.210024	0.2653	0.48625	0.00644054	0.373898	0.0418108	0.0221536	0.907495	0.0573751	0.763299	0.102374	0.590358	-0.190958	0.312104	-0.145117	0.444195	-0.369607	0.0444079	0.262754	0.160676	-0.182397	0.334692	0.328353	0.0764721
MTMR3	brown	0.449449	0.0127132	-0.489884	0.00599803	0.408898	0.0248602	-0.34152	0.0647358	0.324449	0.0802495	0.195847	0.29964	0.433652	0.0166624	-0.0269694	0.887502	-0.113845	0.549166	-0.20856	0.268722	-0.290673	0.119163	-0.645771	0.000116185	-0.364862	0.0474283	0.293216	0.115821	0.347245	0.0600941	-0.244939	0.192044	0.162166	0.391905	0.305221	0.100977	0.0595246	0.754696	-0.444533	0.0138479	-0.147816	0.435675	-0.0824281	0.664992	0.174625	0.35604	-0.175133	0.35462
SNORD102	brown	0.449391	0.0127261	-0.405446	0.0262292	0.38956	0.0333437	-0.285818	0.125742	0.67769	3.8863e-05	0.191024	0.311933	0.4377	0.0155646	-0.189158	0.316773	-0.0347199	0.855471	-0.00954382	0.96008	-0.304614	0.101692	-0.259908	0.165424	-0.241022	0.199474	0.38175	0.0373734	-0.0384597	0.840092	-0.268372	0.151591	0.100231	0.598198	0.0596982	0.754003	-0.0415607	0.827384	-0.399801	0.0285994	-0.273891	0.143032	0.0635186	0.738787	-0.196278	0.298557	0.152689	0.420522
SNORA65	brown	0.449255	0.0127566	-0.437759	0.0155489	0.392329	0.0320021	-0.275024	0.141319	0.533489	0.00239815	0.231592	0.218171	0.35339	0.0554061	-0.154805	0.414035	-0.0152075	0.936428	-0.0662518	0.727961	-0.348731	0.0589328	-0.272988	0.144408	-0.209263	0.267077	0.180683	0.339333	0.0462683	0.808173	-0.141763	0.454906	0.17593	0.352398	-0.0798386	0.674936	0.0898294	0.63688	-0.338756	0.0670753	-0.160172	0.397831	0.210212	0.264863	-0.117383	0.536737	-0.0455048	0.811281
MYH3	brown	0.447987	0.0130423	-0.39328	0.0315516	0.402758	0.027337	-0.234071	0.213145	0.427569	0.0184324	0.0999683	0.599164	0.129786	0.494251	-0.434009	0.0165631	-0.377352	0.0398097	-0.138601	0.465128	-0.395093	0.0307072	0.0277296	0.884351	0.0393099	0.836604	0.34243	0.0639801	0.133006	0.483509	0.0659117	0.729305	0.0328304	0.863261	0.0351264	0.853796	0.32123	0.0834697	0.154575	0.414737	0.278014	0.136871	0.0369346	0.846357	-0.159768	0.399039	0.185742	0.32575
OSBPL11	brown	-0.447873	0.0130683	0.373805	0.0418655	-0.395915	0.0303306	0.354242	0.0547796	-0.24907	0.184417	-0.332977	0.0721769	-0.0439775	0.817508	0.231402	0.218559	0.258383	0.168009	0.296855	0.111161	0.347634	0.059788	0.00939309	0.96071	-0.0993807	0.601324	-0.112735	0.553093	-0.0705568	0.711012	-0.175909	0.352457	-0.165327	0.382615	0.187504	0.321099	-0.0720378	0.705212	-0.17739	0.348353	-0.316381	0.0885075	-0.358717	0.0515794	0.0197664	0.917428	0.236378	0.208538
PLEKHO2	brown	0.447713	0.0131047	-0.562254	0.00122161	0.577696	0.000828854	-0.227705	0.226213	0.555748	0.00143053	0.491595	0.0057988	0.354692	0.0544507	-0.180198	0.340653	0.067571	0.722754	-0.236427	0.208441	-0.450233	0.0125397	-0.305717	0.100396	-0.171894	0.36373	0.327977	0.0768295	0.189109	0.316901	-0.207557	0.271084	0.364043	0.0479654	-0.141912	0.454428	0.0670886	0.724656	-0.324338	0.0803586	-0.25492	0.173986	0.112328	0.554536	-0.133927	0.480457	0.103249	0.587167
MYNN	brown	-0.447608	0.0131288	0.568463	0.00104759	-0.393856	0.0312812	0.113008	0.552124	-0.132173	0.486276	-0.38186	0.0373138	-0.0955372	0.61553	0.0740154	0.697493	0.166193	0.380094	0.551837	0.00157051	0.512935	0.00374976	-0.0790926	0.677811	-0.0975411	0.608106	-0.196682	0.297544	-0.293611	0.115308	0.188671	0.318043	-0.160539	0.396737	0.162435	0.39111	0.0641581	0.73625	0.0704297	0.711511	0.0359886	0.850247	-0.352383	0.0561535	0.0862839	0.650288	-0.153764	0.41722
AMMECR1L	brown	0.447035	0.0132604	-0.630159	0.00018994	0.585949	0.000668334	-0.284947	0.12695	0.401593	0.0278288	0.25932	0.166418	0.490794	0.00589137	-0.0498168	0.793764	-0.122327	0.519594	-0.223408	0.235333	-0.491973	0.00575554	-0.334134	0.0711323	-0.496057	0.00530556	0.412312	0.0235646	0.433973	0.0165732	-0.273388	0.143797	0.333263	0.0719176	-0.0121004	0.949398	-0.202938	0.282131	-0.555563	0.00143689	-0.346221	0.0609048	-0.102514	0.589848	0.00408308	0.982916	-0.0506546	0.790371
MRPS27	brown	-0.446189	0.0134566	0.536428	0.0022445	-0.496953	0.00521095	0.27016	0.148779	-0.350657	0.0574543	-0.335517	0.0698993	-0.373432	0.0420867	0.114042	0.54847	-0.00349983	0.985356	0.312993	0.0921613	0.488456	0.00616868	0.307394	0.0984509	0.215955	0.251729	-0.182027	0.335691	-0.357575	0.0523817	0.212977	0.258484	-0.348306	0.0592631	0.0579588	0.76096	0.206199	0.274302	0.320617	0.0840943	0.0875643	0.645433	-0.105783	0.577977	-0.0355907	0.851885	0.155333	0.412426
ATP6V1D	brown	-0.445781	0.0135522	0.757068	1.28517e-06	-0.412376	0.0235407	-0.0440992	0.817012	-0.396974	0.0298505	-0.483135	0.00684173	-0.127709	0.501247	0.472047	0.00844607	0.139116	0.463455	0.651568	9.61256e-05	0.667882	5.5168e-05	-0.113239	0.551306	-0.0931874	0.624283	-0.218065	0.247013	-0.123061	0.517074	-0.0922477	0.627798	-0.467924	0.00911861	0.194414	0.303261	0.0828667	0.663313	-0.21106	0.262896	-0.230626	0.22015	-0.225353	0.231175	0.385435	0.0354261	-0.354435	0.0546379
CCDC51	brown	-0.445353	0.013653	0.634493	0.000166157	-0.339161	0.0667284	0.0806957	0.671639	-0.366806	0.0461714	-0.39926	0.0288356	-0.341809	0.0644951	0.316033	0.0888775	0.249386	0.183843	0.458588	0.0108099	0.468302	0.00905508	-0.142184	0.453553	-0.031471	0.868873	-0.205476	0.276026	-0.094358	0.619917	-0.167405	0.376579	-0.0530668	0.780625	-0.0686941	0.71833	0.201135	0.286519	0.12211	0.520344	0.0570863	0.764457	-0.398695	0.0290839	0.442884	0.0142471	-0.197539	0.295401
ZNHIT3	brown	-0.445109	0.0137108	0.690459	2.41404e-05	-0.403128	0.027182	0.165004	0.38356	-0.0664771	0.727071	-0.203648	0.280412	-0.264129	0.158418	0.200887	0.287126	0.309561	0.0959796	0.599082	0.000468798	0.556048	0.00142024	0.120265	0.526712	0.121479	0.522516	-0.140761	0.458134	-0.453257	0.0118887	-0.0819076	0.666986	-0.238553	0.20426	0.0849695	0.655286	0.122032	0.520611	0.0711341	0.70875	-0.12814	0.49979	-0.218892	0.245179	0.0642273	0.735975	0.0284145	0.881515
DST	brown	0.444681	0.0138126	-0.432544	0.0169739	0.384963	0.0356707	-0.47517	0.00796488	-0.0166639	0.930354	-0.0608406	0.749443	0.470482	0.00869619	0.0254107	0.893966	-0.491164	0.00584846	-0.348067	0.0594491	-0.106896	0.573961	-0.307476	0.0983563	-0.2896	0.120595	0.322157	0.0825327	0.57984	0.000784209	-0.233576	0.214142	-0.194315	0.303511	0.501931	0.00471112	-0.154032	0.416399	-0.371352	0.0433365	-0.127572	0.50171	-0.0862276	0.650502	0.189696	0.315373	-0.0223466	0.906693
FABP6	brown	-0.444535	0.0138475	0.496243	0.00528578	-0.195565	0.30035	0.150978	0.425808	-0.174231	0.357142	-0.22842	0.224719	-0.195595	0.300275	0.280005	0.133965	0.162088	0.392137	0.419313	0.0210807	0.29356	0.115374	-0.10829	0.568945	-0.0986783	0.60391	0.000744895	0.996883	-0.0765804	0.687525	0.0278203	0.883976	-0.142152	0.453656	-0.00425355	0.982202	0.232954	0.215399	-0.0678175	0.721782	-0.108108	0.569599	-0.263778	0.158993	0.284205	0.127985	-0.228302	0.224965
TSFM	brown	-0.444088	0.0139549	0.607061	0.000375077	-0.180086	0.340956	0.01072	0.955165	-0.204845	0.277536	-0.513738	0.00368677	-0.22318	0.235823	0.295977	0.112272	-0.0924028	0.627218	0.554445	0.0014759	0.41126	0.0239579	0.125101	0.510096	-0.16799	0.37489	0.148438	0.433724	-0.0366969	0.847334	-0.151696	0.423587	-0.32633	0.0784119	-0.0126137	0.947254	0.293664	0.11524	-0.0407291	0.830788	-0.130906	0.4905	-0.421668	0.0202951	0.317924	0.0868803	0.0440985	0.817015
SHLD1	brown	-0.443976	0.0139817	0.520644	0.00318125	-0.418311	0.0214224	0.244672	0.192544	-0.243717	0.194341	-0.196895	0.297011	-0.262879	0.160469	0.272714	0.144827	0.35925	0.0512083	0.394577	0.0309459	0.317066	0.0877814	0.082298	0.66549	0.049871	0.793544	-0.282278	0.130705	-0.327212	0.0775617	0.103305	0.586966	-0.0320246	0.866587	-0.148336	0.434045	-0.200254	0.28868	0.00785784	0.967128	-0.0995955	0.600534	0.0355582	0.852019	0.0769447	0.686113	-0.203112	0.281708
RNF213	brown	0.443449	0.0141092	-0.53284	0.0024333	0.30545	0.100708	0.00215855	0.990968	0.310051	0.0954275	0.441846	0.014503	0.256334	0.171527	-0.15817	0.403834	0.240706	0.200083	-0.232474	0.216373	-0.397458	0.029633	-0.334075	0.0711858	-0.276637	0.138906	0.010035	0.958027	0.281499	0.131815	-0.342849	0.0636339	0.427826	0.0183544	0.161218	0.394717	0.0962476	0.612894	-0.277623	0.137447	-0.211457	0.261978	-0.354883	0.0543114	-0.0850806	0.654863	0.0438763	0.817921
ZNF830	brown	-0.441159	0.0146748	0.399873	0.0285682	-0.107495	0.571803	0.0980179	0.606345	-0.109614	0.564203	-0.188906	0.31743	-0.144785	0.44525	0.22138	0.239722	0.0660204	0.728876	0.394046	0.0311926	0.179413	0.342793	0.0978081	0.60712	-0.143789	0.44842	0.114937	0.545315	-0.064789	0.733749	0.103466	0.586379	-0.234366	0.212552	-0.332966	0.0721868	0.15	0.428847	-0.0804337	0.672646	-0.124468	0.512258	-0.168047	0.374724	0.234155	0.212976	-0.0819367	0.666875
NTN3	brown	-0.440975	0.014721	0.426089	0.0188856	-0.270248	0.148642	0.258932	0.167076	-0.361194	0.0498725	-0.349842	0.0580758	-0.372877	0.0424171	0.496093	0.00530177	0.137423	0.468969	0.036789	0.846955	0.0860655	0.651118	0.46628	0.00939899	0.27975	0.134335	-0.125096	0.510116	0.00849665	0.964457	0.118966	0.531218	-0.22398	0.234105	-0.0541764	0.776152	-0.011088	0.953627	-0.0464785	0.807318	-0.359718	0.0508841	0.128659	0.498042	0.117857	0.53508	-0.170569	0.367496
PDZD9	brown	-0.440801	0.0147649	0.552497	0.00154607	-0.519536	0.00325812	0.265409	0.156335	-0.413429	0.0231528	-0.297125	0.110821	-0.235455	0.210373	0.100874	0.595841	0.122759	0.518113	0.390864	0.0327064	0.483801	0.00675422	0.208219	0.269525	0.0793803	0.676701	-0.442992	0.0142207	-0.307998	0.0977574	0.276103	0.139702	-0.222019	0.238332	-0.0550031	0.772825	-0.0029992	0.98745	0.194607	0.302772	0.132222	0.486113	-0.030671	0.872179	-0.0406318	0.831186	-0.195804	0.29975
DBIL5P2	brown	-0.44044	0.0148561	0.498257	0.00507583	-0.497482	0.00515577	0.304817	0.101452	-0.40824	0.0251166	-0.304155	0.102235	-0.573328	0.000926764	0.119125	0.530667	-0.079239	0.677246	-0.00756008	0.968373	0.22874	0.224052	0.694634	2.05529e-05	0.732836	4.12314e-06	-0.206343	0.27396	-0.39701	0.0298342	0.56683	0.00109113	-0.40078	0.0281762	-0.175896	0.352494	-0.190922	0.312196	0.590269	0.000595739	0.185615	0.326089	0.422993	0.0198637	-0.175707	0.353021	0.0822292	0.665754
SDHAF4	brown	-0.440403	0.0148656	0.636516	0.000155991	-0.536339	0.00224903	0.0898324	0.636869	-0.241633	0.198302	-0.357882	0.0521651	-0.235509	0.210266	0.0464622	0.807384	0.181726	0.336503	0.460257	0.0104895	0.561566	0.00124235	0.222973	0.236269	0.167824	0.375368	-0.336498	0.0690341	-0.43469	0.0163748	0.177406	0.348309	-0.339743	0.0662323	0.0279263	0.883537	0.112059	0.555489	0.262068	0.161812	0.346284	0.0608547	0.0598598	0.753357	0.069558	0.714933	-0.220826	0.240931
SPRED3	brown	0.439689	0.0150477	-0.39455	0.0309581	0.369057	0.04475	-0.166897	0.378049	0.428274	0.0182197	0.314047	0.0910122	0.062682	0.742111	-0.366779	0.046189	-0.104186	0.583763	-0.10538	0.579436	-0.272099	0.145771	-0.134022	0.480143	-0.261611	0.162571	0.344681	0.0621394	0.136815	0.470954	-0.411352	0.0239234	0.329346	0.0755332	-0.0233203	0.902646	0.334651	0.0706696	0.0307226	0.871966	0.102642	0.589379	-0.361605	0.0495938	-0.0554997	0.770828	0.400469	0.0283104
OARD1	brown	-0.439037	0.0152154	0.492576	0.00568717	-0.404336	0.0266822	0.146432	0.440034	-0.178341	0.345735	-0.435691	0.0161017	-0.0281692	0.882531	0.236043	0.209204	0.098683	0.603892	0.313417	0.0916987	0.462832	0.010011	0.263027	0.160227	0.126803	0.504312	0.0597319	0.753868	-0.240407	0.200659	-0.0816913	0.667816	-0.522769	0.00303827	0.142564	0.452334	-0.0782812	0.680943	-0.0777818	0.682873	-0.24853	0.185402	-0.110948	0.55944	-0.00391115	0.983635	0.299762	0.107538
ZNF451	brown	0.439036	0.0152157	-0.454914	0.011544	0.167033	0.377656	-0.393221	0.0315796	0.332841	0.0723009	0.125735	0.507937	0.520392	0.00319858	-0.400885	0.0281311	-0.324293	0.0804033	-0.273594	0.143483	0.0156175	0.934718	-0.262419	0.16123	-0.047864	0.801686	0.29832	0.109324	-0.0481296	0.800607	0.0189958	0.920637	-0.255837	0.172388	0.275544	0.140538	-0.286208	0.125204	-0.0664135	0.727322	0.166405	0.379479	0.225585	0.230681	-0.280528	0.13321	0.204353	0.278715
MRPS35	brown	-0.43882	0.0152715	0.697296	1.85234e-05	-0.344931	0.0619378	-0.0326504	0.864004	-0.160988	0.395401	-0.398674	0.0290928	-0.126418	0.505618	0.237721	0.205888	0.0161985	0.932295	0.63687	0.000154275	0.641634	0.0001327	0.0240077	0.89979	0.0459824	0.809337	-0.0193988	0.918958	-0.360973	0.0500229	0.0480744	0.800831	-0.481535	0.00705585	0.145868	0.441815	0.135491	0.475298	0.0283183	0.881913	-0.0848241	0.65584	-0.196503	0.297991	0.171975	0.363499	-0.0760158	0.689714
RTF2	brown	-0.438743	0.0152916	0.652933	9.18768e-05	-0.465942	0.00945763	-0.0607388	0.749849	-0.262285	0.161452	-0.329305	0.0755722	-0.0100039	0.958157	0.24765	0.187015	0.264541	0.157745	0.560751	0.00126734	0.712496	1.00095e-05	-0.180951	0.338604	-0.0843756	0.65755	-0.213112	0.258177	-0.33351	0.0716945	-0.0526468	0.78232	-0.387458	0.0343921	0.133506	0.481851	-0.0697855	0.714039	-0.0380885	0.841616	0.0890214	0.639926	-0.165654	0.381664	0.318347	0.0864373	-0.295835	0.112453
DNAAF2	brown	-0.43793	0.0155041	0.447666	0.0131154	-0.284382	0.127737	0.106706	0.574645	-0.106201	0.576466	-0.332697	0.0724323	-0.0653593	0.73149	0.202077	0.284221	0.228453	0.224649	0.374557	0.0414225	0.309493	0.0960562	0.132394	0.48554	-0.0365687	0.847861	0.18422	0.329801	-0.132446	0.48537	-0.219987	0.242767	-0.392672	0.0318391	-0.207646	0.270874	-0.0567269	0.765899	-0.078884	0.678615	-0.167902	0.375144	-0.301987	0.104827	0.166548	0.379062	0.216979	0.249432
EDN1	brown	0.437853	0.0155241	-0.45262	0.0120234	0.341401	0.0648357	-0.363379	0.0484045	0.124035	0.513737	0.123433	0.515798	0.260086	0.165125	-0.0793365	0.67687	-0.231259	0.218851	-0.478453	0.00748433	-0.151838	0.423149	-0.157321	0.406395	-0.183807	0.330905	0.157556	0.405683	0.270414	0.148382	-0.228964	0.223587	0.0579717	0.760909	0.126051	0.506863	-0.00388728	0.983735	-0.0982973	0.605314	0.0202836	0.915275	0.1185	0.532841	0.0357942	0.851047	0.0366179	0.847659
PP7080	brown	-0.437802	0.0155376	0.46629	0.00939734	-0.324257	0.0804384	0.139503	0.462199	-0.227644	0.226341	-0.33695	0.0686382	-0.352398	0.0561428	0.191089	0.311766	0.12333	0.516151	0.193686	0.30511	0.237655	0.206017	0.385068	0.0356158	0.322579	0.0821086	0.109738	0.563759	-0.172894	0.360903	0.0370153	0.846025	-0.395836	0.0303666	-0.144661	0.445644	0.145712	0.442309	0.229127	0.223248	0.0251894	0.894884	-0.0721676	0.704705	0.167607	0.375995	0.129523	0.495135
FFAR4	brown	-0.436087	0.0159946	0.527888	0.00271627	-0.436774	0.0158102	0.148922	0.432211	-0.363262	0.0484822	-0.414912	0.0226156	-0.339297	0.0666122	0.233974	0.213339	0.0968779	0.610559	0.336046	0.0694319	0.366063	0.0466489	0.182001	0.33576	0.173689	0.358663	-0.240868	0.199771	-0.247701	0.186922	0.329933	0.0749829	-0.245812	0.190415	-0.0583376	0.759443	-0.0535305	0.778755	0.264089	0.158483	0.124995	0.510458	-0.0333936	0.860938	0.169752	0.369827	-0.177155	0.349003
TJAP1	brown	0.435665	0.0161087	-0.603288	0.000417096	0.333632	0.0715847	-0.235077	0.211127	0.355478	0.0538798	0.292697	0.116497	0.576046	0.000864724	-0.130587	0.491569	0.0381875	0.84121	-0.213118	0.258162	-0.274322	0.142378	-0.389442	0.033402	-0.349502	0.0583373	0.186235	0.324445	0.149412	0.430679	-0.208706	0.26838	0.0861557	0.650775	0.0979424	0.606624	-0.15765	0.405401	-0.48223	0.00696213	-0.241603	0.19836	0.201782	0.284938	-0.164866	0.383962	-0.0947804	0.618344
SMG9	brown	0.435517	0.0161488	-0.515603	0.00354388	0.386627	0.0348137	0.027362	0.885875	0.26837	0.151595	0.331042	0.0739508	-0.0197755	0.91739	-0.30246	0.104257	-0.200549	0.287953	-0.45622	0.0112784	-0.501695	0.00473388	0.0370667	0.845814	-0.104155	0.583876	-0.0622789	0.743714	0.19822	0.293707	-0.0133317	0.944257	0.635926	0.000158899	0.0777024	0.68318	0.0983001	0.605304	0.137404	0.469031	0.169834	0.369592	0.0371726	0.845378	-0.250074	0.182597	0.00248756	0.989591
TMEM89	brown	-0.435442	0.0161692	0.432702	0.0169291	-0.275775	0.140192	0.25847	0.16786	-0.0891005	0.639627	-0.368569	0.0450552	-0.443392	0.0141231	0.135317	0.475872	-0.124382	0.512551	0.0966375	0.611449	0.0626621	0.74219	0.648459	0.000106462	0.536469	0.00224242	0.0443406	0.816027	-0.335181	0.0701968	0.573786	0.000916051	-0.281006	0.132522	-0.0787242	0.679232	0.0828967	0.663198	0.45687	0.0111481	0.0317531	0.867708	0.147361	0.437106	-0.174067	0.357602	0.0376249	0.84352
YWHAG	brown	-0.434648	0.0163866	0.527656	0.0027302	-0.32947	0.0754171	-0.0303033	0.873699	-0.602049	0.000431774	-0.496582	0.00524998	-0.0176005	0.926449	0.483492	0.00679468	0.105467	0.57912	0.357398	0.0525066	0.509802	0.00400461	-0.238044	0.205254	-0.262433	0.161207	-0.372081	0.0428953	0.19818	0.293804	-0.18294	0.333231	-0.189278	0.316459	0.117051	0.537897	-0.191329	0.311147	-0.265008	0.156986	-0.0191058	0.920178	-0.0886424	0.641356	0.489844	0.00600274	-0.509753	0.00400869
GTF3C6	brown	-0.434566	0.016409	0.452475	0.0120543	-0.155331	0.41243	0.152067	0.422439	-0.0401189	0.833287	-0.207914	0.270242	-0.190435	0.313455	0.464154	0.00977258	0.279002	0.135424	0.337852	0.067854	0.128494	0.498596	0.0211794	0.911547	0.189903	0.314834	0.259785	0.165631	-0.129922	0.493795	0.0495919	0.794675	-0.285316	0.126437	-0.0159508	0.933328	-0.0424307	0.823825	-0.178539	0.345191	-0.519324	0.00327296	-0.183176	0.332596	0.237308	0.206701	-0.0624039	0.743217
SATL1	brown	-0.43404	0.0165545	0.554008	0.0014914	-0.494879	0.00543218	0.207711	0.270721	-0.587095	0.000648354	-0.298102	0.109595	-0.30258	0.104113	0.174846	0.355422	-0.0147794	0.938214	0.243999	0.193809	0.456739	0.0111743	0.281229	0.132201	0.256468	0.171295	-0.417002	0.0218756	-0.271241	0.147097	0.276795	0.138671	-0.383602	0.0363838	-0.310728	0.0946678	-0.0755151	0.691659	0.344556	0.0622409	0.269724	0.149461	0.23775	0.205832	0.0759514	0.689965	-0.111347	0.558021
SCAMP1	brown	-0.433519	0.0166996	0.531437	0.00251076	-0.531499	0.00250727	0.284365	0.127762	-0.656763	8.08344e-05	-0.228725	0.224084	-0.497815	0.00512125	0.399979	0.028522	0.290859	0.118916	0.096639	0.611443	0.400235	0.0284112	0.223021	0.236166	0.309193	0.0963959	-0.419664	0.0209618	-0.0487231	0.798198	0.00712493	0.970192	-0.213744	0.256734	-0.0269352	0.887643	-0.0823902	0.665137	0.203356	0.281118	-0.0720504	0.705163	-0.195324	0.300957	0.289342	0.12094	-0.0278913	0.883682
ST3GAL2	brown	0.433423	0.0167264	-0.615815	0.000291634	0.520791	0.00317119	-0.0986627	0.603967	0.459331	0.0106662	0.327217	0.0775571	0.20353	0.280697	-0.114518	0.546789	-0.159718	0.399188	-0.535038	0.00231611	-0.611035	0.000334896	-0.0192317	0.919654	-0.00562884	0.976449	0.469151	0.00891391	0.232555	0.216208	-0.163368	0.38836	0.216274	0.251012	-0.18223	0.335142	-0.0252194	0.89476	-0.167501	0.376302	-0.320461	0.0842534	0.0879228	0.644076	-0.19255	0.308012	0.383719	0.0363223
HSPA6	brown	0.433403	0.0167321	-0.328852	0.0759993	0.238811	0.203756	-0.18068	0.339341	0.382267	0.0370948	0.606971	0.000376027	0.1735	0.359196	-0.498127	0.00508919	0.014892	0.937744	-0.0877934	0.644566	-0.118702	0.532139	0.0443145	0.816133	-0.11566	0.542773	0.0677451	0.722067	-0.161229	0.394685	-0.0230761	0.903661	0.0812507	0.669507	-0.205613	0.275698	0.265527	0.156144	0.193372	0.30591	0.380509	0.0380485	-0.0538891	0.77731	-0.120822	0.524786	0.281138	0.132333
RENBP	brown	-0.433225	0.0167818	0.414675	0.0227007	-0.359303	0.0511712	0.268066	0.152077	-0.331805	0.0732477	-0.323709	0.080981	-0.269441	0.149905	0.113435	0.550616	0.0355179	0.852185	0.176658	0.350378	0.27241	0.145293	0.369277	0.0446126	0.212185	0.260301	-0.0964031	0.612317	-0.098191	0.605706	0.123695	0.514902	-0.212043	0.260629	-0.136665	0.471446	-0.0912771	0.631437	0.233617	0.214059	0.0765257	0.687737	-0.0737532	0.698515	-0.0334599	0.860664	0.0901447	0.635693
TBK1	brown	0.432268	0.0170522	-0.42629	0.0188237	0.426571	0.0187369	-0.263208	0.159928	0.181255	0.33778	0.0629659	0.740983	-0.0237855	0.900713	-0.103731	0.585416	-0.37378	0.0418803	-0.462561	0.0100604	-0.398783	0.0290448	-0.0622032	0.744016	0.163748	0.387242	0.243853	0.194084	0.327374	0.0774065	0.0529207	0.781215	0.24323	0.195261	0.0770557	0.685683	0.106943	0.573792	0.133793	0.480901	0.0410228	0.829585	0.0948049	0.618253	-0.00735254	0.969241	0.182998	0.333074
CNOT3	brown	0.430846	0.0174604	-0.567065	0.00108476	0.396988	0.0298443	-0.15897	0.40143	0.266582	0.154444	0.194502	0.303039	0.362964	0.0486808	-0.249344	0.18392	-0.158393	0.403164	-0.197865	0.294588	-0.396561	0.030037	-0.205294	0.27646	-0.429754	0.0177794	0.140029	0.460498	0.3894	0.0334225	-0.185541	0.326283	0.27267	0.144894	0.108506	0.568169	0.0525778	0.782598	-0.263077	0.160144	0.0856058	0.652865	-0.126945	0.503831	-0.00115504	0.995167	0.069155	0.716517
ITPRID2	brown	0.429319	0.0179078	-0.512296	0.0038006	0.420097	0.0208164	-0.283501	0.128974	0.101678	0.592899	0.246236	0.189626	0.26021	0.164916	0.171055	0.36611	-0.108307	0.568884	-0.419659	0.0209637	-0.393011	0.0316787	-0.36358	0.0482713	-0.130808	0.490829	0.380637	0.0379782	0.453293	0.0118811	-0.354737	0.054418	0.0667682	0.725921	0.145232	0.443831	-0.279317	0.134964	-0.42134	0.020403	-0.373532	0.0420273	-0.0488093	0.797848	0.235923	0.209442	0.00820682	0.965669
ASF1B	brown	-0.429224	0.017936	0.493977	0.00553086	-0.429659	0.0178073	0.326376	0.0783671	-0.270971	0.147516	-0.0729157	0.701782	-0.581997	0.000741432	0.097281	0.609067	0.122323	0.51961	0.0283937	0.881601	0.210771	0.263565	0.575743	0.000871467	0.607482	0.000370621	-0.099531	0.600771	-0.467606	0.00917218	0.382162	0.0371516	-0.205117	0.276884	-0.221296	0.239905	0.0192262	0.919677	0.60219	0.000430084	0.18454	0.328948	0.169889	0.369435	-0.0777015	0.683184	0.13238	0.485587
WWC3	brown	0.429056	0.0179858	-0.353032	0.0556706	0.206408	0.273805	-0.364137	0.0479037	0.00901299	0.962299	0.11949	0.5294	0.400873	0.0281365	0.0589378	0.757042	-0.212931	0.25859	-0.306784	0.0991557	-0.132247	0.486029	-0.271681	0.146417	-0.0786003	0.67971	0.15125	0.424965	0.285824	0.125733	-0.122966	0.5174	-0.212397	0.259813	0.211524	0.261824	-0.311756	0.0935245	-0.365108	0.0472677	-0.207177	0.271982	0.22116	0.2402	0.0693102	0.715907	-0.0924572	0.627014
PRKAR2B	brown	-0.428939	0.0180207	0.51059	0.00393913	-0.364161	0.047888	0.334086	0.0711752	-0.338186	0.0675658	-0.34825	0.0593066	-0.558513	0.00133823	0.305804	0.100294	-0.0314174	0.869094	0.0970072	0.61008	0.198232	0.293677	0.48217	0.00697019	0.428067	0.0182817	-0.0783359	0.680732	-0.135546	0.475119	0.378868	0.0389558	-0.244313	0.193218	0.218782	0.245422	-0.0164424	0.931278	0.349869	0.0580552	-0.158859	0.401762	-0.257798	0.169008	0.0439802	0.817497	0.112818	0.552797
DHRS11	brown	-0.428777	0.018069	0.539516	0.0020923	-0.269777	0.149378	0.148535	0.43342	-0.327118	0.0776516	-0.39721	0.0297445	-0.314219	0.0908261	0.316315	0.0885773	0.0732951	0.700301	0.481868	0.00701079	0.283981	0.128299	0.0924801	0.626928	0.126502	0.505334	-0.0934263	0.623391	-0.0553603	0.771388	-0.0708805	0.709744	-0.157692	0.405273	-0.0634586	0.739026	0.0432439	0.820503	0.0145304	0.939253	-0.0906389	0.633834	-0.0186264	0.922175	0.198592	0.292782	-0.112001	0.555697
LCN6	brown	-0.428652	0.0181063	0.343903	0.0627708	-0.0816312	0.668046	0.199172	0.291345	-0.240715	0.200065	-0.202518	0.283148	-0.324227	0.0804684	0.368002	0.0454118	0.314587	0.0904279	0.340401	0.0656754	0.0444009	0.815781	-0.122059	0.520518	-0.188808	0.317686	-0.184757	0.32837	0.214703	0.254554	-0.0615563	0.746591	0.257967	0.16872	-0.117879	0.535005	0.127209	0.502938	-0.121712	0.521713	-0.157423	0.406086	-0.470332	0.00872052	0.428868	0.0180418	-0.35392	0.0550156
MMADHC	brown	-0.428285	0.0182163	0.747718	2.04631e-06	-0.286122	0.125322	-0.103644	0.585731	-0.312651	0.0925366	-0.529518	0.00262016	-0.314899	0.0900915	0.511493	0.00386527	-0.00794818	0.96675	0.511458	0.00386814	0.469555	0.00884726	0.0668195	0.725718	0.103734	0.585406	0.037926	0.842283	-0.118048	0.534414	0.0937906	0.622032	-0.506323	0.00430477	0.200535	0.287988	0.133017	0.483471	-0.000159171	0.999334	-0.157762	0.405064	-0.26555	0.156108	0.513868	0.00367663	-0.336254	0.0692488
IFT81	brown	-0.428126	0.0182639	0.56472	0.0011497	-0.440997	0.0147153	0.297165	0.11077	-0.31329	0.091837	-0.322135	0.0825548	-0.308035	0.0977145	0.223383	0.235387	0.166257	0.379906	0.374683	0.0413488	0.420861	0.0205615	0.183149	0.332669	0.130327	0.492438	-0.29201	0.117398	-0.112658	0.553366	0.0806571	0.671787	-0.236929	0.207448	0.282497	0.130393	0.0514163	0.78729	0.0696808	0.714451	-0.144913	0.444842	-0.388601	0.0338184	0.0843103	0.657798	0.0862742	0.650325
LKAAEAR1	brown	0.428126	0.018264	-0.62882	0.000197875	0.406679	0.0257334	-0.12466	0.511603	0.334267	0.0710127	0.203676	0.280346	0.206649	0.273232	-0.26381	0.158939	-0.21699	0.249408	-0.4937	0.00556144	-0.55594	0.00142391	0.0886507	0.641325	0.127306	0.502607	0.334553	0.0707568	0.302803	0.103846	-0.0641605	0.73624	0.16105	0.395218	0.137752	0.467893	-0.139693	0.461585	-0.0307325	0.871925	-0.0063659	0.973367	0.10946	0.564751	-0.217796	0.247611	0.225869	0.230081
R3HCC1L	brown	0.427624	0.0184158	-0.545023	0.00184298	0.357744	0.052262	0.0303419	0.87354	0.575863	0.000868777	0.588812	0.000619407	0.273639	0.143415	-0.299227	0.108198	0.176606	0.350524	-0.0845969	0.656706	-0.383064	0.0366695	-0.256391	0.171428	-0.352605	0.0559885	0.170791	0.366863	0.0514142	0.787299	-0.217163	0.249022	0.484697	0.00663795	0.153	0.419566	-0.159726	0.399165	-0.271155	0.14723	-0.236556	0.208186	-0.370427	0.0439019	-0.259717	0.165747	0.245075	0.191789
PHF21A	brown	0.426978	0.0186123	-0.519944	0.00322965	0.0698742	0.713691	-0.0349942	0.854341	0.163029	0.389358	0.342999	0.0635105	0.509466	0.00403274	-0.361805	0.0494587	-0.0256369	0.893028	-0.41933	0.0210749	-0.0423799	0.824033	-0.120187	0.526983	-0.0917573	0.629636	-0.0296339	0.876468	0.0415545	0.827409	-0.185326	0.326854	-0.0111691	0.953288	0.360046	0.0506579	-0.378789	0.0390001	-0.134899	0.47725	-0.0552708	0.771748	0.0378768	0.842485	-0.438479	0.0153603	0.406517	0.0257979
GNRH1	brown	0.426624	0.0187206	-0.632876	0.000174702	0.260114	0.165078	-0.0547058	0.774021	0.184478	0.329112	0.257171	0.170084	0.287096	0.123984	-0.335178	0.0701993	-0.287643	0.123238	-0.529469	0.00262302	-0.413649	0.0230727	0.0420285	0.82547	-0.0614694	0.746937	0.186215	0.324498	0.276441	0.139198	0.00666339	0.972123	0.164398	0.385334	0.14229	0.453216	-0.360701	0.0502087	-0.0701407	0.712645	0.0181106	0.924324	0.0722495	0.704385	-0.344456	0.0623213	0.272152	0.145691
SLC27A6	brown	-0.426503	0.018758	0.502808	0.00462745	-0.191806	0.30992	0.26874	0.151009	-0.215587	0.252557	0.0159992	0.933126	-0.426309	0.0188176	0.270862	0.147685	0.335899	0.0695607	0.3782	0.0393301	0.152766	0.420285	0.156569	0.408669	0.00483196	0.979783	-0.137392	0.469069	-0.0813147	0.669261	-0.0560762	0.768511	0.0350699	0.854029	-0.281359	0.132016	0.146429	0.440042	0.00393634	0.98353	-0.174803	0.355542	-0.310181	0.095281	0.259764	0.165667	-0.0581909	0.760031
TOR1AIP2	brown	0.426394	0.0187915	-0.58594	0.000668496	0.374483	0.0414659	-0.0987803	0.603534	0.226823	0.228065	0.205649	0.275612	0.273333	0.143881	-0.185288	0.326955	-0.140473	0.45906	-0.472914	0.00831012	-0.361227	0.0498501	-0.129845	0.494053	-0.184933	0.3279	0.192955	0.306973	0.402555	0.0274221	-0.234194	0.212897	0.337729	0.0679602	0.244506	0.192854	-0.143335	0.44987	-0.169715	0.369933	-0.213101	0.258202	-0.264709	0.157472	-0.161638	0.393471	0.30721	0.0986626
GPN3	brown	-0.426301	0.0188201	0.552886	0.00153183	-0.184775	0.328322	-0.0740037	0.697538	-0.193226	0.306282	-0.386808	0.0347212	-0.180793	0.339034	0.387489	0.0343762	0.00320891	0.986573	0.422616	0.0199859	0.318249	0.0865404	-0.101045	0.595215	0.107019	0.573517	0.223119	0.235955	-0.133775	0.480961	0.0685306	0.718973	-0.474047	0.00813511	-0.119557	0.529165	-0.0445681	0.815099	-0.0411908	0.828897	-0.126076	0.506778	-0.089989	0.636279	0.431367	0.01731	-0.212285	0.260073
HNRNPH1	brown	-0.425775	0.018983	0.32943	0.0754543	-0.272956	0.144457	0.125205	0.509743	-0.253318	0.176799	-0.335629	0.0697999	0.0562436	0.767839	0.0862514	0.650411	0.164047	0.386363	0.347487	0.0599036	0.34609	0.0610089	-0.318713	0.086056	-0.28844	0.122157	-0.119331	0.529952	-0.0357131	0.851381	-0.251946	0.179235	-0.00627253	0.973757	-0.214407	0.255225	-0.0592261	0.755889	-0.0869666	0.647698	0.124268	0.51294	-0.237267	0.206781	0.214564	0.254869	-0.0645732	0.734604
CACYBP	brown	-0.425672	0.0190149	0.393916	0.0312533	-0.22231	0.237702	0.322712	0.081975	0.0631818	0.740125	-0.128923	0.497151	-0.342292	0.0640941	-0.0758277	0.690445	0.232734	0.215844	0.44571	0.013569	0.169492	0.370571	0.108226	0.569175	0.0623815	0.743306	-0.0861145	0.650931	-0.321535	0.083161	0.224105	0.233837	0.114997	0.545104	-0.150983	0.425794	0.271641	0.146478	0.33949	0.0664477	0.094072	0.620982	-0.465457	0.00954216	-0.0533131	0.779632	0.0798618	0.674847
EIF4E	brown	-0.425638	0.0190255	0.529078	0.00264581	-0.226835	0.22804	-0.00352866	0.985235	-0.343339	0.0632314	-0.401388	0.0279159	-0.313632	0.0914633	0.30026	0.106927	-0.155979	0.410459	0.172508	0.361992	0.334109	0.0711545	0.209541	0.266427	0.321795	0.082898	-0.0899558	0.636404	-0.134297	0.479233	0.390601	0.032834	-0.370554	0.0438237	-0.0896701	0.63748	0.266032	0.155329	0.253387	0.176678	0.0823879	0.665146	0.189211	0.316633	0.237955	0.20543	-0.236165	0.208961
FYN	brown	0.42499	0.0192283	-0.683878	3.09454e-05	0.535137	0.00231091	-0.0287513	0.88012	0.457926	0.0109392	0.388822	0.0337086	0.228256	0.22506	-0.213364	0.257599	-0.0839133	0.659313	-0.521515	0.00312194	-0.630071	0.000190456	-0.044681	0.814639	-0.189327	0.316333	0.275426	0.140715	0.333439	0.0717591	-0.00495253	0.979278	0.468687	0.00899083	0.0426822	0.822798	0.00383929	0.983936	-0.181843	0.336189	-0.194832	0.302201	-0.0581268	0.760288	-0.235101	0.21108	0.134578	0.478306
ZNF592	brown	0.424373	0.0194227	-0.558796	0.00132907	0.183689	0.331221	-0.162963	0.389551	0.158638	0.402427	0.390505	0.0328808	0.679595	3.62516e-05	-0.210369	0.264499	0.129643	0.494732	-0.175378	0.353936	-0.121485	0.522497	-0.494114	0.0055157	-0.518801	0.00330996	-0.0973731	0.608727	0.235289	0.210703	-0.283559	0.128893	0.185188	0.32722	0.233943	0.213401	-0.443905	0.0139988	-0.537852	0.00217319	-0.108524	0.568107	-0.00659075	0.972426	-0.136655	0.471481	-0.126581	0.505066
KHDC4	brown	0.42359	0.0196721	-0.562408	0.00121702	0.301769	0.10509	-0.130498	0.491867	0.333015	0.0721425	0.250096	0.182557	0.350688	0.0574307	-0.247424	0.18743	-0.148931	0.432184	-0.454187	0.0116942	-0.339422	0.0665054	-0.04683	0.805888	-0.017372	0.927402	0.161076	0.395141	0.0376265	0.843514	0.0262035	0.890677	0.0147828	0.9382	-0.0347663	0.855279	-0.0548156	0.773579	-0.153941	0.416678	-0.0974511	0.608439	0.442929	0.0142361	-0.369315	0.0445893	0.136104	0.473287
GRIA1	brown	-0.42244	0.0200428	0.569036	0.00103268	-0.458147	0.0108958	0.291881	0.117567	-0.248012	0.186351	-0.304204	0.102177	-0.351856	0.0565479	0.11671	0.53909	0.0775429	0.683797	0.461646	0.010229	0.396386	0.0301163	0.296729	0.111319	0.16121	0.39474	-0.0869378	0.647807	-0.350576	0.0575153	0.0698996	0.713591	-0.294539	0.11411	0.0672664	0.723955	0.0213369	0.910892	0.262329	0.161378	0.0912494	0.631541	-0.24697	0.188267	0.0237615	0.900813	0.175512	0.353563
HJV	brown	-0.422014	0.0201818	0.493367	0.00559844	-0.46174	0.0102117	0.226023	0.229755	-0.409594	0.0245916	-0.41087	0.024105	-0.0892643	0.639009	0.241308	0.198924	0.0742216	0.69669	0.291041	0.118675	0.530065	0.00258858	0.0636496	0.738267	-0.105522	0.57892	-0.336695	0.0688617	-0.162231	0.391713	-0.104914	0.581123	-0.187444	0.321258	0.247991	0.186389	-0.240325	0.200817	-0.0734875	0.699551	-0.0156703	0.934497	-0.0243365	0.898425	0.0386487	0.839316	-0.0411056	0.829246
RNF111	brown	0.421953	0.0202017	-0.594256	0.000534988	0.454229	0.0116855	-0.154146	0.416049	0.206184	0.274339	0.363112	0.0485823	0.275682	0.140331	0.00192676	0.991938	-0.082944	0.663017	-0.424943	0.0192431	-0.459331	0.0106662	-0.180463	0.33993	-0.225122	0.231666	0.196132	0.298924	0.414243	0.0228568	-0.265207	0.156664	0.363085	0.0486002	0.078703	0.679314	-0.294627	0.113997	-0.389042	0.0335996	-0.346597	0.0606056	0.0438056	0.81821	-0.0421055	0.825155	0.0660763	0.728655
BTBD6	brown	-0.421743	0.0202706	0.583699	0.000709138	-0.502697	0.00463799	0.0981009	0.606039	-0.365406	0.0470735	-0.310231	0.0952246	-0.138458	0.465592	0.212577	0.259401	0.1738	0.358351	0.388963	0.0336385	0.588123	0.000630889	0.0799164	0.674637	-0.040308	0.832512	-0.436782	0.0158081	-0.305221	0.100978	0.160836	0.395855	-0.316896	0.0879609	0.16008	0.398108	-0.0251628	0.894995	0.0405201	0.831644	0.122483	0.519061	0.0742643	0.696524	0.148481	0.433591	-0.312035	0.0932156
PRSS16	brown	-0.420672	0.0206243	0.314796	0.0902025	-0.232771	0.21577	0.284865	0.127064	-0.266861	0.153997	-0.283484	0.128998	-0.254178	0.175284	0.384005	0.0361717	0.179884	0.341509	0.0800077	0.674285	0.0108738	0.954522	0.392968	0.0316989	0.0902325	0.635363	-0.11665	0.5393	-0.00780035	0.967368	0.147234	0.437505	-0.0695142	0.715105	-0.120104	0.527271	-0.147601	0.436353	-0.0807213	0.67154	-0.238073	0.205198	-0.00354614	0.985162	0.0818875	0.667063	-0.129453	0.49537
NUDT8	brown	-0.420152	0.0207978	0.648924	0.000104857	-0.344914	0.0619512	0.147011	0.438207	-0.357195	0.0526502	-0.174205	0.357217	-0.300972	0.106057	0.439128	0.015192	0.250705	0.181459	0.499151	0.00498498	0.45452	0.0116254	0.00587785	0.975408	-0.0447342	0.814422	-0.144007	0.447724	-0.224512	0.232968	-0.220078	0.242567	-0.141399	0.456076	-0.155919	0.410641	-0.0847154	0.656254	-0.0745984	0.695223	-0.293325	0.11568	-0.234531	0.212221	0.293702	0.115191	-0.0568434	0.765431
ATF6B	brown	0.42003	0.0208388	-0.574594	0.000897394	0.433305	0.0167595	-0.116621	0.5394	0.411063	0.0240321	0.449153	0.0127794	0.502225	0.00468294	-0.397464	0.0296303	0.016954	0.929145	-0.0679545	0.721242	-0.331761	0.0732881	-0.281021	0.1325	-0.434845	0.0163324	0.163053	0.389287	0.290399	0.119527	-0.254443	0.174819	0.255635	0.172739	0.0181334	0.924229	0.0367274	0.847209	-0.297395	0.110481	0.00426689	0.982147	-0.295111	0.113376	-0.161983	0.392447	0.158807	0.401917
TM6SF1	brown	-0.419878	0.0208897	0.318164	0.0866289	-0.246784	0.188611	0.243199	0.19532	-0.261415	0.162898	-0.196199	0.298757	-0.14356	0.449151	0.303448	0.103074	0.327823	0.0769764	0.185388	0.326691	0.182177	0.335286	0.143596	0.449036	-0.0725908	0.703051	-0.106028	0.57709	-0.00906234	0.962092	-0.296913	0.111087	-0.0571398	0.764243	-0.196612	0.29772	-0.2654	0.156349	-0.156462	0.408993	-0.274657	0.141872	-0.18074	0.339176	0.109395	0.564984	-0.0451199	0.81285
GRHPR	brown	-0.419635	0.0209717	0.710114	1.1051e-05	-0.316839	0.0880215	-0.158133	0.403943	-0.345978	0.0610984	-0.435912	0.0160417	-0.19429	0.303574	0.175259	0.354269	-0.180353	0.340229	0.559647	0.00130188	0.649816	0.000101835	0.0525296	0.782793	0.0450695	0.813055	0.00459354	0.98078	-0.287858	0.122946	0.151481	0.42425	-0.557203	0.00138129	-0.130315	0.492479	0.198397	0.293265	0.222523	0.237241	0.261577	0.162628	-0.0147298	0.938421	0.333162	0.0720092	-0.111494	0.557497
HSBP1	brown	-0.419295	0.0210866	0.641283	0.000134193	-0.240614	0.20026	0.152087	0.422378	-0.03539	0.852711	-0.160546	0.396717	-0.55979	0.00129738	0.0815485	0.668363	0.190141	0.314218	0.547179	0.00175266	0.298523	0.109071	0.161547	0.39374	0.217114	0.249129	-0.184217	0.329809	-0.357595	0.0523675	0.267846	0.152426	0.0404059	0.832111	-0.130312	0.492491	0.518596	0.00332451	0.41305	0.0232921	0.211148	0.262692	-0.213398	0.257522	0.156331	0.40939	-0.272626	0.144962
OR1F2P	brown	0.418773	0.0212642	-0.441937	0.0144805	0.379066	0.0388455	-0.174361	0.356779	0.176355	0.35122	0.259113	0.166768	0.221619	0.239202	0.0651067	0.732491	-0.0676016	0.722633	-0.222846	0.236544	-0.307239	0.0986294	-0.356734	0.0529788	-0.214515	0.254981	0.275241	0.140992	0.404384	0.0266622	-0.446381	0.013412	0.114345	0.5474	0.328015	0.0767937	-0.0166159	0.930554	-0.342425	0.0639844	-0.31605	0.0888589	-0.300984	0.106043	0.14478	0.445266	0.0591922	0.756025
C4orf3	brown	-0.418232	0.0214493	0.691844	2.28923e-05	-0.570766	0.000988775	0.11817	0.533991	-0.488549	0.00615747	-0.340704	0.0654195	-0.483775	0.00675758	0.191211	0.311451	0.0399927	0.833804	0.222885	0.23646	0.595098	0.000522881	0.326945	0.0778182	0.389683	0.0332833	-0.375108	0.0411004	-0.418003	0.0215281	0.265762	0.155764	-0.332541	0.0725741	0.0954425	0.615882	0.0131036	0.945209	0.500629	0.00483771	0.314924	0.0900648	0.126119	0.506635	0.124017	0.5138	-0.192786	0.307407
ERP29	brown	-0.416642	0.0220015	0.489355	0.00606078	-0.450119	0.0125649	0.34027	0.0657861	-0.146662	0.439308	-0.054396	0.775268	-0.380338	0.0381419	-0.100482	0.597278	0.375077	0.0411186	0.322225	0.0824635	0.381279	0.0376287	0.250328	0.182138	0.290905	0.118855	-0.294939	0.113596	-0.40018	0.0284349	0.0517689	0.785865	-0.0580436	0.76062	-0.0834174	0.661207	0.173278	0.35982	0.443027	0.0142121	0.203426	0.28095	-0.288161	0.122535	-0.0886015	0.641511	0.105503	0.578988
PEG10	brown	-0.416004	0.0222264	0.525312	0.00287439	-0.456726	0.0111769	0.247283	0.18769	-0.339056	0.0668178	-0.259324	0.166411	-0.417483	0.0217082	0.0406985	0.830913	0.106755	0.574469	0.246676	0.188811	0.339877	0.0661186	0.252476	0.178291	0.477729	0.00758815	-0.279868	0.134164	-0.37169	0.0431316	0.343688	0.0629463	-0.219368	0.244129	-0.0680021	0.721054	0.0796129	0.675805	0.538967	0.00211872	0.249197	0.184187	0.0257214	0.892677	-0.0296845	0.876258	-0.101347	0.594112
ZNF705A	brown	-0.415921	0.0222558	0.475257	0.0079519	-0.376836	0.0401037	0.193383	0.305881	-0.302315	0.104431	-0.178129	0.346317	-0.152479	0.421169	-0.0275617	0.885047	0.127588	0.501656	0.388463	0.0338874	0.421023	0.0205079	0.296776	0.111259	-0.0078389	0.967207	-0.185949	0.325202	-0.265941	0.155476	-0.0280824	0.88289	-0.237932	0.205473	-0.218843	0.245287	-0.011685	0.951133	0.211509	0.261859	0.227916	0.225772	-0.0788318	0.678817	-0.00240806	0.989924	0.0310755	0.870507
NDUFA6	brown	-0.415916	0.0222575	0.738088	3.23709e-06	-0.345735	0.0612923	-0.0248544	0.896275	-0.23884	0.203698	-0.384992	0.0356554	-0.221167	0.240185	0.208642	0.26853	-0.0129406	0.945889	0.620596	0.000253387	0.632543	0.000176509	0.11078	0.56004	-0.210439	0.264337	-0.265134	0.156781	-0.285411	0.126305	0.0729919	0.701484	-0.203514	0.280736	0.0699997	0.713198	0.26619	0.155074	0.0495057	0.795025	0.112418	0.554215	-0.179856	0.341585	0.24138	0.198786	-0.215128	0.253593
TKTL2	brown	-0.415881	0.0222701	0.303113	0.103474	-0.34203	0.064311	0.2822	0.130815	-0.405625	0.0261565	-0.297113	0.110835	-0.356962	0.0528161	0.251083	0.18078	0.16133	0.394385	-0.124281	0.512896	0.076812	0.686627	0.252615	0.178044	0.377889	0.0395055	-0.132435	0.485406	-0.0394155	0.83617	0.240784	0.199932	-0.226261	0.229251	-0.124027	0.513766	0.00308923	0.987074	0.266951	0.153853	0.0229331	0.904255	0.0504227	0.79131	0.102104	0.591345	-0.107098	0.573232
MBD6	brown	0.415866	0.0222751	-0.626867	0.000209978	0.423018	0.0198556	-0.216911	0.249585	0.110446	0.561232	0.152711	0.420454	0.50084	0.00481707	-0.162609	0.390598	-0.216565	0.250358	-0.456176	0.0112874	-0.41136	0.0239201	-0.270228	0.148673	-0.259278	0.166488	0.288721	0.121776	0.555292	0.00144625	-0.33086	0.0741194	0.0921735	0.628076	0.0962325	0.61295	-0.21548	0.252799	-0.366003	0.0466871	-0.0584163	0.759128	0.00946894	0.960393	-0.00614964	0.974271	0.0888339	0.640633
HMGN5	brown	-0.415727	0.0223244	0.414261	0.0228501	-0.33623	0.0692691	0.0253028	0.894414	-0.298886	0.108621	-0.411869	0.0237297	-0.0307066	0.872032	0.26509	0.156852	0.192134	0.309076	0.21326	0.257837	0.42003	0.0208387	-0.0703136	0.711967	-0.0966519	0.611396	-0.184246	0.329732	-0.0842298	0.658106	0.0553523	0.77142	-0.209642	0.266191	0.115216	0.544331	-0.171522	0.364784	-0.026746	0.888428	-0.0425154	0.823479	-0.223488	0.23516	0.224942	0.23205	-0.282833	0.129916
NDUFAF5	brown	-0.415652	0.022351	0.679999	3.5718e-05	-0.336163	0.0693282	0.0700829	0.712872	-0.324792	0.0799116	-0.275207	0.141044	-0.4798	0.00729444	0.317033	0.0878169	0.0975463	0.608087	0.262694	0.160776	0.3898	0.0332254	0.27632	0.139377	0.229647	0.222171	-0.191119	0.311688	-0.269577	0.149692	0.152451	0.421255	-0.212283	0.260076	-0.119941	0.527834	0.0537632	0.777818	0.255843	0.172378	0.0472356	0.804239	-0.0509736	0.789081	0.303575	0.102923	-0.165892	0.380968
WDR83OS	brown	-0.415147	0.0225314	0.633636	0.000170639	-0.242849	0.195983	0.133742	0.48107	-0.637908	0.000149325	-0.167504	0.376293	-0.641616	0.000132773	0.58004	0.000780147	0.0827795	0.663647	0.294091	0.114687	0.286506	0.124794	0.0907541	0.633401	0.148236	0.434358	-0.345315	0.061629	0.0912778	0.631434	-0.034721	0.855466	0.0653936	0.731355	-0.0232285	0.903027	0.0982922	0.605333	0.100478	0.597295	-0.0223858	0.90653	-0.022516	0.905989	0.553147	0.00152233	-0.474362	0.00808707
LHFPL6	brown	-0.41477	0.0226667	0.323217	0.0814699	-0.33491	0.0704384	0.251609	0.179837	-0.391836	0.0322377	-0.259715	0.165749	0.0336231	0.859991	0.0752743	0.692594	0.250833	0.181229	0.312921	0.0922408	0.321518	0.0831775	-0.20921	0.2672	-0.241075	0.199373	-0.264683	0.157514	-0.0164765	0.931135	-0.222902	0.236422	-0.0417485	0.826615	-0.197281	0.296046	-0.0478386	0.801789	-0.0292742	0.877956	0.164631	0.384649	-0.241244	0.199048	0.167917	0.375101	-0.105753	0.578084
DDT	brown	-0.414615	0.0227223	0.604534	0.000402789	-0.190814	0.312476	0.111617	0.557059	-0.461629	0.0102322	-0.364785	0.0474783	-0.449162	0.0127774	0.51525	0.00357054	-0.0586112	0.758348	0.383449	0.0364651	0.221712	0.238999	0.198907	0.292002	0.204151	0.279201	-0.028348	0.88179	0.109577	0.564332	0.0177413	0.925863	-0.139242	0.463047	0.120473	0.525992	0.0422747	0.824463	0.00358092	0.985017	-0.196963	0.29684	-0.146165	0.440877	0.387374	0.0344344	-0.24184	0.197907
KLF4	brown	-0.413764	0.0230308	0.443208	0.014168	-0.258788	0.167321	0.0775267	0.68386	-0.275776	0.14019	-0.115209	0.544357	-0.232329	0.216668	0.342215	0.0641583	0.268096	0.152029	0.259228	0.166573	0.278711	0.135848	-0.00260117	0.989116	0.063398	0.739266	-0.263744	0.159047	-0.207183	0.271968	0.362195	0.049196	-0.0726413	0.702854	-0.20061	0.287805	-0.121034	0.524054	0.0187453	0.92168	-0.0986547	0.603997	0.0848362	0.655794	0.207457	0.271319	-0.476308	0.00779551
BCCIP	brown	-0.412897	0.0233483	0.596322	0.000505708	-0.111791	0.556442	-0.0935376	0.622976	-0.240827	0.19985	-0.55786	0.00135955	-0.344955	0.0619186	0.578793	0.000805748	-0.102236	0.590863	0.256078	0.171969	0.237982	0.205376	0.114282	0.547623	0.167491	0.376332	0.17359	0.358941	0.00124907	0.994773	0.0196838	0.917771	-0.263228	0.159894	0.0135391	0.943391	-0.0183852	0.92318	-0.053434	0.779144	-0.280837	0.132765	-0.0221187	0.90764	0.463322	0.0099221	-0.199326	0.290966
TMEM186	brown	-0.41268	0.0234285	0.540469	0.00204719	-0.274021	0.142835	-0.023328	0.902614	-0.195053	0.301642	-0.454953	0.0115362	-0.0683586	0.71965	0.144528	0.446067	-0.0710179	0.709205	0.429603	0.0178239	0.429268	0.017923	-0.0386396	0.839354	0.0550015	0.772832	0.0182646	0.923683	-0.170684	0.367166	0.17344	0.359363	-0.38365	0.0363587	0.0190177	0.920545	-0.0994943	0.600906	0.0660424	0.728789	0.0683332	0.71975	-0.147981	0.435158	0.170942	0.366431	-0.117025	0.537986
EMC4	brown	-0.412621	0.0234501	0.611398	0.000331423	-0.334475	0.0708263	-0.102452	0.590073	-0.134444	0.478748	-0.338594	0.067214	-0.142993	0.450963	0.0664406	0.727215	0.00543282	0.977269	0.503827	0.00453186	0.564669	0.00115114	0.0792928	0.677039	0.101603	0.593173	0.0994438	0.601092	-0.41024	0.0243443	0.0372588	0.845024	-0.492936	0.0056466	-0.131167	0.48963	0.0935537	0.622916	0.221936	0.238513	0.281242	0.132183	0.0178127	0.925565	0.20392	0.279757	-0.0879871	0.643833
DMTF1	brown	0.412493	0.0234975	-0.679954	3.57777e-05	0.345179	0.0617381	0.0990457	0.602557	0.122619	0.518593	0.316534	0.0883445	0.0207583	0.913299	-0.114512	0.546813	-0.151404	0.424491	-0.699585	1.6924e-05	-0.615079	0.000297955	0.0267558	0.888387	0.0466078	0.806792	0.050997	0.788986	0.359839	0.0508009	-0.0614707	0.746932	0.527573	0.0027352	0.0162304	0.932161	-0.282277	0.130705	-0.0353422	0.852908	-0.151454	0.424335	0.164927	0.383783	-0.258414	0.167956	0.25307	0.177238
GEMIN8	brown	0.412229	0.0235956	-0.431846	0.0171723	0.21047	0.264263	-0.0177596	0.925787	0.440126	0.0149359	0.45766	0.0109915	0.42363	0.0196593	-0.398968	0.0289636	0.173371	0.359557	0.0823856	0.665155	-0.091039	0.632331	-0.369717	0.0443398	-0.395931	0.0303233	-0.0406994	0.830909	0.0621639	0.744172	-0.240867	0.199773	0.211752	0.261299	0.305263	0.100928	0.177979	0.346731	-0.297222	0.110698	-0.100912	0.595705	-0.42226	0.0201015	-0.273779	0.143201	0.218144	0.246836
NCOA7	brown	0.411979	0.0236887	-0.5639	0.00117319	0.559068	0.00132034	-0.0826283	0.664225	0.478712	0.00744748	0.481096	0.00711561	0.117754	0.535443	-0.215515	0.252719	-0.159902	0.398639	-0.31099	0.0943752	-0.562098	0.00122628	-0.0135175	0.943481	-0.287244	0.123782	0.283821	0.128524	0.212755	0.258993	-0.114561	0.546639	0.556531	0.00140383	-0.165194	0.383004	0.157336	0.406347	-0.122556	0.518809	-0.107476	0.57187	-0.0314608	0.868915	-0.155322	0.412458	0.202479	0.283244
RASGRP2	brown	-0.411377	0.0239137	0.353723	0.0551602	-0.308999	0.0966163	0.331054	0.0739397	0.0973339	0.608872	0.0506771	0.790281	-0.0624673	0.742965	0.0611004	0.748407	0.473792	0.00817429	0.464215	0.00976166	0.209039	0.267599	0.0880667	0.643532	0.0726055	0.702993	-0.0783122	0.680823	-0.426879	0.0186426	0.243934	0.193932	-0.227524	0.226592	-0.110546	0.560875	0.159837	0.398832	-0.0487309	0.798167	-0.177567	0.347867	-0.151565	0.423991	-0.0856157	0.652827	0.01468	0.938629
NSA2	brown	-0.411367	0.0239175	0.655417	8.45736e-05	-0.437809	0.015536	0.210656	0.263832	-0.150253	0.428062	-0.35443	0.0546416	-0.32863	0.076209	0.248386	0.185665	0.130911	0.490486	0.519777	0.00324125	0.430435	0.01758	0.164017	0.386449	0.172848	0.361033	-0.134076	0.479963	-0.396289	0.0301601	0.151042	0.42561	-0.324478	0.0802208	0.0923809	0.6273	0.12062	0.525485	0.132874	0.483946	-0.179788	0.341769	-0.219942	0.242866	0.0532712	0.779801	0.0817659	0.66753
SOD3	brown	0.411223	0.0239718	-0.631384	0.000182933	0.284534	0.127526	0.0376587	0.843381	0.340474	0.0656136	0.260837	0.163864	0.220009	0.242719	-0.534265	0.00235675	-0.105812	0.577872	-0.392052	0.0321344	-0.46792	0.00911931	0.0729618	0.701602	-0.103475	0.586347	0.0862862	0.650279	0.179388	0.342862	0.00595024	0.975105	0.296513	0.111592	-0.0295182	0.876946	0.271098	0.147319	0.146915	0.438511	0.310208	0.0952507	0.0140617	0.941209	-0.385663	0.0353079	0.243546	0.194665
PHF13	brown	0.411097	0.0240193	-0.503302	0.00458091	0.213944	0.256278	-0.0253262	0.894317	0.560907	0.00126253	0.58839	0.00062642	0.413982	0.0229512	-0.48642	0.00641926	0.176768	0.350075	-0.106651	0.574842	-0.255968	0.17216	-0.0961395	0.613295	-0.0281087	0.882781	0.0515546	0.786731	-0.170661	0.367233	-0.0468281	0.805896	0.203723	0.280233	0.233472	0.214352	-0.0816007	0.668163	-0.0752921	0.692525	0.0729724	0.701561	0.0803662	0.672905	-0.4606	0.0104247	0.102086	0.59141
RGS14	brown	0.410174	0.0243696	-0.506385	0.00429933	0.381636	0.0374348	-0.126018	0.506977	0.363528	0.0483057	0.286751	0.124457	0.24017	0.201115	-0.333544	0.0716642	-0.242573	0.196508	-0.295941	0.112317	-0.375982	0.0405936	0.0722774	0.704275	-0.0348111	0.855095	0.3349	0.070447	0.126596	0.505013	-0.149909	0.429131	0.0634059	0.739235	-0.0806024	0.671997	0.0359712	0.850319	0.0342663	0.85734	0.109435	0.564841	0.0354631	0.85241	-0.224214	0.233604	0.344597	0.0622072
PAXIP1	brown	0.410128	0.0243868	-0.481145	0.00710888	0.433148	0.0168035	-0.15473	0.414263	0.206966	0.272481	0.223924	0.234225	0.243102	0.195504	-0.224271	0.233483	-0.295952	0.112304	-0.256584	0.171095	-0.411714	0.0237876	-0.0898912	0.636647	-0.223424	0.235298	0.309644	0.0958861	0.338365	0.0674109	-0.17781	0.347195	0.134188	0.479594	0.0780181	0.681959	0.0767877	0.686721	-0.0929162	0.625297	0.0491998	0.796265	-0.191342	0.311112	0.0215409	0.910043	0.217224	0.248885
PRKAG1	brown	-0.410077	0.0244063	0.731158	4.44942e-06	-0.529347	0.00263013	0.00120008	0.994978	-0.354117	0.0548706	-0.278162	0.136652	-0.117791	0.535313	0.246955	0.188295	0.190118	0.314277	0.622811	0.000237222	0.786519	2.56674e-07	-0.0765208	0.687756	-0.0771898	0.685164	-0.317199	0.0876415	-0.332219	0.0728683	-0.0493523	0.795646	-0.4307	0.0175027	0.322506	0.0821815	0.0434206	0.819781	-0.0186984	0.921875	0.0747247	0.694731	-0.250338	0.18212	0.281323	0.132067	-0.268299	0.151706
LIPT2	brown	-0.410075	0.0244071	0.490536	0.00592145	-0.388979	0.0336308	0.282933	0.129775	-0.231427	0.218508	-0.192956	0.306973	-0.275107	0.141195	0.318342	0.0864429	0.170203	0.368538	0.316776	0.088088	0.239938	0.201566	0.314259	0.0907832	0.343719	0.062921	-0.0697803	0.71406	-0.366345	0.0464672	0.169175	0.371482	-0.43074	0.0174913	-0.0999468	0.599243	-0.0475357	0.80302	0.0398102	0.834552	-0.225852	0.230117	0.255359	0.17322	-0.0408474	0.830303	-0.000861911	0.996393
HIGD1A	brown	-0.410006	0.0244335	0.547989	0.00171974	-0.337692	0.0679924	0.00550989	0.976947	-0.205221	0.276634	-0.368687	0.0449814	-0.104963	0.580945	0.331011	0.07398	0.0868131	0.64828	0.235922	0.209443	0.388318	0.0339598	0.093388	0.623534	0.210199	0.264893	-0.0367423	0.847148	-0.284873	0.127053	0.248246	0.185921	-0.439666	0.0150535	-0.00137009	0.994267	-0.122476	0.519085	-0.0193789	0.919041	-0.161032	0.395269	0.222405	0.237496	0.116956	0.538231	-0.256021	0.172069
DHPS	brown	-0.409637	0.0245748	0.532528	0.00245035	-0.148551	0.433372	0.0798882	0.674745	-0.431292	0.0173316	-0.292442	0.116831	-0.447922	0.013057	0.603679	0.000412564	0.103362	0.586759	0.322897	0.0817897	0.225734	0.230366	-0.155153	0.412972	0.0800231	0.674226	-0.0238817	0.900314	0.145541	0.442851	-0.155106	0.413116	-0.0822577	0.665644	0.05334	0.779523	0.0981633	0.605808	-0.104178	0.583793	-0.274509	0.142095	-0.147639	0.436231	0.565436	0.00112951	-0.280977	0.132564
MRPL22	brown	-0.409573	0.0245996	0.64928	0.00010364	-0.260766	0.163983	0.0722442	0.704405	-0.199516	0.290495	-0.357072	0.0527378	-0.473685	0.00819075	0.496616	0.00524642	0.153794	0.417126	0.384171	0.0360843	0.250541	0.181754	0.152502	0.421097	0.312518	0.0926829	0.10545	0.579179	-0.179834	0.341645	0.0400615	0.833522	-0.295302	0.113132	0.0389258	0.838179	0.100985	0.595436	0.0568728	0.765314	-0.267865	0.152395	-0.111912	0.556011	0.36285	0.0487568	-0.108283	0.568972
GDE1	brown	-0.40943	0.0246548	0.732531	4.18084e-06	-0.47539	0.00793188	0.117512	0.536286	-0.484192	0.00670329	-0.174512	0.356356	-0.347878	0.0595969	0.226002	0.229798	0.0389717	0.837991	0.401789	0.0277457	0.662883	6.56318e-05	0.274167	0.142613	0.160291	0.397478	-0.443446	0.01411	-0.370833	0.0436528	0.173571	0.358995	-0.300188	0.107015	0.0552964	0.771645	0.00617046	0.974184	0.269376	0.150007	0.174412	0.356636	0.0421856	0.824827	0.134138	0.479759	-0.202051	0.284284
TP53INP2	brown	-0.409387	0.0246712	0.445862	0.0135333	-0.452151	0.0121234	0.225901	0.230012	-0.403402	0.0270683	-0.401559	0.0278431	-0.202347	0.283563	0.0773321	0.684613	-0.0775538	0.683755	0.12924	0.496086	0.372067	0.0429035	0.399369	0.0287878	0.206751	0.272991	-0.370669	0.0437535	-0.2036	0.28053	0.319178	0.0855736	-0.226757	0.228203	-0.0284403	0.881408	-0.194728	0.302464	0.267615	0.152794	0.153478	0.418096	0.126517	0.505282	-0.152695	0.420503	-0.0169155	0.929305
POLR2I	brown	-0.409342	0.0246887	0.573656	0.00091908	-0.203704	0.280279	0.173897	0.35808	-0.208203	0.269562	-0.240899	0.199711	-0.467331	0.00921887	0.333697	0.071526	-0.031828	0.867399	0.335917	0.0695452	0.256505	0.171231	0.135177	0.476332	0.129365	0.495665	0.0184595	0.92287	-0.16555	0.381965	0.0301449	0.874354	-0.0778305	0.682685	-0.113356	0.550894	0.0490135	0.79702	0.0823012	0.665478	-0.184951	0.327852	-0.11255	0.553747	0.22066	0.241293	0.136971	0.470444
MPRIP	brown	0.408674	0.0249475	-0.584201	0.000699853	0.463721	0.00985017	-0.169779	0.369751	0.242704	0.196259	0.145449	0.443142	0.437823	0.0155322	-0.0895903	0.637781	-0.235933	0.209421	-0.313427	0.0916869	-0.445381	0.0136465	-0.247725	0.186877	-0.398763	0.0290537	0.373397	0.0421074	0.431566	0.0172526	-0.300688	0.106404	0.226541	0.22866	0.141113	0.456996	-0.171888	0.363745	-0.429243	0.0179305	-0.221538	0.239378	-0.0883777	0.642357	-0.0417085	0.826779	0.0453496	0.811914
ZNF350	brown	-0.408302	0.0250922	0.601181	0.000442333	-0.377162	0.0399177	0.0406266	0.831207	-0.192037	0.309325	-0.323123	0.0815644	-0.231168	0.219039	0.163876	0.386864	0.101631	0.593071	0.410178	0.0243678	0.461031	0.0103436	0.218265	0.246568	0.0221246	0.907616	-0.0920683	0.62847	-0.361716	0.0495191	-0.0383229	0.840654	-0.194913	0.301996	0.0294392	0.877273	-0.0583863	0.759248	0.121874	0.521157	0.116122	0.541152	-0.0060736	0.974589	0.138602	0.465126	-0.075404	0.69209
SGK1	brown	-0.407684	0.0253348	0.450121	0.0125643	-0.415763	0.0223118	0.20581	0.275228	-0.302828	0.103815	-0.226843	0.228022	-0.291835	0.117628	0.302455	0.104263	0.305223	0.100975	0.252686	0.177918	0.305936	0.100141	0.0747163	0.694764	0.0513704	0.787476	-0.366815	0.0461659	-0.28697	0.124156	0.24079	0.199921	-0.0659641	0.729098	-0.0926825	0.626171	-0.0556524	0.770214	0.0897549	0.637161	-0.0231275	0.903447	0.0224924	0.906087	0.103977	0.584521	-0.420251	0.0207646
CUL2	brown	-0.407218	0.025519	0.557092	0.00138497	-0.368274	0.0452406	0.23307	0.215164	0.0133596	0.94414	-0.204682	0.277926	-0.195864	0.299599	0.0679733	0.721168	0.351143	0.0570855	0.643366	0.000125547	0.3896	0.0333241	0.179351	0.342965	-0.0191111	0.920156	-0.159029	0.401254	-0.328865	0.0759869	0.109045	0.566238	-0.148285	0.434205	0.126355	0.50583	0.26718	0.153487	0.0531233	0.780397	-0.14298	0.451004	-0.515928	0.00351949	-0.0168877	0.929421	0.0027497	0.988494
NTHL1	brown	-0.405348	0.0262688	0.607612	0.000369257	-0.349242	0.0585375	0.0881476	0.643226	-0.211772	0.261251	-0.193216	0.306309	-0.110013	0.562775	0.210094	0.265139	0.35272	0.0559022	0.682938	3.20458e-05	0.538493	0.00214171	-0.228708	0.224119	-0.231295	0.218778	-0.214538	0.254928	-0.179901	0.341462	-0.296855	0.11116	-0.181645	0.336723	0.0831355	0.662285	0.0885664	0.641644	-0.136242	0.472833	-0.0670068	0.724979	-0.489038	0.00609871	0.34436	0.0623992	-0.155061	0.413253
PFDN5	brown	-0.404938	0.0264356	0.61714	0.000280557	-0.240905	0.1997	0.137333	0.469263	-0.421897	0.0202201	-0.104034	0.584314	-0.63843	0.000146889	0.499963	0.0049036	0.172725	0.36138	0.340774	0.0653611	0.275301	0.140902	0.0931682	0.624355	0.257414	0.169666	-0.179685	0.342051	-0.127707	0.501253	0.069801	0.713978	-0.0328221	0.863295	-0.204156	0.27919	0.185337	0.326825	0.151477	0.424263	-0.131174	0.489607	0.0137305	0.942592	0.423682	0.0196428	-0.217776	0.247656
C17orf75	brown	-0.404802	0.0264912	0.638773	0.000145308	-0.528494	0.00268021	0.133657	0.481351	-0.139782	0.461296	-0.276517	0.139085	-0.167431	0.376503	0.116586	0.539524	0.342708	0.0637505	0.594149	0.00053655	0.624892	0.000222875	-0.043356	0.820045	0.0472964	0.803992	-0.282157	0.130876	-0.452573	0.0120333	0.0465715	0.80694	-0.300403	0.106751	0.33947	0.0664641	0.0842813	0.657909	0.125174	0.509848	0.0287776	0.880011	-0.382384	0.0370324	0.0812374	0.669558	-0.22878	0.223968
ZNF749	brown	0.404639	0.0265577	-0.342975	0.0635304	0.185721	0.325806	-0.192604	0.307871	0.0974274	0.608526	0.126798	0.50433	0.251896	0.179325	-0.241854	0.19788	-0.233796	0.213698	-0.344821	0.0620268	-0.132606	0.484837	0.00343953	0.985608	0.0265735	0.889143	-0.0850043	0.655154	0.216825	0.249777	-0.144058	0.447563	0.114106	0.548242	0.280673	0.133001	-0.239049	0.20329	-0.0268282	0.888087	0.0829209	0.663106	0.0936436	0.62258	-0.193558	0.305436	0.158483	0.40289
ADAT2	brown	0.404126	0.0267684	-0.403974	0.026831	0.355109	0.0541475	-0.181344	0.337539	0.0967104	0.611179	0.373417	0.0420954	0.169123	0.371631	-0.172267	0.362673	-0.0399747	0.833878	-0.227899	0.225806	-0.237013	0.207282	-0.0462937	0.80807	-0.300848	0.106208	-0.0873295	0.646322	0.363213	0.0485148	-0.341492	0.0647592	0.297574	0.110256	0.129999	0.493537	0.240038	0.201372	-0.129532	0.495106	0.183258	0.332377	-0.0916163	0.630164	0.120129	0.527183	-0.0448035	0.814139
ATP6V0E2-AS1	brown	0.403876	0.0268715	-0.461008	0.010348	0.406891	0.0256487	-0.284589	0.127448	0.618373	0.000270578	0.263376	0.159651	0.359836	0.0508025	-0.287695	0.123168	-0.0247843	0.896566	0.0466907	0.806454	-0.27838	0.136333	-0.367868	0.0454966	-0.312938	0.0922221	0.289296	0.121003	0.119638	0.528887	-0.149772	0.429559	0.215093	0.253672	0.14221	0.453471	0.101007	0.595356	-0.288635	0.121893	-0.053087	0.780544	-0.150369	0.427701	-0.11486	0.545585	-0.030686	0.872117
NUDT9	brown	-0.403638	0.0269701	0.685719	2.8887e-05	-0.377492	0.0397298	0.0261018	0.891099	-0.23916	0.203076	-0.383128	0.0366352	-0.292364	0.116933	0.129272	0.495977	0.149077	0.431727	0.644378	0.000121529	0.580857	0.000763771	-0.164854	0.383997	-0.117053	0.537891	-0.321299	0.0834	-0.201531	0.285551	0.0588121	0.757544	-0.0842671	0.657963	0.0689224	0.717431	0.327745	0.0770512	0.162128	0.392018	0.204774	0.277704	-0.446942	0.0132818	0.32211	0.0825801	-0.272846	0.144626
PSEN2	brown	-0.403554	0.0270049	0.377985	0.0394513	-0.217786	0.247633	0.038655	0.83929	-0.0920647	0.628484	-0.368258	0.0452507	-0.00983242	0.958874	0.311183	0.0941611	0.164953	0.383709	0.444493	0.0138576	0.309759	0.0957564	-0.167036	0.377648	-0.0956333	0.615173	0.316452	0.0884312	-0.0887376	0.640997	-0.27757	0.137524	-0.389993	0.0331311	-0.100591	0.596881	-0.0560504	0.768615	-0.230827	0.219738	-0.277275	0.13796	-0.269029	0.150553	0.238754	0.203867	0.0503173	0.791737
TEX29	brown	-0.402956	0.027254	0.342305	0.0640833	-0.256884	0.170578	0.181959	0.335875	-0.278316	0.136427	-0.294457	0.114216	-0.322421	0.0822668	0.257181	0.170066	0.0533731	0.77939	0.0993877	0.601298	0.0767855	0.68673	0.108843	0.566963	0.0592687	0.755719	-0.205202	0.276679	-0.0959854	0.613866	0.319534	0.085206	0.123545	0.515415	-0.255366	0.173206	-0.213749	0.256723	0.123813	0.514498	0.0131151	0.945161	0.0700211	0.713114	0.131412	0.488813	-0.240057	0.201335
RBM17	brown	-0.402181	0.0275796	0.682911	3.20788e-05	-0.455548	0.0114144	-0.0083277	0.965163	-0.297031	0.110938	-0.44978	0.0126397	-0.234957	0.211367	0.209771	0.265889	-0.0768776	0.686373	0.344361	0.0623986	0.598335	0.000478542	0.152255	0.42186	0.389786	0.0332324	-0.102525	0.589808	-0.412018	0.0236741	0.14307	0.450716	-0.539929	0.00207267	0.0782577	0.681034	-0.0715924	0.706955	0.294373	0.114323	0.0731777	0.700759	0.110488	0.561081	0.0911107	0.632062	0.0440279	0.817302
ERMAP	brown	-0.401989	0.027661	0.356023	0.0534878	-0.397624	0.029559	0.31309	0.0920558	-0.169759	0.369807	-0.235145	0.210992	-0.21547	0.252821	0.166389	0.379524	0.0939588	0.621404	0.164458	0.385156	0.263815	0.158931	0.168422	0.373646	0.390532	0.0328678	0.00740904	0.969004	-0.394009	0.0312101	0.215929	0.251787	-0.319012	0.0857465	-0.0646188	0.734423	-0.194236	0.303711	0.181924	0.335968	-0.130479	0.49193	0.12783	0.500837	-0.156184	0.409836	0.197112	0.296468
CBLB	brown	0.401827	0.0277293	-0.580447	0.000771958	0.375026	0.0411487	-0.227114	0.227453	0.129546	0.495058	0.314622	0.090391	0.481759	0.00702548	-0.179239	0.343272	-0.281549	0.131744	-0.398042	0.0293728	-0.331885	0.0731742	-0.0955148	0.615614	-0.199459	0.290638	0.341666	0.0646145	0.342423	0.0639857	-0.145444	0.443159	-0.0994907	0.600919	-0.147711	0.436004	-0.392471	0.0319348	-0.302541	0.104159	-0.119353	0.529876	0.167255	0.377012	-0.11526	0.544177	0.293517	0.11543
NOL4L	brown	0.401564	0.0278414	-0.448155	0.0130042	0.378022	0.0394303	-0.130802	0.49085	0.545113	0.00183914	0.198014	0.294217	0.331032	0.0739608	-0.224565	0.232854	-0.20245	0.283313	-0.174578	0.356172	-0.303444	0.103078	-0.0522014	0.784118	-0.0949836	0.617588	0.360191	0.0505585	0.102629	0.589427	-0.0463375	0.807892	0.083186	0.662092	0.378245	0.039305	0.154487	0.415006	-0.194499	0.303046	-0.273741	0.14326	-0.135367	0.475706	-0.333393	0.0718004	0.250054	0.182632
PRR14	brown	0.401175	0.028007	-0.685303	2.93415e-05	0.330617	0.0743453	0.0472207	0.8043	0.232222	0.216886	0.303553	0.102949	0.351373	0.056912	-0.408033	0.0251978	-0.179098	0.343658	-0.488056	0.00621732	-0.447769	0.0130919	-0.160893	0.395683	-0.257051	0.17029	0.0107744	0.954937	0.322039	0.0826516	-0.118244	0.533733	0.467098	0.00925851	0.0853699	0.653762	-0.0632545	0.739836	-0.0683929	0.719515	0.153708	0.41739	0.0295641	0.876757	-0.332474	0.0726349	0.205317	0.276405
FAHD1	brown	-0.400431	0.0283268	0.563212	0.00119322	-0.275157	0.141118	0.14958	0.430157	-0.0470321	0.805066	-0.302185	0.104587	-0.244667	0.192554	0.280651	0.133032	0.13219	0.486219	0.556661	0.00139943	0.346126	0.0609803	0.154984	0.413488	0.145983	0.441453	-0.153668	0.417513	-0.322507	0.082181	0.328395	0.076432	-0.158983	0.401389	0.271989	0.145941	0.15858	0.4026	-0.00786787	0.967086	-0.240147	0.20116	-0.0496511	0.794436	-0.0196497	0.917913	-0.333792	0.07144
GMCL1	brown	0.399365	0.0287898	-0.437916	0.0155076	0.372415	0.0426943	-0.266131	0.15517	0.278207	0.136587	0.27262	0.144972	0.375399	0.0409313	-0.443932	0.0139924	-0.246979	0.18825	-0.121179	0.523551	-0.154688	0.41439	-0.155718	0.411253	-0.326393	0.0783504	0.156926	0.407589	0.282834	0.129915	-0.139045	0.463686	0.0908223	0.633145	0.115204	0.544374	0.0978267	0.607051	-0.0462062	0.808426	0.26131	0.163073	-0.224025	0.234009	-0.0948229	0.618186	0.133999	0.480218
COX18	brown	-0.399199	0.0288622	0.491339	0.00582818	-0.3141	0.0909553	0.217522	0.24822	-0.401695	0.0277854	-0.445353	0.0136531	-0.52711	0.00276326	0.278075	0.13678	-0.113818	0.549259	0.152185	0.422076	0.227578	0.226479	0.364472	0.0476832	0.329486	0.0754018	-0.167264	0.376987	-0.053741	0.777907	0.322463	0.0822248	-0.110046	0.562659	0.102226	0.590897	0.0796163	0.675792	0.357794	0.0522271	-0.00444506	0.981401	-0.226106	0.229579	0.103343	0.586826	-0.0628325	0.741513
SEMA6C	brown	-0.398928	0.028981	0.327352	0.0774275	-0.307195	0.0986803	0.374659	0.041363	-0.112598	0.553577	0.0917353	0.629718	-0.118857	0.531598	0.0572819	0.763673	0.433581	0.0166821	0.493689	0.00556271	0.219214	0.244469	-0.103917	0.58474	-0.126151	0.506525	-0.342569	0.0638651	-0.238021	0.205299	0.0608833	0.749273	0.119144	0.5306	-0.219827	0.243119	-0.0311083	0.870372	-0.0808936	0.670878	-0.0805272	0.672286	-0.167944	0.375022	-0.0832585	0.661815	-0.172609	0.361706
SMARCA4	brown	0.398899	0.0289939	-0.638468	0.000146711	0.584134	0.000701083	-0.264241	0.158234	0.217331	0.248647	0.165052	0.38342	0.403354	0.027088	-0.0254186	0.893933	-0.198103	0.293996	-0.288601	0.121939	-0.547161	0.00175341	-0.380936	0.0378152	-0.472077	0.00844121	0.405275	0.0262984	0.607583	0.000369568	-0.308633	0.0970322	0.297765	0.110016	-0.0297599	0.875947	-0.00816335	0.96585	-0.436346	0.0159248	-0.148803	0.432583	-0.118632	0.53238	0.161375	0.394252	-0.141765	0.454901
MRPL13	brown	-0.398707	0.0290785	0.676718	4.02594e-05	-0.0548989	0.773244	-0.0731287	0.700951	-0.220346	0.241981	-0.293451	0.115515	-0.486552	0.00640274	0.535909	0.00227103	-0.019751	0.917492	0.535683	0.00228262	0.293256	0.115769	-0.0863002	0.650226	-0.141986	0.454189	0.0519537	0.785119	0.0178742	0.925309	-7.90016e-05	0.999669	-0.0164922	0.93107	0.033882	0.858923	0.317544	0.087278	-0.055541	0.770662	-0.144982	0.444622	-0.336278	0.0692274	0.617353	0.00027881	-0.440927	0.014733
LSM5	brown	-0.398629	0.0291129	0.710211	1.1007e-05	-0.27597	0.139901	-0.00963079	0.959716	-0.198217	0.293714	-0.176898	0.349714	-0.502508	0.00465595	0.323515	0.0811732	0.0583614	0.759348	0.376824	0.0401103	0.444459	0.0138657	0.169101	0.371694	0.273628	0.143432	-0.0665616	0.726737	-0.390996	0.0326423	0.200384	0.288359	-0.221498	0.239465	-0.10673	0.574558	0.246076	0.189923	0.293676	0.115224	0.0481014	0.800722	-0.00888172	0.962847	0.327691	0.0771026	-0.0977653	0.607278
MRPL53	brown	-0.398438	0.0291974	0.738224	3.2166e-06	-0.209284	0.267027	0.00365814	0.984693	-0.27567	0.140349	-0.285021	0.126847	-0.590973	0.000584592	0.30349	0.103025	-0.0371982	0.845273	0.498729	0.00502765	0.38592	0.0351756	0.244943	0.192037	0.164721	0.384386	-0.142747	0.451748	-0.188392	0.318773	0.162337	0.391401	-0.0955598	0.615446	0.025809	0.892314	0.31214	0.0930998	0.333117	0.0720501	0.188214	0.319238	-0.198884	0.292058	0.422976	0.0198692	-0.287581	0.123323
TMEM151A	brown	-0.3984	0.0292142	0.462498	0.010072	-0.482045	0.006987	0.238922	0.203539	-0.339339	0.0665764	-0.143724	0.448626	-0.251307	0.180377	-0.127726	0.50119	0.151123	0.425361	0.216791	0.249853	0.465685	0.00950233	0.289166	0.121177	0.160952	0.395507	-0.295339	0.113085	-0.313081	0.0920658	0.0195288	0.918417	-0.195356	0.300878	-0.224016	0.234027	0.0289951	0.879111	0.419413	0.0210467	0.401501	0.0278682	-0.0432526	0.820467	-0.0733759	0.699986	0.164236	0.385807
BACH1	brown	0.398031	0.0293778	-0.595823	0.000512653	0.558443	0.00134048	-0.26375	0.159038	0.224196	0.233643	0.205659	0.275588	0.403091	0.0271978	0.0860233	0.651278	-0.0461661	0.808589	-0.286886	0.124272	-0.491462	0.0058141	-0.345893	0.0611661	-0.428697	0.0180928	0.410554	0.0242246	0.562841	0.00120415	-0.413545	0.0231107	0.225605	0.230639	0.00796312	0.966688	-0.0110174	0.953922	-0.536752	0.00222809	-0.392352	0.0319912	-0.159101	0.401035	0.184226	0.329785	-0.0469265	0.805495
UHMK1	brown	0.397936	0.02942	-0.597103	0.000495007	0.453342	0.0118708	-0.0942758	0.620223	0.317109	0.0877362	0.349205	0.0585663	0.27839	0.136319	-0.0782482	0.68107	0.0954063	0.616017	-0.419537	0.0210047	-0.531093	0.00253007	-0.146101	0.441078	-0.244983	0.191961	0.149876	0.429234	0.405103	0.0263684	-0.312475	0.092731	0.427073	0.0185831	-0.0683627	0.719634	0.0497676	0.793963	-0.359974	0.0507078	-0.165099	0.383281	0.0452379	0.812369	-0.00799532	0.966553	0.0433359	0.820127
PHF8	brown	0.397797	0.0294817	-0.577036	0.000843041	0.490488	0.00592705	-0.220571	0.241488	0.501261	0.00477593	0.255489	0.172992	0.447744	0.0130977	-0.17374	0.358519	-0.141754	0.454936	-0.128075	0.50001	-0.434507	0.0164254	-0.358133	0.051988	-0.279106	0.135271	0.518865	0.00330539	0.184699	0.328524	-0.237606	0.206115	0.179512	0.342525	-0.0994158	0.601195	-0.174067	0.357604	-0.395125	0.0306925	-0.272855	0.144612	0.0706783	0.710536	-0.165366	0.382502	0.191029	0.311921
PSMD14	brown	-0.397795	0.0294826	0.66234	6.68694e-05	-0.0319057	0.867078	-0.159549	0.399695	-0.272345	0.145394	-0.391335	0.0324789	-0.304521	0.101801	0.568039	0.00105875	0.00963592	0.959695	0.468608	0.00900399	0.325587	0.0791332	-0.0749302	0.693932	-0.137099	0.470026	0.0645175	0.734825	0.122303	0.519678	-0.113496	0.5504	-0.166901	0.378037	-0.0315483	0.868554	0.377464	0.0397458	-0.163786	0.387128	-0.173109	0.360297	-0.270337	0.148502	0.674487	4.36358e-05	-0.430946	0.0174315
MIR186	brown	-0.397714	0.0295188	0.483494	0.0067944	-0.398821	0.0290284	0.185249	0.327059	-0.424899	0.0192568	-0.382051	0.0372109	-0.199538	0.290441	0.289772	0.120365	-0.0152146	0.936399	0.343392	0.0631882	0.409386	0.0246715	0.149444	0.430579	0.012576	0.947412	-0.271862	0.146137	-0.181451	0.337249	0.0670144	0.724949	-0.226517	0.228709	-0.0429502	0.821703	-0.215353	0.253084	-0.0273111	0.886086	-0.107614	0.571375	0.166127	0.380286	-0.00467327	0.980447	-0.124013	0.513812
REST	brown	0.397506	0.0296117	-0.490343	0.00594397	0.347472	0.0599154	-0.0778355	0.682665	0.158065	0.40415	0.433713	0.0166453	0.259784	0.165634	-0.07689	0.686325	0.0784192	0.68041	-0.249495	0.183646	-0.29547	0.112918	-0.443509	0.0140948	-0.356714	0.0529931	0.189926	0.314776	0.368736	0.0449503	-0.507932	0.00416366	0.303337	0.103206	0.0353574	0.852845	-0.150677	0.426743	-0.325553	0.0791666	-0.227906	0.225792	-0.336252	0.0692499	0.0914194	0.630903	0.231725	0.217899
SOS1	brown	0.397245	0.0297288	-0.596645	0.000501259	0.193447	0.305719	-0.00353985	0.985188	0.250224	0.182325	0.301146	0.105845	0.518682	0.0033184	-0.393291	0.0315468	-0.136157	0.473113	-0.435816	0.0160677	-0.261365	0.162982	0.0203713	0.91491	-0.135938	0.473831	0.0941918	0.620536	0.143663	0.448822	-0.148192	0.434495	0.0323673	0.865172	0.0383803	0.840418	-0.420135	0.0208035	-0.197803	0.294743	-0.0731431	0.700894	0.0790056	0.678147	-0.441873	0.0144965	0.577296	0.000837432
ARGLU1	brown	0.395981	0.0303003	-0.52532	0.00287389	0.407038	0.0255905	-0.0761416	0.689226	0.457084	0.0111056	0.149606	0.430075	0.181615	0.336804	-0.204451	0.27848	-0.206662	0.273202	-0.351005	0.0571901	-0.467015	0.0092727	-0.0537927	0.777699	0.066976	0.725101	0.513579	0.00369912	0.144899	0.444889	-0.228677	0.224182	0.168266	0.374094	-0.00790236	0.966942	-0.00198414	0.991698	-0.115495	0.543353	-0.276392	0.139271	0.0603845	0.751262	-0.302744	0.103916	0.488706	0.00613853
SPEN	brown	0.395876	0.0303483	-0.616912	0.00028243	0.400259	0.028401	-0.143383	0.449715	0.12109	0.523859	0.278188	0.136615	0.506582	0.00428176	0.0519172	0.785266	-0.1283	0.499252	-0.479326	0.00736078	-0.389169	0.0335365	-0.252226	0.178737	-0.389479	0.0333836	0.253574	0.176348	0.411841	0.0237401	-0.399459	0.0287487	0.17833	0.345764	0.0633126	0.739605	-0.396474	0.0300764	-0.559656	0.00130161	-0.358162	0.0519677	0.122725	0.518226	-0.0194839	0.918604	0.147294	0.437317
FAM229B	brown	-0.395568	0.0304892	0.642254	0.000130099	-0.349772	0.0581296	0.132154	0.486338	-0.0741029	0.697152	-0.172816	0.361123	-0.360065	0.0506451	0.0364424	0.84838	0.164836	0.384051	0.508999	0.00407226	0.535121	0.00231174	0.218794	0.245398	0.0709907	0.709312	-0.211433	0.262035	-0.456204	0.0112817	-0.00303828	0.987287	-0.0531371	0.780341	-0.122861	0.517762	0.222782	0.236682	0.268149	0.151944	0.112759	0.553007	-0.164814	0.384115	0.00474533	0.980145	0.12049	0.525935
ACOX2	brown	-0.395341	0.0305931	0.626174	0.000214425	-0.484514	0.00666161	0.212353	0.259915	-0.119096	0.530768	-0.226478	0.228792	-0.145269	0.443713	0.0206714	0.913661	0.269825	0.149302	0.746429	2.1784e-06	0.609114	0.000353812	0.0382485	0.840959	-0.054791	0.773678	-0.192837	0.307276	-0.429984	0.017712	-0.0982384	0.605531	-0.265683	0.155893	0.152459	0.42123	0.24312	0.19547	0.0614476	0.747024	-0.0156067	0.934763	-0.4333	0.0167609	-0.0391196	0.837384	0.0800569	0.674096
THAP1	brown	-0.395201	0.0306577	0.344197	0.0625316	-0.105447	0.57919	0.362709	0.0488513	0.184572	0.328862	0.0583292	0.759477	-0.340299	0.0657616	0.0475791	0.802843	0.437793	0.01554	0.512615	0.0037751	0.00312784	0.986912	-0.0316855	0.867987	-0.0587338	0.757858	0.0638915	0.737307	-0.248222	0.185965	-0.0314517	0.868953	0.234797	0.211688	-0.270697	0.147941	0.504876	0.0044352	0.0647751	0.733804	-0.120593	0.525578	-0.461315	0.0102907	0.0726299	0.702898	0.0309646	0.870966
WDR86	brown	-0.395009	0.0307459	0.337705	0.0679812	-0.353224	0.0555288	0.290994	0.118737	-0.348217	0.0593321	-0.472489	0.00837648	-0.118664	0.532271	0.277175	0.138108	0.00853483	0.964297	0.181245	0.337808	0.206882	0.27268	0.176378	0.351155	0.0106227	0.955571	-0.167301	0.37688	0.0476796	0.802435	0.0844035	0.657443	-0.290419	0.1195	0.195659	0.300114	-0.156891	0.407694	-0.125511	0.508701	-0.190523	0.313229	-0.157911	0.404613	0.0449649	0.813482	-0.0421465	0.824988
LEP	brown	-0.394441	0.0310087	0.37936	0.0386818	-0.216278	0.251004	0.253989	0.175616	-0.205717	0.275449	-0.326393	0.0783506	-0.472489	0.00837641	0.251567	0.179913	0.0274534	0.885496	0.126339	0.505886	-0.0197194	0.917623	0.283071	0.12958	0.362611	0.0489166	0.00321487	0.986548	-0.167338	0.376772	0.439388	0.0151249	-0.0795058	0.676218	-0.214958	0.253976	0.0354986	0.852264	0.240221	0.201017	-0.0517584	0.785908	0.195752	0.29988	0.0363263	0.848858	-0.126968	0.503753
IL20	brown	0.393224	0.0315783	-0.396654	0.0299948	0.32131	0.0833889	-0.254254	0.175151	0.326272	0.0784676	0.317048	0.0878012	0.264789	0.157341	-0.397135	0.0297782	-0.227081	0.227522	-0.291023	0.118699	-0.189645	0.315504	-0.0261775	0.890785	0.0105707	0.955788	0.271073	0.147357	0.045559	0.811061	-0.0954107	0.616	0.0938623	0.621764	-0.115873	0.542025	-0.0192933	0.919398	0.106561	0.575168	0.300619	0.106488	0.192823	0.307312	-0.172066	0.363241	0.290668	0.11917
ACAD9	brown	-0.393222	0.0315789	0.546794	0.0017685	-0.337877	0.0678322	0.0740215	0.697469	-0.218749	0.245496	-0.180799	0.339017	-0.243218	0.195285	0.259852	0.165519	0.123295	0.516272	0.355412	0.0539282	0.411593	0.0238328	0.0416983	0.826821	0.368517	0.0450876	0.0433482	0.820077	-0.281581	0.131698	0.0704057	0.711605	-0.45777	0.0109698	0.0466514	0.806615	-0.0974173	0.608563	0.0953505	0.616224	-0.123874	0.51429	-0.0706884	0.710496	0.179504	0.342547	0.00488332	0.979568
ZNF564	brown	-0.392114	0.0321048	0.36906	0.0447483	-0.353674	0.055196	0.310475	0.0949511	-0.166656	0.378748	-0.275908	0.139993	-0.200148	0.28894	0.199639	0.290193	0.255914	0.172254	0.234887	0.211508	0.146732	0.439087	0.222768	0.236713	0.201924	0.284592	0.0123501	0.948355	-0.218299	0.246492	-0.140687	0.458371	-0.111255	0.558349	-0.103685	0.585583	-0.280932	0.132628	-0.0288383	0.87976	-0.272824	0.144658	0.00529318	0.977853	-0.095748	0.614747	0.160343	0.397321
LINC01126	brown	-0.391705	0.0323005	0.419574	0.0209923	-0.358652	0.0516244	0.260614	0.164237	-0.255883	0.172308	-0.117048	0.537908	-0.358216	0.05193	0.0850048	0.655152	0.0625894	0.742479	0.260735	0.164035	0.213123	0.25815	0.0835544	0.660684	0.18303	0.33299	-0.17535	0.354015	-0.279338	0.134934	0.414592	0.0227306	-0.14453	0.44606	-0.265551	0.156105	-0.161735	0.393182	0.266234	0.155004	0.142977	0.451014	-0.0186007	0.922282	0.0632869	0.739708	-0.035892	0.850645
MRPS15	brown	-0.391158	0.0325642	0.690095	2.44788e-05	-0.283197	0.129402	0.031816	0.867448	-0.0299418	0.875194	-0.324185	0.0805094	-0.392334	0.032	0.0925653	0.626609	-0.0304469	0.873106	0.638428	0.000146895	0.416404	0.022085	0.320137	0.0845862	0.17077	0.366922	0.0567434	0.765833	-0.411925	0.0237085	0.294507	0.114151	-0.341136	0.0650572	-0.0297839	0.875847	0.303215	0.103352	0.27365	0.143399	0.0877278	0.644814	-0.205868	0.275089	0.114075	0.548354	0.000100539	0.999579
LINC02897	brown	-0.390973	0.0326534	0.424231	0.0194678	-0.241518	0.198523	0.155499	0.41192	-0.141835	0.454676	-0.193086	0.306641	-0.210125	0.265066	0.246035	0.19	0.0649686	0.733037	0.308711	0.0969435	0.156831	0.407875	0.220468	0.241714	0.256261	0.171653	0.120073	0.527377	-0.218697	0.24561	0.270755	0.147851	-0.381598	0.0374554	-0.207435	0.271373	-0.0698545	0.713768	0.011539	0.951743	-0.196825	0.297186	0.113427	0.550642	0.046826	0.805904	0.00856374	0.964177
MIRLET7A1	brown	-0.39085	0.0327134	0.542554	0.00195141	-0.232767	0.215777	0.123055	0.517094	-0.34609	0.0610088	-0.190376	0.313609	-0.412111	0.0236392	0.153219	0.418891	0.10553	0.578891	0.393003	0.0316825	0.314492	0.0905306	-0.0265703	0.889156	0.0136663	0.94286	-0.247934	0.186494	-0.126076	0.506779	0.0535352	0.778736	0.0255597	0.893348	-0.246751	0.188672	0.499984	0.00490155	0.312289	0.0929348	0.351889	0.0565231	-0.197465	0.295585	0.394087	0.0311736	-0.236785	0.207733
VGLL3	brown	0.390771	0.0327513	-0.470418	0.00870656	0.346957	0.060321	-0.239234	0.202932	0.116354	0.540339	0.211166	0.262652	0.183773	0.330996	-0.282696	0.130111	-0.275156	0.141121	-0.450188	0.0125497	-0.263529	0.1594	-0.122581	0.518722	-0.0332986	0.861329	-0.0470145	0.805138	0.155239	0.412709	0.181652	0.336704	0.294525	0.114128	-0.211635	0.261568	0.0823535	0.665278	0.160599	0.396558	0.318084	0.0867126	0.410586	0.0242126	-0.153301	0.41864	-0.119795	0.52834
CENPP	brown	-0.390623	0.0328236	0.373921	0.0417973	-0.267131	0.153565	0.195093	0.301541	-0.150031	0.42875	-0.300068	0.107162	-0.091545	0.630432	0.149292	0.431055	0.0864078	0.649818	0.376023	0.04057	0.244867	0.192179	0.0439501	0.81762	-0.069288	0.715994	-0.232619	0.216078	-0.194707	0.302517	0.315719	0.0892121	-0.101321	0.594207	-0.0114752	0.95201	0.100959	0.595531	0.029449	0.877233	0.00922229	0.961424	-0.0801686	0.673666	0.00604048	0.974728	-0.379959	0.0383504
RIOX1	brown	-0.390509	0.0328787	0.384246	0.0360451	-0.255713	0.172604	0.212585	0.259383	-0.151435	0.424392	-0.146686	0.439231	-0.262268	0.16148	0.0786943	0.679347	0.120638	0.525423	0.177336	0.348504	0.217041	0.249293	0.30867	0.0969895	0.118789	0.531836	-0.0744788	0.695688	-0.273706	0.143313	0.0915928	0.630253	-0.0765298	0.687721	-0.216219	0.251136	-0.0896008	0.637741	0.228323	0.224921	0.134958	0.477054	-0.0298149	0.875719	0.0198275	0.917173	0.0771136	0.685459
PRPH2	brown	-0.390234	0.0330132	0.465324	0.0095654	-0.310757	0.0946354	0.248145	0.186107	-0.416788	0.0219503	-0.212848	0.258779	-0.324425	0.0802729	0.323273	0.0814148	0.190261	0.313907	0.207519	0.271173	0.17935	0.342968	0.287086	0.123998	0.242542	0.196567	-0.376194	0.0404719	-0.0890596	0.639782	0.163257	0.388687	-0.0939243	0.621533	-0.109519	0.564541	-0.0357302	0.851311	0.0813323	0.669193	0.00544674	0.977211	0.26576	0.155769	0.102114	0.591309	-0.343123	0.0634092
SAYSD1	brown	-0.390111	0.0330733	0.48459	0.00665174	-0.109066	0.566164	0.0834315	0.661153	-0.375426	0.0409155	-0.168084	0.37462	-0.368071	0.0453685	0.469537	0.00885021	0.100383	0.597641	0.294944	0.11359	0.176888	0.349742	-0.055451	0.771024	-0.0106047	0.955646	-0.0819124	0.666968	0.0753612	0.692257	0.0145713	0.939083	0.0156381	0.934632	-0.110987	0.559303	0.0929932	0.625009	-0.0270069	0.887346	-0.118566	0.532611	-0.0670228	0.724916	0.441666	0.014548	-0.466884	0.00929518
ARID1A	brown	0.389386	0.0334295	-0.617886	0.000274481	0.526535	0.00279837	-0.272335	0.145408	0.217402	0.248488	0.219013	0.244913	0.553188	0.00152085	0.00439245	0.981621	-0.068666	0.71844	-0.213803	0.256599	-0.389264	0.0334896	-0.57761	0.000830704	-0.52243	0.0030607	0.284041	0.128214	0.582873	0.000724655	-0.483843	0.00674869	0.33321	0.0719661	0.129948	0.49371	-0.160999	0.395369	-0.614531	0.00030274	-0.256315	0.17156	-0.112973	0.552247	0.119813	0.528279	-0.183337	0.332166
SMARCA1	brown	0.388663	0.0337879	-0.3009	0.106145	0.1603	0.397449	-0.143366	0.449771	0.477901	0.00756339	0.319629	0.0851077	0.198	0.294253	-0.50193	0.00471129	-0.0986717	0.603934	-0.158715	0.402193	-0.0294235	0.877338	0.131056	0.49	0.0823297	0.665369	0.101995	0.591741	-0.26175	0.16234	0.107225	0.572775	-0.0442221	0.81651	0.18704	0.322321	0.270373	0.148447	0.260748	0.164013	0.202303	0.28367	-0.076678	0.687146	-0.409474	0.0246375	0.297458	0.110401
CSGALNACT1	brown	-0.388521	0.0338586	0.386999	0.0346243	-0.401297	0.0279549	0.367028	0.0460298	-0.229971	0.2215	-0.0550448	0.772657	-0.236136	0.209018	0.145692	0.442373	0.39934	0.0288005	0.335084	0.0702835	0.212966	0.258509	0.0971126	0.60969	-0.0133403	0.944221	-0.100422	0.597501	-0.240385	0.200701	-0.27368	0.143352	-0.110329	0.561649	-0.448768	0.0128657	-0.0866953	0.648727	0.00209217	0.991245	-0.107721	0.570988	-0.246733	0.188705	0.109427	0.564869	0.314903	0.0900881
SLC25A46	brown	-0.388467	0.0338854	0.628495	0.000199844	-0.333997	0.0712559	-0.0536535	0.778259	-0.43388	0.0165989	-0.35677	0.052953	-0.143056	0.450761	0.517595	0.00339654	0.0818915	0.667048	0.51124	0.00388583	0.522293	0.00306982	-0.105714	0.578225	-0.066573	0.726692	-0.148905	0.432264	-0.0922628	0.627742	-0.0193931	0.918982	-0.410366	0.0242963	0.143929	0.447974	-0.0536766	0.778166	-0.205863	0.275103	-0.240256	0.200949	-0.130683	0.491249	0.429338	0.0179023	-0.415763	0.0223117
MRO	brown	-0.388093	0.0340723	0.481469	0.00706477	-0.430641	0.0175198	0.167857	0.375273	-0.319384	0.0853611	-0.249198	0.184184	-0.225651	0.230541	-0.0267704	0.888326	0.0181662	0.924092	0.31299	0.0921647	0.489784	0.00600984	0.199645	0.290179	0.134292	0.479251	-0.214172	0.255759	-0.283814	0.128534	0.110418	0.56133	-0.235451	0.210382	-0.0543022	0.775646	0.00801062	0.966489	0.344665	0.0621526	0.230882	0.219624	-0.152608	0.420772	0.0109733	0.954106	0.275201	0.141053
VSTM4	brown	0.387879	0.03418	-0.479968	0.00727104	0.289533	0.120684	-0.166704	0.37861	0.103521	0.586178	0.358967	0.0514048	0.340789	0.065348	-0.166279	0.379844	-0.130941	0.490384	-0.269451	0.14989	-0.275496	0.14061	-0.162797	0.390042	-0.237851	0.205634	0.111563	0.55725	0.274439	0.142201	-0.0976222	0.607806	-0.0446156	0.814905	0.0800389	0.674165	-0.0166779	0.930296	-0.230758	0.219879	0.0819595	0.666787	0.0385281	0.839811	0.060427	0.751093	-0.0405364	0.831577
AFDN	brown	0.387784	0.0342277	-0.511687	0.00384958	0.354793	0.0543773	-0.381984	0.037247	0.170029	0.369035	0.123656	0.515035	0.468693	0.00898981	-0.00665941	0.972139	-0.254502	0.174717	-0.377832	0.0395375	-0.170069	0.368922	-0.257799	0.169006	-0.185071	0.327534	0.236319	0.208654	0.314026	0.0910354	-0.102224	0.590904	-0.0248329	0.896364	0.341182	0.0650183	-0.319479	0.0852634	-0.356059	0.0534613	-0.145144	0.44411	0.260108	0.165087	-0.0486253	0.798595	-0.216713	0.250028
[truncated: 492 more rows]
[truncated: 2 more columns]
