# Supplementary material for: Role of immune-related endoplasmic reticulum stress genes in sepsis-induced cardiomyopathy: Novel insights from bioinformatics analysis
Source: PLoS One. 2024 Dec 13;19(12):e0315582. doi: 10.1371/journal.pone.0315582 (PMC11642931; doi:10.1371/journal.pone.0315582)
Supplement: S3 Table — (XLSX) [file pone.0315582.s006.xlsx]

## Sheet: Sheet1
Supple Tab 3 Venn plot
DEGs	Endoplasmic reticulum stress genes	WGCNA
BMP5	ERN1	BMP5
MIR103A2	HSPA5	MIR103A2
HBB	ATP2A2	HBB
JUNB	ATP2A1	MIR30E
MIR30E	SERP1	MIR99A
CEBPD	ATP2A3	GAB2
PNRC1	XBP1	ISOC1
FSD2	EIF2AK3	TIMM21
MIR99A	ERP29	RPPH1
P2RY14	SERP2	IMP3
PDP1	ERP44	AGL
DENND4A	KDELR1	NDUFAB1
SIK2	OS9	SMCO1
ISOC1	ERAP1	NDUFB3
SNORA33	ERO1A	MIRLET7G
GAB2	KDELR2	WDR62
RPPH1	HERPUD1	MRPL35
GPAM	ERLEC1	ZFP3
AGL	VCP	NDUFB5
OSMR	ERAP2	ATXN7L3B
CYB5D1	KDELR3	TIMMDC1
SMCO1	SEC16A	ETFDH
NDUFB3	ERN2	PDHB
ADAMTS9	ATF6	GJA1
HECW2	ERP27	MRPS33
DHRS7C	RER1	UBE2G2
HIVEP2	ERO1B	DLK1
STAT3	DDIT3	COQ3
RIPK2	CALR	NCOA4
TCEAL9	CHERP	KCNN2
GJA1	TP53	MRPL16
PANK1	RYR2	COX5A
ASB2	HSP90B1	PHB1
GPRC5B	ERMP1	COX6B1
SMYD1	CANX	NDUFB9
PDE7A	EIF2S1	TMF1
PPP2R3A	ATF4	PIKFYVE
NCOA4	RYR1	FASTKD1
ZFP3	CPT2	TSPAN12
ETFDH	TRDN	ACOT13
NDUFAB1	SYVN1	ATP5MC1
PHB1	PDIA3	TXNL1
IL13RA1	CASQ2	CMC1
TIMMDC1	NFE2L1	LYRM7
ETS2	MAPK8	OTUD5
NDUFB5	DERL2	CP
PDHB	NFE2L2	PABPC1
USP2	DERL1	AFF3
GADD45B	LMAN1	NDUFA9
TOMM34	DNAJC10	PDE1C
RRAGD	TXNDC12	ATP5MC3
DLK1	CASQ1	PTGFRN
AAGAB	HMOX1	DEPP1
UTP4	APP	ATP5F1A
RPA1	SOD1	HIGD2A
SPRY1	CALM1	SLC2A3
CEMIP2	P4HB	BTG1
MAMDC2	PSEN1	TMEM182
GABARAPL1	HYOU1	VDAC3
MAPKAPK2	MAPK14	NUPR1
GUCY1A1	CASP3	TMEM126A
ACOT13	ITPR1	CYCS
LYRM7	SIL1	KLHL2
KLF13	CASP4	TFDP1
MRPS33	DNAJB9	DLAT
PPIP5K2	AMFR	AP3D1
ANGPT2	PRKN	GLCE
ATP5MC1	CAT	CMIP
STC1	MAP3K5	SNORD59B
PIKFYVE	MAPK1	H3C6
FASTKD1	BCAP31	EI24
TSPAN12	BCL2	AIFM1
SOCS3	SEC23A	PLA2G2A
NT5C1A	DNAJC3	MRPL39
CP	H6PD	EIF3K
MRPL16	STIM1	DNAJC15
AIF1L	TNF	RWDD2B
ACBD5	PDIA4	DSTN
MRPL35	CLU	TUBA3E
CERK	G3BP1	MRPS31
COQ3	CREB3	NSDHL
RARRES1	SLC6A4	MRPS30
HLF	TXNDC5	RAB13
C11orf96	PPP1R15A	NDUFC1
DCUN1D2	JSRP1	EPM2AIP1
SLC7A5	DERL3	SNRNP25
OR51E1	STIP1	MRPL48
NDUFA9	BAX	NDUFB2
SHISA5	INS	MYOC
PTPN4	MAN1B1	SPTLC1
MTSS1	MANF	LAMTOR3
SSBP3	ATF6B	FRMD3
COLQ	LNPK	NET1
NOD1	OXSR1	NDUFAF4
SCARNA10	RTN4	PRDX5
HIGD2A	CRH	SNORD21
IFITM1	EPM2A	ISCA1
STOM	CFTR	SNORA50A
BTG1	DNAJB11	MLH1
LRRC39	WFS1	COX7C
SLMAP	STING1	CYC1
LMOD3	FKBP14	ASF1A
TMEM182	SEL1L	MRPS10
DEPP1	CREB3L1	APOOL
LONRF1	HSPA1A	DECR1
BICD1	FOS	FKBP3
SNORD59B	PARK7	NDUFS3
PPP4C	MTOR	CBX5
MTARC1	ATP13A1	LAMTOR5
SLC2A3	HSPA4	NDUFA8
CD36	SELENOS	CISD1
HIGD1B	IL6	DNAJC19
TNFRSF11B	DDRGK1	UBALD2
VIT	MIA2	ATP5F1B
PLA2G2A	LMNA	ZFP36L1
CMIP	KCNQ1	TP53I3
RELL1	KCNH2	NALF2
IDI2-AS1	HSF1	PYGM
GPR34	SIRT1	NOX4
NUPR1	UBC	ATP5MG
BHLHE40	ERGIC3	COQ10A
DLAT	BDNF	MRPL33
TMEM126A	SEC61A1	SLC25A40
H3C6	SREBF1	GTPBP8
RASSF4	SIGMAR1	RCHY1
AATF	G3BP2	NUDT6
PDE1C	RPN1	TMEM203
MRPL39	SELENON	PMVK
RARB	HSPA8	SUOX
RRAD	PDIA2	NDUFB6
RALB	IL1B	ATP5PF
NOLC1	PTPN1	CRIM1
NRBF2	CYCS	ATP5PO
FHIP2B	HSP90AA1	PTRHD1
TUBA3E	ERLIN2	APOO
TIMM21	BAG6	SDHD
BCL6	SURF4	EEPD1
FITM2	VAPB	SLC25A26
MRPS31	CXCL8	SLC25A20
IFIT1	INSIG1	MRPS14
ATXN7L3B	GSR	MALSU1
OSBPL8	NHLRC1	SAT2
RMND5A	NOS3	VIPR1
TTYH2	NR3C1	MTIF2
SNORD38B	PKP2	NNMT
RWDD2B	SREBF2	SH3GLB2
MVP	HSPB1	NDUFA1
NPLOC4	CREB3L2	SMPX
PUS7	SELENOK	MFSD11
SNHG12	APOE	VBP1
NDUFB9	ANK2	ZNF609
IL1R1	DDX3X	ARL6IP5
B4GALT5	JUN	DYNC1I2
NSDHL	SEC31A	NDUFS8
DIAPH1	TMED4	SLC25A4
TNRC6A	SCAP	EIF3M
PPP3CB	SEC24A	ZNF93
VDAC3	SOD2	CS
RNF122	MIA3	PARP2
ZNF682	HMGCR	CHCHD7
CISH	TGFB1	UQCRB
AP3D1	SNCA	ARRDC3
RAB13	ADIPOQ	TTC1
PPP1R3A	RTN3	NDUFS2
POR	TXN	ACTC1
TXLNA	SCN5A	SLC25A30
SNORA50A	EDEM1	ASB8
SGPP2	EIF2AK2	MICU1
CYP1B1	ASPH	MYL3
MID1	NOTCH3	AVL9
SNORD21	RPS27A	INSYN1
SSR3	LMAN2	NMNAT1
KLHL7	BSCL2	NDUFV2
MTHFD1L	CREB3L3	HDHD2
MRPL48	SEC13	ATP5MJ
LAMTOR3	RAB1A	PTGIS
TP53	CKAP4	MIR99AHG
TNFRSF1A	PSEN2	MYL7
ACSL1	PARP1	SYCP3
CNN3	TRAM1	FNDC5
SYNE1	PTGS2	DGAT2
BLM	ERLIN1	MRPL34
ATXN7	TAPBP	CUL5
MIDN	MAPK10	CKMT2
IFI16	RRBP1	MYOZ2
HDGFL3	SQSTM1	LNX1
IFITM2	RAB1B	SELENOW
MRPS30	ERGIC2	EGFR
TENT5C	SEC24B	SNRPC
LRRN3	CRHR1	SENP8
PLIN2	ESR1	MIX23
APOOL	CASP9	ALKBH7
TNIP2	CLN3	PRRC2B
KAT6B	CALM3	MRPS7
SNORA80E	DMD	MRPL27
MRPS10	VWF	CIAO2A
PXMP2	ARL6IP1	LMBR1L
MPPED2	TOR1A	SLC25A3
PTDSS1	SERPINA1	KRT10-AS1
UGCG	CASP8	UQCRH
CYC1	UFL1	FH
SLCO2A1	STIM2	HINT3
NET1	YIPF5	COX17
SMAD3	BNIP1	MBD1
DECR1	P4HTM	PSMA6
KHDRBS3	ALG1	MIR181B1
SLC25A37	CRP	BAIAP2
CD55	ATF3	PGAM2
DSTN	CAV3	COPS9
R3HDM2	ATL3	RNF24
CFAP97	MPO	LRPPRC
SNORA23	SESN2	ACVR2A
RMRP	PPIB	ARMCX2
MLLT11	CISD2	MRPL44
PTMA	LRRK2	STXBP1
NALF2	TAP1	GHITM
PECAM1	KEAP1	AIG1
RASSF8	POMC	MIR365A
PTGFRN	TMED2	COQ5
CDKL5	VEGFA	TRABD
TMEM214	AKT1	MKKS
UBALD2	INSIG2	GIN1
NDUFA8	CD4	POMP
LRRC10	PLN	NTPCR
ZFP36L1	UGGT1	IDH3B
BCL3	HSPA9	RBMS1
SCARNA7	JPH2	UQCR11
PYGM	NOX4	ETFA
TNFAIP1	EIF2AK1	PLXNB2
MLH1	ABL1	CUL4B
EOGT	RSAD2	APOBEC3C
EPM2AIP1	APOB	CALM2
NEK10	SAR1B	ATN1
NPPA	COPB1	COX7A2
CISD1	SLN	EPM2A
THBS1	CCL2	ASB7
AQP9	HERPUD2	BAZ1A
GLCE	GJA1	DLD
PACS1	SPAST	RCAN2
CRIM1	SGK1	ORC4
SLC25A40	STX17	RGS7BP
TP53I3	SEC62	ACAT1
PTPRK	CALM2	QARS1
RCHY1	GET3	SWAP70
ARL8A	TRIM13	ADCYAP1R1
SUCO	SEC24C	SRSF11
PIK3R1	HLA-B	NDUFS6
RAB31	CACNA1C	ZDHHC2
IMPDH2	ORAI1	TEAD1
PTRHD1	DDOST	TFAM
CASP4	TMBIM6	NBR1
EYS	PRNP	STAM2
ATP5F1A	PDIA6	SNORA46
NOX4	EIF4G1	METTL25
PLSCR1	BCL2L1	MCCC1
APOO	PRKCD	SLCO4A1-AS1
BCO2	EGFR	GRSF1
COQ10A	GBF1	H1-1
SNORA68	SLC37A4	TIMM22
CDK2	UBE2J1	COX8A
NDUFS3	PDCD6	PGS1
EBF1	SEC63	ARFGAP1
NAMPT	SEC61B	MIR221
HBD	EDEM2	DIP2B
KXD1	ALB	GLRX2
ZFP36	ESYT1	BLCAP
DNAJC19	VIM	SDHB
IL1RAP	CAPN3	CHD7
CARM1	TARDBP	SLIRP
CA14	DNAH8	ZSWIM1
ISCA1	ATL1	SNORA75
SLC25A26	MYOC	COX6C
RTN4	MAPK9	ALDOC
SRPRA	XDH	TACO1
MAP3K3	CANT1	MRPS18B
LSMEM2	RNF139	PCMT1
MRPS25	SERPINH1	DYNC1LI1
C1QTNF1	HTRA2	DMAC1
GRAMD1A	PREB	MRPL51
SDHD	OSBPL8	COX4I1
KLHL31	CAV1	MIRLET7C
SHC1	TAP2	ATP5F1C
PDE8A	TMED10	FAU
PELI1	BAK1	POLR3K
SLC25A30	PRDX4	FITM1
INSYN1	TMEM33	COX5B
NDUFB6	TFG	PSMB7
TPM3P9	SOAT1	SUCLA2
MID1IP1	SAR1A	MRPL11
PAQR9	HSD17B10	LSM3
SH3RF1	STUB1	H1-4
MTIF2	EDEM3	SUCLG1
LARP6	FOXO1	SLC2A14
RNU4-1	PINK1	C6orf136
SMPX	RYR3	ADGRL1
GM2A	RTN1	POLR2F
MIR30C2	VHL	TNNC1
DDX23	PRKAA1	MRPL41
G0S2	TEX264	CFAP126
ETV6	VAPA	RNF114
CDC42SE1	SEC24D	NDUFS1
PTPN3	RPN2	MSL1
GTPBP8	CYBA	TCF15
SNRPG	TRIP11	DCTN3
SLC25A20	BACE1	AIMP2
SLC25A39	TOR1B	DBI
TMED9	FOXO3	ECH1
ZFPM2	TLR4	ZC3HC1
SCN7A	AUP1	SCP2
ACTN1	RNF185	RNF40
RPGR	TECRL	KSR1
FNDC5	TMED9	CCAR1
AKAP1	GSK3B	SCOC
SAT2	HSPA1B	UIMC1
MRPS14	NFKB1	UBA3
KLHL38	UBQLN1	GTF2I
KLHL8	RCN2	ING3
SELENOS	TRAF2	GPATCH3
FLOT1	MOGS	IFT122
CDK17	ATM	FAM168B
ACKR1	DHCR24	RTN4IP1
SELENOM	PCSK9	MTF1
PM20D2	NOS2	MGST2
TSC1	STX18	FARS2
LDHA	FMR1	UQCRBP1
MRPL34	PMM2	ADH5
ADGRF5	UGGT2	HMBOX1
HSD11B1	STX5	CUTA
DET1	FAF2	GATA2
NREP	AHCYL1	GEN1
MYC	FKBP5	PSMB6
ALPL	TMEM208	SNORD81
IL4R	KCNE1	ZNF267
SLC29A2	G6PC1	LANCL2
MYL7	CEBPB	MRPS17
S100A8	MAPK3	NOL7
VBP1	UBA52	MMUT
ADAM23	TNFRSF10B	SLC7A2
ADSS2	CCDC47	YIPF5
XPO6	SLC8A1	ZNF684
SCARNA5	TXNIP	DLST
MARCHF3	IER3IP1	DOCK3
CHCHD7	CCDC88B	RPP25L
GRAMD1B	KCNJ5	ZNF486
SNORA5A	QRICH1	COA1
SFRP1	EGF	ZNF503
PRRC2B	CYP2E1	CDC26
MRPS28	COMP	HS1BP3
RNF19B	FOXRED2	INSIG2
ARRDC3	PIEZO1	ANAPC11
FRMD3	COMT	CACNB1
RNF125	BBC3	SUB1
PDZRN3	MAPT	PIN4
PNP	NQO1	HSD17B4
MRPS7	RAB10	MRPL58
PRPF19	G6PD	CALM3
ME2	RAB6A	NPY6R
KY	NLRP3	ZNF283
SNRPC	PON1	HSP90AA1
S100A9	COL7A1	YEATS4
YBX3	HLA-A	NNT
TIFA	STARD3	OXNAD1
HES1	BECN1	MRPS22
RNF217	CYP1A2	CDH13
STX11	LOC110806262	KDM5B
TOB1	EMC1	GOT2
ATP13A3	MAPKAPK2	RBP1
SYCP3	COPA	RGS9BP
SEMA6D	TG	ARMCX3
HINT3	CDKN1A	UQCC1
ARF3	TOR1AIP2	IL18BP
SMYD4	SEC23IP	RNU11
GMPR	ESYT2	MDH2
FAM78A	AQP11	ATP5MK
GCA	SRPRA	NDUFA2
EBF2	DSP	UQCRC2
PGAM2	EIF2AK4	PRADC1
NAV1	KTN1	AFG1L
AQP4	FKRP	HS2ST1
WTAP	POGLUT2	BCS1L
S100A12	GPR37	SARS2
CHRM2	PRKAA2	MRPS16
SPRING1	TMX3	ZBTB49
S100A11	GAPDH	CRLS1
EIF1AX	CYBB	KIAA1549
UQCRB	THBS1	C1RL
MAP1B	DNM1L	PSME3IP1
CHN2	VKORC1	PMPCB
ANP32A	F2	VPS36
ANO5	SLC2A1	TMEM184C
NPC1	UBB	ISCA2
UQCRH	HSPD1	GSTK1
C1R	TRPV4	TNNC2
A4GALT	CYB5R3	DCTN4
MS4A4A	APEX1	COA6
TPCN1	BCL2L11	ELP5
COX17	MZB1	EEA1
DOCK4	SEC22B	SNORD59A
KRT10-AS1	SHH	SNX3
PTGIS	MAP2K6	SLC25A24
OSGEPL1	CRYAB	SMIM30
NNMT	ATL2	ANKRD2
HVCN1	CYP1A1	AP1G2
NHLRC2	SEC23B	ZNF26
TGM2	KCNE2	TRMT61B
IRAK3	ZDHHC6	UNC50
ZNF181	DHCR7	CEP43
MFSD1	USO1	SLC25A33
STRADB	TMX2	NDUFA4
ASF1A	DMPK	ATP9A
LXN	SMPD1	BTAF1
CLIC6	SRP68	MDC1
SMC2	HTT	ASB5
DISP1	SRC	AHSA1
NDUFC1	GPX1	C15orf61
ACTC1	UBE2G2	SETD5
COQ5	ITPR3	NDUFS4
PLSCR4	HIF1A	IGSF5
FH	MAP1LC3A	PSMC6
GRB10	CLN6	COX14
EYA1	GABARAPL1	HAX1
MLF1	OXT	CCNO
PAG1	OSBP	SNAP23
HEATR5B	MAPK13	PLEKHJ1
BCOR	GPER1	OPA1
MS4A6A	NOTCH1	NFKBIZ
GHITM	P3H4	PPID
PRELID1	MDM2	CCDC68
LGR4	NPC1	KRTAP10-2
SEPTIN10	GBA	LRCH3
YWHAH	DPAGT1	SLC36A4
AIG1	MAP2K7	METTL18
ARHGAP10	UGT1A1	PSMC2
ASB8	NUPR1	C19orf33
SERPINE2	SCD	TIMM13
RNF10	PKD2	TAF13
CYP4B1	SCAPER	CEP83
PHKA2	ICMT	MTMR12
ASRGL1	HRC	PDIK1L
GJC1	LDLR	NDUFB8
LEAP2	F9	KLC2
AGTRAP	BET1	COPZ1
SNORA46	TMX1	MIR331
DGKD	CACNA1S	UQCRQ
IGFBP4	MBTPS1	TRANK1
CS	AGR2	ACADM
CERS6	CNIH4	MCEMP1
EIF1B	S100A1	IST1
COX7A2	JPH4	SLC26A10
SCARNA17	CASP7	ANKRD11
PTGIR	PPARG	EIF4A2
H1-1	PCSK6	MIR134
CMC2	BOK	DKK2
BCL11A	SMPD4	COX7A1
MCCC1	DRD2	VWC2
DDX21	UBXN8	KIF5C
IMPA2	UGT1A6	CNOT7
PHLDA1	TMEM214	TMEM160
SDAD1	ALG13	PGAP6
HIPK1	SEC61G	ACP1
PI15	RHOA	GNPAT
RBP4	RNFT1	NFYA
HNRNPF	PITPNB	SYVN1
FOSL2	PRDX2	FRMPD4
SNORA75	STT3A	ZSCAN26
GIN1	ARL6IP5	DUSP7
PDK4	EMC10	CNOT6L
SNORD4B	CREB1	GON7
SNORA3A	AKAP9	ZNF829
RNU4ATAC	PLEKHF2	SMDT1
RCL1	VCAM1	DAND5
FXYD5	PRDX1	RPL3
SEMA3C	VMP1	EDRF1-DT
PYGL	MAOA	ZZZ3
FNBP1L	PIGN	SLC30A9
QARS1	MTTP	NAB1
CST7	MAP1LC3B	HOGA1
TLN2	EPO	GOT1
PTPRE	BRSK2	RBM25
SLIRP	JAK2	GDI1
TACO1	STAU1	TMEM14B
YIPF2	MAP2K4	MDH1
PLCXD3	GABARAPL2	ATP5PD
MFAP5	INPP5K	BAZ2A
POLR3D	PIK3R1	NUDT7
FAM217B	HM13	PSMB5
TMEM116	TMCC1	COMTD1
ALDOC	ZW10	C1orf43
ADIPOQ	DNAJB12	AURKA
CCNL1	CASP12	HCCS
SLC5A1	RINT1	HINT1
CSRP2	RNF186	IRAK1BP1
FBXO40	TRIB3	DIPK1A
SNORA71D	SDHA	TRPC1
LSAMP	FICD	TEFM
UPP1	UBE2J2	TSEN2
SLC26A2	RAB2A	CHERP
ACTG1	LONP1	GLT1D1
SLC50A1	BRCA1	SMIM43
NPPB	SNTA1	CEL
PTBP1	HFE	RPP38-DT
ZPR1	MUC1	COQ7
SUCLA2	HSP90AB1	CHTOP
CAVIN4	IL10	BLVRB
IP6K2	PON2	ADCK2
ELL2	SDF2L1	DNAAF10
PPDPF	AIFM1	PTPN13
TMEM88	CAMK2G	OXSM
CHI3L1	TMED7	QRSL1
PPIC	EP300	ZNF669
EBF3	PRDX6	TMEM14C
ODC1	OSBPL3	PDHX
IL33	TUSC3	SMIM5
DMAC1	EDN1	RPL22
PTPRB	JPH1	MPL
SEC24D	MICB	PHKB
SLC29A1	ORMDL3	SDHAF3
EFEMP1	C9orf72	SAP18
RAB15	TMED1	HSPA9
TIMP1	ELN	CDK12
RDH10	GOLGA2	LENG8
SLCO5A1	TMTC3	TSNARE1
LSM3	SHISA5	MAPKAP1
H1-4	TF	BOLA3
TOMM22	EBP	MMP14
PAIP2B	SLC39A14	FAM104B
ACAT1	PTEN	IL5
EPB41L2	CTNNB1	PDE3A
PRICKLE1	GSTM1	CFAP45
EPB41L4B	UBA5	PHAX
STING1	HMGB1	KCNT2
METTL7A	IFNG	TMLHE
PHC2	NR3C2	MRPS36
NDRG3	SCP2	RAB3A
ZDHHC2	UBXN4	MTX2
LIFR	CERT1	GXYLT1
ITPRIP	ATG14	RAB1B
CCL11	F8	TMEM176A
PROX1	GRIA1	COA7
RNU4-2	GABARAP	BCKDHB
HILPDA	RCN1	TMEM251
SEMA4B	HSD11B1	PRICKLE3
FITM1	CARD14	BRD4
BTNL9	AKAP6	ELK4
TMEM144	RFT1	NDUFB1
MT1A	PIGK	CAPZA2
VCAN	GH-LCR	TMEM38A
ASB15	TSPO	NDUFA12
HAND2	P3H1	DIS3L
KIAA1217	POMT2	MRPL45
HRH2	ATR	BPGM
NCEH1	RAC1	TUBA8
GAB1	AGR3	FHL2
SQOR	ALG14	ANAPC15
SAT1	ADRB2	STAT1
ADHFE1	NCK1	EPB41L4A
CFAP126	PTGS1	SMIM4
IL1RL1	MPPE1	OCIAD1
LCN2	SP1	EEF1G
HAMP	TMCO1	DCUN1D5
PUM3	YKT6	THOC1
DGLUCY	PPP1R15B	RPL38
CDCA7L	EEF1A1	TUSC3
BAZ1A	LBR	CWC15
SCP2	ZC3H12A	ARL3
KCNK1	NAGLU	MPC1
SDHA	CASP2	GLIS2
STX2	MBTPS2	CEP20
KCTD10	CYP2D6	TRAPPC13
RPL22L1	ITPR2	EPB41
SH3KBP1	CDK1	CAB39
IFT57	CNR1	ZNF83
SLC7A2	FKBP1B	ATP5ME
ENO1	ATP1A3	MRPL30
PPRC1	INSR	PLCD3
THBS2	GRIN1	NUDT16
DLL4	HACD2	TMEM242
ZNF552	GET4	ZNF418
NRIP1	MCFD2	L2HGDH
CAT	IGF1	PTCH2
RUBCN	GRAMD1A	USP16
ADH5	CALHM1	SHISA6
KCNJ8	DBH	CLSTN3
CDH11	PIK3C3	ANKRD36
SYNPO2L	SCFD1	ZNF41
MCUB	SACM1L	COMP
FNDC3A	GLA	ZNF337
FIGN	ALG2	GLRX5
SERPINB1	TLR9	NDUFS5
C10orf71	UBL4A	MBNL3
PPARA	GET1	HMBS
GPR22	MYH7	THUMPD3
LRRC1	MAPKAP1	GFRA4
SP110	PDZD8	NONO
CCL2	CREBRF	NDRG2
IL1RAPL1	SHC1	RGCC
MMP8	ERMARD	UROD
RTN4IP1	HMGCLL1	PCCA
MPZL2	UBE2K	CHAF1A
MT1H	KDR	ZCRB1
NXPE3	SELENOF	CASC3
SH3RF2	HSPA13	SMC1A
PPP1R1C	CLN8	APOL6
LDLRAD3	LPCAT3	PTCD2
TUBE1	KCNJ11	C22orf15
LINC01128	JKAMP	CEMIP
LINC02880	DLD	ACAA1
PKP2	ZFAND2B	COA3
ASB14	BCL2L10	MRPS23
FLOT2	JPH3	TAMALIN
SDF2L1	EEF2	POP4
SLC9C1	SEC11A	NTRK3
RGS5	GPX7	KCTD9
INSR	EMC7	SPATS2
INSIG2	HGSNAT	PIGP
PPP1R13B	PABPC1	CEP170
VCL	KDSR	B4GALNT3
PFN1P2	SGTA	NRDE2
PLOD2	SCAMP5	SF3B1
SNORD81	GANAB	HEBP1
IFT122	G6PC3	NDUFB4
RPS13	NDRG1	LSM8
LPAR3	MOSPD2	UQCR10
COX10	UFM1	TAF6
TMEM165	NR1H2	RPL39L
KLF12	SOAT2	KIAA1586
EBP	MAP2K1	BIRC7
MRC1	GSTP1	KCNA2
SPATS2L	PRKCA	MRPL47
VSNL1	UNC93B1	ATP13A1
FAM118B	YIF1A	RNU5B-1
SNORA60	PTPN2	TFDP2
COA1	SGPP1	GTF3C4
MPEG1	MSRB3	PIM2
ASCC2	CDKN3	ADCK5
SNORA13	KIF1C	SLC38A7
SLC6A6	UMOD	PSMA4
RPP14	MX1	DOCK1
ZNF460	LACC1	OXA1L
MAPRE2	NSF	NFU1
SPHKAP	MFN2	B4GALT6
CCDC146	CHAT	CSF1
TRIM8	ACTB	CHST11
ASB11	GORASP1	ZNF48
LRRC14B	SCARA3	HSD17B8
FGF12	TFRC	ZNF616
SLC11A1	CDK5RAP3	FCMR
ERO1A	REEP4	SH3BP1
YARS1	MGST1	MPC2
LRRC8D	GORASP2	NCK2
DYNLT3	PDHA1	PTPRM
SLC39A14	PRL	NIPAL2
PNPLA4	FKBP4	GUCA1C
RBP1	GRAMD1B	ZNF605
NPY6R	AGER	SEC62
SNORA52	IL1A	PRCC
GNL3	ANXA5	RMDN1
RGN	TECR	AVPR2
IFRD1	PROC	MRGPRF
TC2N	POR	VDAC1
GTF2IRD1	CHRNE	TMEM220
RNU6ATAC	NBAS	SMG8
PFKM	SORT1	FABP3
PNO1	REEP1	INPP5J
EFNA1	CTSD	PCID2
GATB	SUMF2	ITGA11
ATP2B4	HTR2A	PABPC3
SLC2A13	SRP54	MTMR3
CPM	FAS	SNORD102
MMUT	PRDX3	SNORA65
CDH13	STARD3NL	MYH3
ICA1	PTGIS	OSBPL11
COA6	TGM2	PLEKHO2
RABGAP1L	DGAT1	MYNN
PPP3CA	STAT3	AMMECR1L
SMIM30	SET	MRPS27
HLTF	KCNJ2	ATP6V1D
C5AR1	CCND1	CCDC51
ABLIM2	PKD1	ZNHIT3
GNL2	HSD17B12	DST
LEO1	ANK1	FABP6
BTG2	TIA1	TSFM
PPM1K	NOTCH2	SHLD1
IL15RA	TMEM259	RNF213
ACSM3	UBAC2	ZNF830
TRMT61B	ZFYVE27	NTN3
ADCY5	CDK5	PDZD9
HHATL	HAX1	DBIL5P2
IER3	NOL3	SDHAF4
ABCC5	MICA	SPRED3
ANKRD2	MR1	OARD1
ABCD2	CP	ZNF451
SLC41A1	HLA-C	MRPS35
MTND1P23	PKM	RTF2
COL4A1	STT3B	DNAAF2
SERPINA1	RETREG1	EDN1
IGSF10	DPM1	PP7080
PLAUR	RNF183	FFAR4
ACACB	TRPA1	TJAP1
NDUFS4	SRPRB	SMG9
NSF	DNAJB14	TMEM89
DNAJC12	PPM1L	YWHAG
SERPINE1	IKBKG	GTF3C6
SLC2A12	DES	SATL1
CTSH	CTSB	SCAMP1
FSTL3	SSR2	ST3GAL2
ZNF622	NGLY1	HSPA6
SNORA20	CLCC1	RENBP
UGDH	COPE	TBK1
ASNS	CREBBP	CNOT3
TMEM14A	PPP3CA	ITPRID2
PROK2	NOS1	ASF1B
RNU5E-1	PML	WWC3
PITPNC1	MTHFR	PRKAR2B
ZDHHC9	CRHR2	DHRS11
GLRX	ICAM1	LCN6
WDR43	MAN1A1	MMADHC
SNORA58	MAP2K3	IFT81
ETV5	ZFYVE1	LKAAEAR1
MT2A	RNF5	R3HCC1L
ITGA3	CYP1B1	PHF21A
BDH1	PACS2	GNRH1
NFKBIZ	PIK3CG	SLC27A6
IP6K3	FURIN	TOR1AIP2
ATP1A2	ECPAS	GPN3
NIPSNAP2	ELAVL1	HNRNPH1
RCN1	SYT2	CACYBP
PIP5K1B	ABCD1	EIF4E
SNORA41	EIF4E	FYN
PTPN1	EMC3	ZNF592
SERPINA3	TRPM2	KHDC4
DAXX	PITPNM1	GRIA1
TRPS1	LEP	HJV
HAND2-AS1	CLGN	RNF111
ADAM19	SLC35B1	BTBD6
ITM2A	F5	PRSS16
KCNJ2	KRAS	NUDT8
IRF6	RHBDD1	ATF6B
EVA1C	C1R	TM6SF1
ASB12	TRAPPC11	GRHPR
SLC25A12	POMT1	HSBP1
NR4A3	SSR1	OR1F2P
CLEC2B	DUSP19	C4orf3
FMOD	GHRL	ERP29
TSPAN13	NLRP1	PEG10
TIMP4	TRAPPC2	ZNF705A
ZDBF2	CYP3A4	NDUFA6
ZFX	SRP72	TKTL2
ST3GAL6	ZMPSTE24	MBD6
CCDC68	MYC	HMGN5
PDE10A	PPARGC1A	NDUFAF5
HEY2	NPY	WDR83OS
LPIN1	CYP2C19	LHFPL6
RFTN2	EMC4	DDT
SPDYE7P	GATA1	KLF4
ARL6IP1	MGAT2	BCCIP
STK17A	KPNB1	TMEM186
SNORA74A	SEC31B	EMC4
ZNF521	DNAJB2	DMTF1
CD44	BTRC	GEMIN8
USP54	CD74	NCOA7
IGF1	BRCA2	RASGRP2
NUDT7	CLCN1	NSA2
C15orf61	PRDX5	SOD3
PAPPA	ADCYAP1	PHF13
HOGA1	EIF2B5	RGS14
TOM1	FN1	PAXIP1
RHOBTB2	CYB5A	PRKAG1
ZNF814	DSPP	LIPT2
BEX1	CD36	HIGD1A
RALGAPA2	TANGO2	DHPS
COX7B	DST	MRPL22
STEAP1	ATXN2	GDE1
ENO2	STK25	TP53INP2
MIR21	MYDGF	POLR2I
SNORD79	PLOD3	MPRIP
ALOX5	TNFRSF1A	ZNF350
ANGPTL4	KNG1	SGK1
MSMO1	SCYL1	CUL2
CYYR1	OXTR	NTHL1
PTX3	ABCD4	PFDN5
ADAMTS4	TMEM117	C17orf75
DPY19L2	RTN2	ZNF749
LYVE1	CDC42	ADAT2
SRXN1	DNAJB1	ATP6V0E2-AS1
YIPF1	BCAP29	NUDT9
SRGN	EMC2	PSEN2
NUP188	PLA2G6	TEX29
LINC00260	S100A9	RBM17
SLC25A27	GBA2	ERMAP
COL12A1	CALU	CBLB
DAP	ACTC1	NOL4L
ST8SIA6	ACTA1	PRR14
FLJ42393	EMC6	FAHD1
MTUS2	GADD45A	GMCL1
ANGPTL2	JAGN1	COX18
F13A1	ATF2	SEMA6C
FAM180A	MMGT1	SMARCA4
TMEM43	FANCD2	MRPL13
RPL3L	TMEM43	LSM5
FABP4	COL4A1	MRPL53
LPL	CYB5R4	TMEM151A
ZNF385D	PLOD2	BACH1
CAV1	TERT	UHMK1
SELL	SSR4	PHF8
RNU11	VCPIP1	PSMD14
MT1M	SLC25A1	MIR186
EIF2AK3	LMBRD1	REST
GRAMD4	USP19	SOS1
MEIS1	TRAPPC3	ARGLU1
SOD2	C1S	SPEN
CACNB2	NOS1AP	FAM229B
RIPOR2	GOSR1	ACOX2
RAB3A	HLA-DRA	THAP1
CSF3R	ELOVL4	WDR86
B3GALT2	SRP14	LEP
SCARNA12	VAMP7	IL20
UCHL1	NPLOC4	ACAD9
GARS1	SAMD8	ZNF564
TFPI2	RNF13	LINC01126
TUBA8	SVIP	MRPS15
SMIM5	REEP5	LINC02897
ANXA3	YWHAE	MIRLET7A1
ADGRG1	MARCHF6	VGLL3
GRB14	POP1	CENPP
JPH1	TTN	RIOX1
TP53INP1	TTR	PRPH2
TXLNB	TYR	SAYSD1
NEB	SGPP2	ARID1A
RGS6	TAPBPL	SMARCA1
HIF3A	KCNA2	CSGALNACT1
UACA	CIRBP	SLC25A46
SNORA24	SLC39A7	MRO
BACE2	FKBP10	VSTM4
CFAP20	EMC8	AFDN
SLC20A2	GRIN2A	BZW2
C3orf52	ACSL4	RALGDS
PDPN	HNRNPK	KYAT1
PDE8B	CPQ	GNMT
XIRP1	COL2A1	CX3CR1
PTCH2	ADCYAP1R1	POLB
ITGA5	RAB18	PTPRT
PANX1	SFTPC	GSTA4
SLN	PIGT	HKDC1
PAPPA-AS1	SRI	MANBAL
CD300LG	CES1	RAB4A
SNORD58A	FKBP1A	GLUD2
ADAMTS1	SGSH	CRLF1
IL1R2	IL1RN	EEF1A1
FCN3	DAPK1	ANTXR2
SERPINH1	LAMA2	IFI27
CH25H	MCL1	IKBKB
RNASE6	SDHB	ZNF426
TBX5	UGT1A9	MAPK14
TKT	HMOX2	GTF3A
PPBP	PLA2G4C	CCDC125
MYH9	RET	OR7E24
AQP7	FUS	MRM3
UCK2	MAPK8IP1	SH3BP5L
ELF3	NGF	TRMT13
NUBPL	RPS6KA3	ZBED4
B3GNT5	ACE	YAP1
ARFGAP3	AKR1B1	CRH
LDLR	HDAC6	GGT6
LIN9	APOA1	OCEL1
MT1F	SOD3	ADAMTSL4
CMBL	ATP7A	NADK
SNORD50A	VRK2	COPS4
ATP11A	RORA	LMBRD2
SLC2A4	DAXX	SMOC2
ARG1	F10	SMU1
MCAM	MLEC	HPF1
MBNL3	COL1A1	REPS1
SNORA71A	GOSR2	COPS5
F8	MMP9	DHCR7
JAK2	NCK2	DPY19L1
HIF1A	CGRRF1	CTDSPL
ENAM	PLOD1	MORN2
CLGN	BCHE	GHRH
MCTP2	CYP2B6	INTS3
AQP1	TXNRD1	TCP10L
SNORD104	MAOB	CRIPT
MYOM1	BGLAP	CHST10
CA1	HRAS	GK3P
STRIP2	OPA1	ATP5PB
EDIL3	IGF2BP1	SIAE
CD38	AGTR1	NGRN
MYBPC3	FGFR3	SMYD3
GCLM	ALPP	LYPLA1
CFB	ROCK1	PCBD2
TMEM176A	UCP2	DACT3
OSBPL6	HACD3	GGA1
SNORD46	IL15RA	MIDEAS
MT1X	CDH1	POF1B
LRRC2	OMA1	PCCB
SACS	GRIN2B	AP2A2
DPP4	FBN1	HMGCS1
PGM3	PIK3CA	SF1
MSN	USE1	PSMB2
RASSF5	TRPM4	BROX
GPNMB	CAMLG	TNFRSF14
KCNIP2	EMC9	PIBF1
GUCA1C	EMD	BPNT1
ICAM1	ILVBL	PSMC3
SCD	ACER1	CPNE3
CPNE4	EXT1	CSNK2A3
ELOVL5	PTPN11	RPA4
RNASE1	GDF15	GTF2H5
CORIN	MTDH	MRPL21
GCSAM	VDAC1	TRDMT1
CUTC	C2CD2L	SNRPD3
NAV2	MMP2	BEST2
MBD4	TBXAS1	ZNF79
GCNT2	THBS4	PRKCZ
OXCT1	UBQLN2	LOC93622
LDB3	SCN1A	LYRM2
APCDD1	RMRP	CD200
CCDC141	NOD2	MYO5A
DNAJB9	LRPAP1	YARS2
TDG	RNF19B	C1orf122
ENO3	UGT1A10	NDUFAF1
SELENOP	GLUD1	H1-2
MT1G	YWHAZ	PRKCSH
OLFM4	AGPAT1	C9orf64
MYH7B	RELA	EMC7
GADD45G	ALG11	RPL13AP20
NR1D2	LMAN1L	KMT2E
SGMS2	FAAH	HECTD2
SNORA65	PRKCSH	AMBRA1
EDNRA	UFC1	YOD1
SPRY4	HUWE1	ZCCHC8
PDLIM3	CBY1	ZNF598
ATP1A1	ENTPD5	ZNF513
FPR1	SORL1	AMPH
RGCC	TRAPPC5	PPP1R7
CCL3	CREB3L4	PTS
ZNF189	ATXN2L	PTX4
SHISA3	EEF1B2	WDR11
HMOX1	DICER1	NFAT5
PPP1R3C	DAB2IP	AP1M1
TRIB1	UFD1	RARRES2
PROS1	GOLPH3	SOD1
RGS4	DYSF	KPNA3
SNORD102	PPP1CA	TIMM17B
NKG7	SPTLC1	CD207
SLC27A6	DCSTAMP	ARNT
CSRP1	TLR3	NUDT22
SNORA21	TNFSF10	RNF7
CD34	NR1H3	IFTAP
BIRC3	ADAMTSL1	VSTM2B
SPP1	ARFGAP2	LAMA2
CD177	SERPINE1	IMMT
SNORD95	AGRN	FLJ40288
ADPRHL1	MAP3K7	CZIB
SNORD13P3	LRP6	WIPF1
TFRC	SERPINC1	RAMAC
ATP1B3	KPNA2	C2CD2L
ENPP2	UBE2D3	FAM76A
XIRP2	ACP1	UPF1
ATP1A3	B2M	TMEM141
CPNE5	ELOVL5	LINC01963
WBP1L	G6PC2	ZNF818P
ABHD18	SNAP25	SREK1IP1
MAPK4	TEX2	SZT2
DENND2C	ARSA	ANKRA2
FADS3	DHDDS	SIGLEC6
EDN1	CHEK1	FDX2
CA4	ATP13A2	DNAJC7
GJA5	PXN	BRICD5
CYBB	LGALS1	ILF3-DT
PAPSS2	BAG3	TMEM60
TREM1	CAPN2	WDFY3
LTBP2	NAPA	SNORD116-23
MXD1	SSR3	HINT2
S100A4	PDIA5	IMMP1L
C17orf75	UGT1A8	GAS6
FN3K	ATP5MK	FZR1
DEFA4	CAMK2A	FIGNL1
ALDH1A1	GCH1	LMBRD1
PLEKHA7	VMA21	JPH3
ACE2	NPM1	EPDR1
SELE	GPAT3	HS3ST5
VCAM1	MYH6	PAWR
TCP11L2	PLD3	SLC25A14
AKAP12	BMP2	MRGPRD
KLHL24	BSG	MED31
HYOU1	ABCC8	GIGYF1
RBM28	PSMD2	RFX2
CCL19	ATP2C1	LYPLAL1
CYREN	F7	UBE2I
FOLR2	CRAT	TOMM40L
ANKRD1	RPA1	LINC01405
PSD3	PSENEN	GAS7
VNN2	RARA	TMEM94
LRRC8B	NEPRO	COX7A2L
GATM	KCNQ2	KHSRP
TCF21	SIRT2	ZCCHC3
LCN6	DPM3	PIGT
MAOB	HLA-G	WDR61
CCL18	IL2	SMG6
CHRDL2	PCNA	GGPS1
RNU5A-1	EGR1	ZNF665
GPC4	GPAA1	DMGDH
FYB2	ABCG1	INTS6L
HAS2	CDIPT	H2AC20
ITLN1	TRAPPC9	YY1
SNORD13P1	NPPB	NEDD8P1
C1QB	PLPP3	NANP
SPOCK1	AFG3L2	LOC100128288
FAXDC2	PDLIM1	CLIP3
RRM2B	PRKD1	SETD9
TNNT3	HCRT	RPS20P27
TNFAIP6	PIGA	SUPV3L1
SNORD63	RPTOR	APPL2
EMCN	SIRT3	ZNF641
CD24	HSPG2	KLHDC10
DNAJB1	PIK3R2	MOV10
CXCL8	HSPA6	DNAH1
PHLDB2	GRP	PUF60
LOC105370792	VCL	TSEN15
HK2	YIF1B	SMG5
FNIP2	CAMK2D	TSG101
CNTNAP1	PCK1	CYP2D6
ARMCX6	DAD1	ARHGAP5-AS1
VSIG4	SLC6A1	PHF12
FMO2	DNAJA1	MEAK7
RASL11A	STAT1	RAB22A
TPM3	COPG1	FURIN
CHST9	ANKLE2	ODAD3
	CYP17A1	TARDBP
	SLC1A1	ACSL3
	ITGB1	ACVR2B
	TREM2	NUP153
	ACTG1	PAQR3
	VPS33A	SGSM2
	SLC37A1	MTCH2
	KCNMA1	NR0B1
	FBXO6	LANCL1
	ABCA1	GPR179
	SELENOT	EGF
	NOX5	CDK5
	TLR2	L3MBTL3
	PARP16	DTX1
	COL13A1	ATG13
	BID	PHKG1
	LAMP2	MRPS18A
	GPX8	TMCO3
	PLA2G4A	ATP5F1EP2
	PPARA	ZBED3
	LGI4	CHCHD1
	YBX1	LCNL1
	MSRA	ZNF165
	UGT1A7	FBXL5
	CACNA1A	MFF
	UQCRFS1	CMKLR1
	FLT3	KBTBD12
	RAP1GDS1	CRK
	WWOX	COPS7B
	ARSH	MAGEE2
	PIGC	UBB
	ALDH3A2	PDLIM2
	UGT1A4	HSCB
	NACA	ACTR6
	ALPL	EXOC4
	MSRB1	EXTL3
	COLGALT1	CNPY1
	SLC27A2	TRAPPC3
	PIGB	SRRM4
	CUL3	MRPL24
	UGT1A3	TSR2
	PMEL	PATL2
	YTHDF2	PPP4R2
	TRAPPC4	DACT2
	TRA	ADAMTS2
	LPL	TIPRL
	KMT2B	CDC25B
	SLC4A1	TTC37
	UBQLN4	GGA3
	ATP1A1	IL17RA
	TRPV1	SNORD116-16
	SETD2	BRK1
	PRKRA	ALDH3B1
	CYP19A1	ODF2L
	LGALS3	ZNF517
	POFUT1	KDM4C
	YOD1	SKI
	TAOK3	SELENOK
	PTPRC	OR1N2
	MIR34A	SLC8A2
	DLAT	UFL1
	RPE65	PTPN23
	GFAP	DOP1B
	LRIT3	GLOD4
	FAM120A	GOLGA4-AS1
	TRAF6	UBE2K
	EPHX1	RFC3
	UCHL1	PRH2
	UVRAG	RPL26L1
	PLP1	SLC18A3
	CDK2	ITGAE
	SI	ARL14EP
	PARG	BCAS2
	UBE2D2	IER3IP1
	CCDC88A	HROB
	SLC8A3	AFAP1
	SCN10A	LOC284912
	EOGT	UBR5
	EIF5A	C6orf226
	NPC2	TIMM10
	KCNN4	AKR1B10
	AGT	SLC10A4
	ELOVL2	COMMD2
	ANXA2	LIN7C
	PIGH	CYP46A1
	NSFL1C	IAH1
	TM7SF2	SCTR
	DPM2	ARL1
	XIAP	GPR171
	TH	RUNX3
	PIGS	ATG101
	BAD	MYL5
	PSMA7	USE1
	RACK1	MAGI3
	HTR1A	ABCB9
	USP13	ABCA3
	VAMP1	CSTF2T
	PNKD	SDHAF2
	WDR83OS	RFK
	USP9X	TADA1
	H2AX	GAS6-AS1
	ADAMTS13	SUGCT
	UGT1A	RPS14
	CASP1	ZFP36L2
	FITM2	KIRREL3-AS3
	MET	GALNT15
	USP14	CAVIN1
	ARF1	NDUFA11
	PPIA	CC2D1A
	ASL	FLJ13224
	SEC22A	FLJ43315
	IL18	HSP90AA4P
	PTPA	MRPL18
	RASGRF2	TFB1M
	TGFA	FNBP4
	PPIF	TAPBP
	TRAP1	SLC25A5
	LRRC59	DCTN6
	HSPA1L	PARK7
	KL	TMEM255B
	RAB3GAP1	ERLIN2
	NRG1	MATN2
	FASLG	KRBOX5
	CYP2A6	TTC14
	TBL2	OR2G2
	PMAIP1	TROAP
	CYP2C9	PHETA1
	CDKAL1	COPS3
	HP	ARHGAP17
	PEMT	MRPL19
	VKORC1L1	RBM34
	HTR3A	L3MBTL1
	MEF2C	SMIM8
	PDHB	INTS1
	ELOVL7	ZNF287
	NDUFS4	PCED1A
	HSPA2	ATP6V0A1
	COPB2	KANSL1
	CDKN2A	MRPL20
	ATG9A	ZNF530
	TFEB	RAD51C
	TRAPPC12	COPZ2
	ACSL3	MYO9B
	CSNK2A1	UBE2E1
	CHP1	EMC2
	TRPM8	ZIK1
	UGT1A5	BRD3
	TTF2	INVS
	IAPP	CACNA1C
	PNPLA6	CNTROB
	PURA	FAM174A
	FLNB	DOCK6
	CERS6	DNAJC30
	ARRB1	SLC22A18
	NF1	NHLRC1
	TESPA1	ZNF646
	HNRNPU	FKBP4
	HLA-DRB1	FAM20A
	MAN2B1	GUF1
	KCNB1	MRPS21
	LIPC	RBM33
	RUVBL2	SCARF1
	CFLAR	ARID4B
	PALS1	ATG3
	SMPD2	WAS
	RPL10	KCTD19
	SPCS2	DIABLO
	SMN1	PELI2
	NCLN	ZNF219
	SERPINI1	ADGRD2
	HADHB	CSTF1
	CDH2	TIAM2
	NIBAN1	TIGIT
	UBE2N	MT1E
	AGPAT2	PTPMT1
	GFPT1	CTDSP2
	MYRF	METTL5
	BRAF	TACR1
	PRKDC	STXBP2
	ULBP1	PRPH
	PRKAB1	NUDT2
	LIN28A	ANKRD52
	RIC3	CAPN6
	DRD1	EXTL1
	DUOXA1	LCMT1
	ANKS4B	EPS8L2
	HSD11B2	TUBGCP6
	OLR1	DUSP28
	KCNIP4	CTC1
	MEF2A	ATF7
	LMNB1	ATP9B
	CASR	KASH5
	SEC22C	CRADD
	SERPINA2	MRPS26
	SELP	MRPL40
	EIF2B1	ARMCX4
	PEX11B	ZNF271P
	AVP	CREG1
	PLCG1	EMG1
	PDE5A	ZNF208
	ACBD3	CUL3
	QDPR	RARS1
	CR1	ZNF251
	TIAL1	EXO1
	ZDHHC4	ZDHHC4
	EEF1D	LIF-AS2
	TPM1	RAP1A
	TMEM67	GRPEL2
	CHRM3	LINC00334
	LPCAT1	GPR183
	ATF1	FAM167B
	PTK2	ADCY3
	GOLGB1	MRFAP1L1
	CSTB	DCP1B
	LDHA	LRRC19
	CASC3	TMEM101
	ERBB2	MAFG
	ATG7	HSPA4
	CLN5	NARS2
	NCSTN	C1D
	SYNCRIP	INE1
	PLG	KCNQ1
	NUP210	TBCB
	SGF29	LUC7L
	YY1	PCF11
	ELOVL1	S100A2
	MUC5AC	PPFIA3
	NRAS	MGMT
	SLC9A1	RFX4
	OPRM1	HDHD5
	HNF4A	PPCS
	NSDHL	TSN
	STEEP1	CCKBR
	FGF2	KMT2A
	TOR1AIP1	METAP1D
	MIR199A1	CRAMP1
	AIMP1	LAMA5
	PEF1	RBMX2
	STARD5	SCAF4
	TRPC1	ATP6V1E1
	DLG1	ZNF300
	EZH2	TTC22
	CDKN1B	HPS1
	CYP21A2	TMEM18
	MYLK	ATRAID
	E2F1	OMG
	SRL	MAD2L1BP
	KRT8	KRTAP12-2
	TLR7	HCLS1
	CTH	AGMAT
	BLZF1	AHDC1
	GH1	ANAPC13
	POMP	LSM1
	RPLP0	BATF
	PTP4A1	EP300
	IGF1R	GTF2F2
	STXBP1	CABLES2
	OPRD1	C15orf40
	UBE2D1	AKT1S1
	TMEM199	ROMO1
	NR4A1	GPATCH8
	TJP1	PBXIP1
	RPS6	SC5D
	GABRA1	EAPP
	EPAS1	SARNP
	TRAM2	KCNJ13
	NDUFS8	FNTA
	DGAT2	HDDC2
	SPAG5	MROH8
	TSC1	HEBP2
	CCK	NLRP9
	UBXN2B	UQCC2
	NPPA	MRPL57
	SLC2A4	ZNF416
	DEGS1	C1QTNF9B
	DYNC1H1	AAMP
	GTF2I	KCTD12
	ELOVL3	LSM4
	PROS1	C1orf116
	MATN3	KMT2C
	FGFR4	TCF7L1
	HLA-DPB1	TRPT1
	ENPP1	SRRM2
	DYRK1A	BLVRA
	CCL4	SIVA1
	BIRC2	ZNF234
	DHX36	C12orf57
	F3	SF3B6
	CD59	TCEAL8
	DELE1	TMEM230
	MECP2	TRIM56
	STK39	MRTFA
	LRP2	OLA1
	KRTCAP2	NUP37
	ABCC6	GPR143
	RAF1	CYB5B
	NAT8	PIN1
	PREP	PINK1-AS
	C6orf120
	DDHD1
	GCLC
	C3orf52
	CYP51A1
	HACE1
	MIR21
	VDR
	PRKCQ
	LSG1
	CCN2
	GPI
	PGRMC1
	LAMP1
	SPP1
	FGF21
	ATXN3
	RPS3
	MYO9A
	TGFBR1
	CAST
	ACSF3
	ACER3
