# Supplementary material for: Role of immune-related endoplasmic reticulum stress genes in sepsis-induced cardiomyopathy: Novel insights from bioinformatics analysis
Source: PLoS One. 2024 Dec 13;19(12):e0315582. doi: 10.1371/journal.pone.0315582 (PMC11642931; doi:10.1371/journal.pone.0315582)
Supplement: S4 Table — (XLSX) [file pone.0315582.s007.xlsx]

## Sheet: Sheet1
Supple Tab 4 The degree score of 13 DE-ERSRGs
Genes	Degree
NUPR1	2
INSIG2	4
NDUFS4	4
CP	6
GJA1	6
NOX4	8
PDHB	8
PTGIS	8
SCP2	8
ACTC1	10
DLAT	10
EDN1	10
NSDHL	12
