# Supplementary material for: Role of immune-related endoplasmic reticulum stress genes in sepsis-induced cardiomyopathy: Novel insights from bioinformatics analysis
Source: PLoS One. 2024 Dec 13;19(12):e0315582. doi: 10.1371/journal.pone.0315582 (PMC11642931; doi:10.1371/journal.pone.0315582)
Supplement: S5 Table — (XLSX) [file pone.0315582.s008.xlsx]

## Sheet: Sheet1
Supple Tab 5 GO enrichment analysis
Category	Term	Count	%	PValue	Genes	List Total	Pop Hits	Pop Total	Fold Enrichment	Bonferroni	Benjamini	FDR
GOTERM_CC_DIRECT	GO:0045254~pyruvate dehydrogenase complex	2	28.5714	0.00145391	DLAT, PDHB	7	5	20624	1178.51	0.0551639	0.0453455	0.0453455
GOTERM_MF_DIRECT	GO:0034604~pyruvate dehydrogenase (NAD+) activity	2	28.5714	0.00189898	DLAT, PDHB	7	6	18945	902.143	0.0732131	0.0778583	0.0778583
GOTERM_BP_DIRECT	GO:0006086~acetyl-CoA biosynthetic process from pyruvate	2	28.5714	0.00216172	DLAT, PDHB	7	7	19414	792.408	0.328463	0.395594	0.395594
GOTERM_CC_DIRECT	GO:0005967~mitochondrial pyruvate dehydrogenase complex	2	28.5714	0.00232541	DLAT, PDHB	7	8	20624	736.571	0.0867966	0.0453455	0.0453455
GOTERM_CC_DIRECT	GO:0005739~mitochondrion	4	57.1429	0.00599492	SCP2, NOX4, DLAT, PDHB	7	1458	20624	8.08309	0.209038	0.0779339	0.0779339
GOTERM_BP_DIRECT	GO:0042554~superoxide anion generation	2	28.5714	0.00739539	EDN1, NOX4	7	24	19414	231.119	0.744826	0.492713	0.492713
GOTERM_BP_DIRECT	GO:0006694~steroid biosynthetic process	2	28.5714	0.0092371	NSDHL, SCP2	7	30	19414	184.895	0.818686	0.492713	0.492713
GOTERM_BP_DIRECT	GO:0006099~tricarboxylic acid cycle	2	28.5714	0.0107697	DLAT, PDHB	7	35	19414	158.482	0.863628	0.492713	0.492713
GOTERM_BP_DIRECT	GO:0006006~glucose metabolic process	2	28.5714	0.0196197	DLAT, PDHB	7	64	19414	86.6696	0.973903	0.718083	0.718083
GOTERM_BP_DIRECT	GO:0043406~positive regulation of MAP kinase activity	2	28.5714	0.0235655	EDN1, NOX4	7	77	19414	72.0371	0.987574	0.718749	0.718749
