# Supplementary material for: Role of immune-related endoplasmic reticulum stress genes in sepsis-induced cardiomyopathy: Novel insights from bioinformatics analysis
Source: PLoS One. 2024 Dec 13;19(12):e0315582. doi: 10.1371/journal.pone.0315582 (PMC11642931; doi:10.1371/journal.pone.0315582)
Supplement: S6 Table — (XLSX) [file pone.0315582.s009.xlsx]

## Sheet: Sheet1
Supple Tab 6 KEGG enrichment analysis
Category	Term	Count	%	PValue	Genes	List Total	Pop Hits	Pop Total	Fold Enrichment	Bonferroni	Benjamini	FDR
KEGG_PATHWAY	hsa00785:Lipoic acid metabolism	2	28.5714	0.0133958	DLAT, PDHB	7	19	8465	127.293	0.37626	0.306506	0.306506
KEGG_PATHWAY	hsa00020:Citrate cycle (TCA cycle)	2	28.5714	0.0210827	DLAT, PDHB	7	30	8465	80.619	0.525638	0.306506	0.306506
KEGG_PATHWAY	hsa00620:Pyruvate metabolism	2	28.5714	0.0328642	DLAT, PDHB	7	47	8465	51.459	0.6895	0.306506	0.306506
KEGG_PATHWAY	hsa00010:Glycolysis / Gluconeogenesis	2	28.5714	0.0465733	DLAT, PDHB	7	67	8465	36.0981	0.811611	0.306506	0.306506
KEGG_PATHWAY	hsa05410:Hypertrophic cardiomyopathy	2	28.5714	0.0621382	EDN1, ACTC1	7	90	8465	26.873	0.894109	0.306506	0.306506
KEGG_PATHWAY	hsa04933:AGE-RAGE signaling pathway in diabetic complications	2	28.5714	0.0688392	EDN1, NOX4	7	100	8465	24.1857	0.917612	0.306506	0.306506
KEGG_PATHWAY	hsa04066:HIF-1 signaling pathway	2	28.5714	0.0748359	EDN1, PDHB	7	109	8465	22.1887	0.934286	0.306506	0.306506
KEGG_PATHWAY	hsa01100:Metabolic pathways	4	57.1429	0.0780003	NSDHL, SCP2, DLAT, PDHB	7	1541	8465	3.13896	0.941712	0.306506	0.306506
KEGG_PATHWAY	hsa01200:Carbon metabolism	2	28.5714	0.0788158	DLAT, PDHB	7	115	8465	21.0311	0.94349	0.306506	0.306506
