# Supplementary material for: Role of immune-related endoplasmic reticulum stress genes in sepsis-induced cardiomyopathy: Novel insights from bioinformatics analysis
Source: PLoS One. 2024 Dec 13;19(12):e0315582. doi: 10.1371/journal.pone.0315582 (PMC11642931; doi:10.1371/journal.pone.0315582)
Supplement: S7 Table — (XLSX) [file pone.0315582.s010.xlsx]

## Sheet: Sheet1
Supple Tab 7 GSEA results
ID	Description	setSize	enrichmentScore	NES	pvalue	p.adjust	qvalue	rank	leading_edge	core_enrichment	NES_1
R-HSA-1428517	R-HSA-1428517	The citric acid (TCA) cycle and respiratory electron transport	161	0.758968	2.60305	0.00160772	0.0778383	0.0675009	2485	tags=57%, list=13%, signal=49%	54704/4709/2110/4706/51300/4711/5162/1340/516/4704/518/1737/9377/4715/54205/1537/4702/29078/506/498/4708/93058/4722/1350/6392/4712/3939/4729/4720/4728/4200/539/522/7381/7388/4717/2271/10632/4694/1431/10128/10975/3420/5166/2108/1738/51204/6390/1351/8803/1329/4726/8802/1327/137872/4719/6389/1345/509/55744/5160/1743/23530/7385/4191/4695/4724/84987/27089/4697/4698/1349/4714/9481/10476/8050/8801/55967…	2.60305
R-HSA-163200	R-HSA-163200	Respiratory electron transport, ATP synthesis by chemiosmotic coupling, and heat production by uncoupling proteins.	110	0.779959	2.55585	0.00169205	0.0778383	0.0675009	2304	tags=59%, list=12%, signal=52%	4709/2110/4706/51300/4711/1340/516/4704/518/9377/4715/54205/1537/4702/29078/506/498/4708/93058/4722/1350/6392/4712/4729/4720/4728/539/522/7381/7388/4717/10632/4694/10128/10975/2108/51204/6390/1351/1329/4726/1327/4719/6389/1345/509/55744/7385/4695/4724/84987/27089/4697/4698/1349/4714/9481/10476/55967/4707/521/80224/4725/29796/374291	2.55585
R-HSA-611105	R-HSA-611105	Respiratory electron transport	90	0.77931	2.49315	0.00175747	0.0778383	0.0675009	2485	tags=62%, list=13%, signal=54%	4709/2110/4706/51300/4711/1340/4704/9377/4715/54205/1537/4702/29078/4708/93058/4722/1350/6392/4712/4729/4720/4728/7381/7388/4717/4694/10128/10975/2108/51204/6390/1351/1329/4726/1327/4719/6389/1345/55744/7385/4695/4724/84987/27089/4697/4698/1349/4714/55967/4707/80224/4725/29796/374291/4710/1353	2.49315
R-HSA-6799198	R-HSA-6799198	Complex I biogenesis	50	0.78419	2.31126	0.00178571	0.0778383	0.0675009	3115	tags=68%, list=17%, signal=57%	4709/4706/51300/4711/4704/4715/4702/29078/4708/4722/4712/4729/4720/4728/4717/4694/4726/4719/55744/4695/4724/4698/4714/55967/4707/80224/4725/374291/4710/4716/4723/4700/25880/79133	2.31126
R-HSA-71406	R-HSA-71406	Pyruvate metabolism and Citric Acid (TCA) cycle	55	0.705319	2.12759	0.00172414	0.0778383	0.0675009	2482	tags=49%, list=13%, signal=43%	54704/5162/1737/6392/3939/4200/2271/1431/3420/5166/1738/6390/8803/8802/137872/6389/5160/1743/23530/4191/8050/8801/51660/25874/79944/5467/7416	2.12759
R-HSA-9707564	R-HSA-9707564	Cytoprotection by HMOX1	56	0.704427	2.12452	0.00173611	0.0778383	0.0675009	1738	tags=38%, list=9%, signal=34%	3043/6774/1340/9377/54205/10498/1350/10128/51204/1351/1329/1327/1345/5465/81502/84987/4697/1349/4780/6907/645	2.12452
R-HSA-5368287	R-HSA-5368287	Mitochondrial translation	90	0.644347	2.06138	0.00175747	0.0778383	0.0675009	2631	tags=42%, list=14%, signal=37%	51650/54948/51318/54148/10240/51642/10884/55173/64432/9553/4528/63931/64981/28957/51081/51264/65080/28973/64975/65003/219402/51373/3396/51021/56945/51258/29088/92259/51253/51263/51649/54516/5018/57129/10102/60488/63875/23107	2.06138
R-HSA-5368286	R-HSA-5368286	Mitochondrial translation initiation	84	0.654592	2.05922	0.00182149	0.0778383	0.0675009	2631	tags=43%, list=14%, signal=37%	51650/54948/51318/54148/10240/51642/10884/55173/64432/9553/4528/63931/64981/28957/51081/51264/65080/28973/64975/65003/219402/51373/3396/51021/56945/51258/29088/92259/51253/51263/51649/5018/57129/60488/63875/23107	2.05922
R-HSA-9752946	R-HSA-9752946	Expression and translocation of olfactory receptors	339	-0.522079	-2.04782	0.00287356	0.085571	0.0742066	5158	tags=45%, list=27%, signal=34%	135941/127066/8590/284383/26658/219487/390429/401667/81300/390883/219447/442361/346525/390442/285659/26492/392138/390323/127059/81696/219473/119694/127069/390072/8383/390190/130075/26531/81341/26248/135946/283694/390260/390093/283365/219959/390445/26219/390037/219982/284521/26476/219956/391194/125962/121364/219952/442194/403239/390067/81282/81469/219429/390059/81050/441911/79324/390148/390058/338…	2.04782
R-HSA-6785807	R-HSA-6785807	Interleukin-4 and Interleukin-13 signaling	106	0.623141	2.03849	0.00171233	0.0778383	0.0675009	2150	tags=22%, list=11%, signal=19%	3726/1052/6774/3597/9021/948/604/7157/5295/4609/3566/7076/6356/3934/6347/207/9655/240/2162/3320/3718/3717/3091	2.03849
R-HSA-8949613	R-HSA-8949613	Cristae formation	25	0.793449	2.02635	0.00186916	0.0778383	0.0675009	2029	tags=56%, list=11%, signal=50%	516/518/139322/506/498/79135/539/522/10632/509/10476/10651/521/3313	2.02635
R-HSA-5419276	R-HSA-5419276	Mitochondrial translation termination	84	0.644079	2.02614	0.00182149	0.0778383	0.0675009	2631	tags=42%, list=14%, signal=36%	51650/54948/51318/54148/10240/51642/10884/55173/64432/9553/63931/64981/28957/51081/51264/65080/28973/64975/65003/51373/3396/51021/56945/51258/29088/92259/51253/51263/51649/54516/5018/57129/60488/63875/23107	2.02614
R-HSA-5389840	R-HSA-5389840	Mitochondrial translation elongation	84	0.643787	2.02522	0.00182149	0.0778383	0.0675009	2631	tags=42%, list=14%, signal=36%	51650/54948/51318/54148/10240/51642/10884/55173/64432/9553/63931/64981/28957/51081/51264/65080/28973/64975/65003/51373/3396/51021/56945/51258/29088/92259/51253/51263/51649/5018/57129/10102/60488/63875/23107	2.02522
R-HSA-381753	R-HSA-381753	Olfactory Signaling Pathway	347	-0.512208	-2.01787	0.00280112	0.085571	0.0742066	5158	tags=44%, list=27%, signal=33%	135941/127066/8590/284383/26658/219487/390429/401667/81300/390883/219447/442361/346525/390442/285659/26492/392138/390323/127059/81696/219473/119694/127069/390072/8383/390190/130075/26531/81341/26248/135946/283694/390260/390093/283365/219959/390445/26219/390037/219982/284521/26476/219956/391194/125962/121364/219952/442194/403239/390067/81282/81469/219429/390059/81050/441911/79324/390148/390058/338…	2.01787
R-HSA-71403	R-HSA-71403	Citric acid cycle (TCA cycle)	22	0.813583	2.01497	0.00186567	0.0778383	0.0675009	1800	tags=64%, list=10%, signal=58%	6392/4200/2271/1431/3420/1738/6390/8803/8802/6389/1743/23530/4191/8801	2.01497
R-HSA-1592230	R-HSA-1592230	Mitochondrial biogenesis	87	0.622549	1.97186	0.0018018	0.0778383	0.0675009	2806	tags=40%, list=15%, signal=34%	516/518/801/54205/139322/506/498/79135/10498/539/522/10632/7019/133522/23409/805/23082/5465/509/808/2551/6907/10476/6648/1385/10651/521/3313/2553/211/5563/55735/4209/5564/2101	1.97186
R-HSA-1268020	R-HSA-1268020	Mitochondrial protein import	57	0.651231	1.96703	0.00176056	0.0778383	0.0675009	2029	tags=40%, list=11%, signal=36%	516/29090/1537/506/498/131118/79145/10063/291/1431/56942/29928/56993/9512/388753/9868/617/26517/8604/4714/10651/10469/3313	1.96703
R-HSA-9725371	R-HSA-9725371	Nuclear events stimulated by ALK signaling in cancer	18	0.810995	1.92807	0.00382409	0.085571	0.0742066	1028	tags=33%, list=5%, signal=32%	3726/6774/5595/9978/51530/1051	1.92807
R-HSA-177929	R-HSA-177929	Signaling by EGFR	49	0.649566	1.89749	0.00363636	0.085571	0.0742066	1579	tags=33%, list=8%, signal=30%	10252/5796/5295/6464/5774/102/55824/1956/10254/6455/2549/30011/2060/5782/58513/6233	1.89749
R-HSA-5628897	R-HSA-5628897	TP53 Regulates Metabolic Genes	81	0.599465	1.89417	0.00176678	0.0778383	0.0675009	3045	tags=43%, list=16%, signal=36%	58528/1340/9377/27327/54205/8649/7157/25824/10542/1350/7248/7533/10128/51204/1351/1329/1327/23112/1345/207/84987/5728/4697/27161/1349/10971/7534/64121/5563/1353/5564/83667/7532/27244/7249	1.89417
R-HSA-163210	R-HSA-163210	Formation of ATP by chemiosmotic coupling	14	0.840782	1.89415	0.00189036	0.0778383	0.0675009	2002	tags=71%, list=11%, signal=64%	516/518/506/498/539/522/10632/509/10476/521	1.89415
R-HSA-451927	R-HSA-451927	Interleukin-2 family signaling	43	0.671349	1.89068	0.00382409	0.085571	0.0742066	2141	tags=28%, list=11%, signal=25%	9846/6774/6655/5295/6464/2185/3563/3601/6777/3567/3718/3717	1.89068
R-HSA-8848021	R-HSA-8848021	Signaling by PTK6	53	0.628578	1.88282	0.0034904	0.085571	0.0742066	2775	tags=36%, list=15%, signal=31%	6774/9021/10656/1017/1956/10657/207/5770/27043/9844/6233/6725/2069/3091/10457/6421/5879/1793/1027	1.88282
R-HSA-9006927	R-HSA-9006927	Signaling by Non-Receptor Tyrosine Kinases	53	0.628578	1.88282	0.0034904	0.085571	0.0742066	2775	tags=36%, list=15%, signal=31%	6774/9021/10656/1017/1956/10657/207/5770/27043/9844/6233/6725/2069/3091/10457/6421/5879/1793/1027	1.88282
R-HSA-389661	R-HSA-389661	Glyoxylate metabolism and glycine degradation	29	0.711803	1.87159	0.00378072	0.085571	0.0742066	2363	tags=48%, list=13%, signal=42%	4706/5162/1737/5827/1738/2806/5160/1743/8528/112817/8050/11019/1629/594	1.87159
R-HSA-1839117	R-HSA-1839117	Signaling by cytosolic FGFR1 fusion mutants	16	0.809629	1.8711	0.00191571	0.0778383	0.0675009	1421	tags=31%, list=8%, signal=29%	9846/6774/5295/6777/11116	1.8711
R-HSA-9700206	R-HSA-9700206	Signaling by ALK in cancer	53	0.623784	1.86846	0.0034904	0.085571	0.0742066	2915	tags=38%, list=15%, signal=32%	3726/6774/5295/6464/6238/5595/53335/4008/9978/51530/1051/7414/9451/1937/4627/4478/5573/597/57674/6776	1.86846
R-HSA-9725370	R-HSA-9725370	Signaling by ALK fusions and activated point mutants	53	0.623784	1.86846	0.0034904	0.085571	0.0742066	2915	tags=38%, list=15%, signal=32%	3726/6774/5295/6464/6238/5595/53335/4008/9978/51530/1051/7414/9451/1937/4627/4478/5573/597/57674/6776	1.86846
R-HSA-8983432	R-HSA-8983432	Interleukin-15 signaling	14	0.828707	1.86695	0.00189036	0.0778383	0.0675009	1239	tags=43%, list=7%, signal=40%	9846/6774/6655/6464/3601/6777	1.86695
R-HSA-9674555	R-HSA-9674555	Signaling by CSF3 (G-CSF)	30	0.697557	1.85987	0.00374532	0.085571	0.0742066	2141	tags=30%, list=11%, signal=27%	9846/6774/9021/6464/8065/6777/6233/1441/3717	1.85987
R-HSA-8949215	R-HSA-8949215	Mitochondrial calcium ion transport	22	0.749252	1.85564	0.00373134	0.085571	0.0742066	3236	tags=55%, list=17%, signal=45%	5245/7419/8165/10367/55013/9512/91689/10939/6687/7416/10730/7417	1.85564
R-HSA-5660526	R-HSA-5660526	Response to metal ions	14	0.816626	1.83973	0.00378072	0.085571	0.0742066	2751	tags=79%, list=15%, signal=67%	4489/4520/4496/4502/4490/4499/4494/4501/4504/4495/1465	1.83973
R-HSA-6805567	R-HSA-6805567	Keratinization	184	-0.494	-1.83765	0.0026178	0.085571	0.0742066	4367	tags=35%, list=23%, signal=27%	337970/3846/3887/149018/4014/254950/440051/337974/353144/3713/1829/1824/337973/84648/26085/6703/3889/353145/140807/386677/6768/25984/342574/147183/112802/54474/25818/3854/3888/26239/337960/83896/319101/386682/6701/192666/121391/3890/3868/3882/643812/404203/2125/440021/440050/1825/3859/64065/3866/3883/353333/2312/125115/337972/387264/6707/728299/83902/337882/386676/353140/8689/43849/147409/3886	1.83765
R-HSA-9008059	R-HSA-9008059	Interleukin-37 signaling	21	0.744604	1.82626	0.00559701	0.109132	0.0946386	2727	tags=43%, list=14%, signal=37%	6774/5775/4088/10068/5782/5771/8809/5783/29110	1.82626
R-HSA-6809371	R-HSA-6809371	Formation of the cornified envelope	124	-0.506124	-1.80465	0.00246305	0.085571	0.0742066	3859	tags=36%, list=20%, signal=29%	3887/149018/4014/353144/3713/1829/1824/84648/26085/6703/3889/353145/140807/6768/25984/342574/147183/112802/54474/25818/3854/3888/26239/319101/6701/192666/121391/3890/3868/3882/404203/2125/1825/3859/64065/3866/3883/2312/125115/6707/353140/8689/43849/147409/3886	1.80465
R-HSA-73893	R-HSA-73893	DNA Damage Bypass	47	0.624105	1.80105	0.00366972	0.085571	0.0742066	1834	tags=26%, list=10%, signal=23%	6117/55666/51455/25898/8450/10459/9978/6119/1642/8451/6233/57804	1.80105
R-HSA-182971	R-HSA-182971	EGFR downregulation	31	0.671505	1.79671	0.00376648	0.085571	0.0742066	2109	tags=39%, list=11%, signal=34%	10252/5796/5774/1956/10254/6455/30011/2060/5782/58513/6233/2069	1.79671
R-HSA-446652	R-HSA-446652	Interleukin-1 family signaling	152	0.526519	1.78731	0.00160256	0.0778383	0.0675009	2727	tags=30%, list=14%, signal=26%	6774/8767/5775/10392/3554/7157/79155/4088/3556/4215/57162/92610/6283/11213/5970/90865/9978/5687/5695/9173/11141/5694/5683/10068/51135/5706/5701/8807/5782/6233/5693/240/5711/7850/121457/5771/80216/5705/3656/387522/8809/5783/5685/4791/29110	1.78731
R-HSA-9711123	R-HSA-9711123	Cellular response to chemical stress	183	0.514722	1.78726	0.0016	0.0778383	0.0675009	2010	tags=25%, list=11%, signal=23%	3043/6774/1340/9377/55666/54205/25824/50507/10498/1350/4609/10935/10128/51204/1351/9978/5687/5695/1329/1327/1345/847/5465/5694/5683/81502/30001/207/9588/84987/5706/4697/5701/6233/1459/1349/4780/5693/140809/6907/5711/645/6648/1460/5034/7086	1.78726
R-HSA-1839124	R-HSA-1839124	FGFR1 mutant receptor activation	29	0.679694	1.78717	0.00378072	0.085571	0.0742066	1421	tags=21%, list=8%, signal=19%	9846/6774/5295/2260/6777/11116	1.78717
R-HSA-5655302	R-HSA-5655302	Signaling by FGFR1 in disease	35	0.654861	1.78458	0.00380228	0.085571	0.0742066	1421	tags=20%, list=8%, signal=19%	9846/6774/5295/2549/2260/6777/11116	1.78458
R-HSA-9671555	R-HSA-9671555	Signaling by PDGFR in disease	19	0.729065	1.77621	0.00564972	0.109132	0.0946386	387	tags=16%, list=2%, signal=15%	6774/5295/2120	1.77621
R-HSA-203615	R-HSA-203615	eNOS activation	13	0.798386	1.77602	0.00566038	0.109132	0.0946386	2048	tags=54%, list=11%, signal=48%	801/805/207/808/857/4846/3320	1.77602
R-HSA-2173793	R-HSA-2173793	Transcriptional activity of SMAD2/SMAD3:SMAD4 heterotrimer	50	0.602265	1.77507	0.00357143	0.085571	0.0742066	4056	tags=46%, list=22%, signal=36%	3726/7027/4088/4609/5595/64750/5933/5054/142/22938/6233/25937/7029/54778/1874/6498/6667/6772/4221/7323/7316/7050/4089	1.77507
R-HSA-449147	R-HSA-449147	Signaling by Interleukins	456	0.4666	1.7686	0.00150376	0.0778383	0.0675009	2727	tags=23%, list=14%, signal=20%	3726/1052/9846/9180/6774/8767/3597/9261/9021/5775/10392/948/8353/604/3554/1154/200081/7157/7132/79155/6655/4088/5295/3556/4215/6464/57162/4609/3566/92610/6283/11213/5970/5595/3185/2185/90865/9978/5687/7076/5695/3977/6356/9173/3934/6347/11141/5694/5683/6845/3563/207/3601/6777/10068/4282/51135/9655/5519/5706/5701/8807/5782/6233/5693/240/5711/1849/2162/6648/1385/1441/3567/7850/121457/5034/3313/7534/…	1.7686
R-HSA-1483249	R-HSA-1483249	Inositol phosphate metabolism	48	0.607431	1.76389	0.00362976	0.085571	0.0742066	3157	tags=29%, list=17%, signal=24%	23262/801/3613/51447/805/808/117283/5728/3707/113026/9562/27124/3632/253430	1.76389
R-HSA-8949664	R-HSA-8949664	Processing of SMDT1	15	0.76758	1.75822	0.00572519	0.109132	0.0946386	1883	tags=47%, list=10%, signal=42%	5245/10367/55013/9512/91689/10939/6687	1.75822
R-HSA-8978934	R-HSA-8978934	Metabolism of cofactors	20	0.71969	1.75725	0.00562852	0.109132	0.0946386	2769	tags=60%, list=15%, signal=51%	51805/801/84274/805/207/808/10229/51004/4846/3320/57017/1719	1.75725
R-HSA-5661231	R-HSA-5661231	Metallothioneins bind metals	11	0.829456	1.75466	0.00773694	0.137309	0.119073	2483	tags=82%, list=13%, signal=71%	4489/4496/4502/4490/4499/4494/4501/4504/4495	1.75466
R-HSA-70268	R-HSA-70268	Pyruvate metabolism	31	0.654879	1.75222	0.00376648	0.085571	0.0742066	2482	tags=39%, list=13%, signal=34%	54704/5162/1737/3939/5166/1738/5160/8050/51660/25874/5467/7416	1.75222
R-HSA-8979227	R-HSA-8979227	Triglyceride metabolism	33	0.646377	1.74348	0.00373832	0.085571	0.0742066	2651	tags=33%, list=14%, signal=29%	57678/84649/5500/8228/23175/11343/2167/857/51099/2172/2170	1.74348
R-HSA-72766	R-HSA-72766	Translation	269	0.480659	1.73829	0.0015625	0.0778383	0.0675009	2631	tags=29%, list=14%, signal=26%	51650/54948/51318/26986/54148/10240/6747/51642/10884/55173/6734/64432/9553/4528/10480/63931/64981/28957/27335/51081/51264/1964/6726/65080/8890/5859/8662/28973/64975/7458/6189/7965/65003/6165/200916/219402/10667/51373/9045/6156/6207/3396/8565/51021/56945/51258/23478/6210/54938/1974/6122/6233/29088/6123/92259/2617/6135/1937/51253/51263/55176/57038/6152/6228/6169/51649/54516/116832/29104/6158/5018/1…	1.73829
R-HSA-70221	R-HSA-70221	Glycogen breakdown (glycogenolysis)	16	0.749379	1.73186	0.00766284	0.137309	0.119073	1206	tags=44%, list=6%, signal=41%	178/801/5837/5256/5836/805/808	1.73186
R-HSA-606279	R-HSA-606279	Deposition of new CENPA-containing nucleosomes at the centromere	63	-0.548903	-1.73148	0.00452489	0.0957045	0.0829943	3128	tags=32%, list=17%, signal=27%	64946/8294/85236/55320/4869/8343/51773/8970/64105/8364/8359/8349/54069/8344/255626/1058/2491/55839/79682/79019	1.73148
R-HSA-774815	R-HSA-774815	Nucleosome assembly	63	-0.548903	-1.73148	0.00452489	0.0957045	0.0829943	3128	tags=32%, list=17%, signal=27%	64946/8294/85236/55320/4869/8343/51773/8970/64105/8364/8359/8349/54069/8344/255626/1058/2491/55839/79682/79019	1.73148
R-HSA-2151201	R-HSA-2151201	Transcriptional activation of mitochondrial biogenesis	54	0.575648	1.72833	0.00346021	0.085571	0.0742066	2104	tags=31%, list=11%, signal=28%	801/54205/506/10498/7019/133522/23409/805/23082/5465/808/2551/6907/6648/1385/2553/211	1.72833
R-HSA-982772	R-HSA-982772	Growth hormone receptor signaling	23	0.693043	1.72648	0.0094697	0.154055	0.133595	2915	tags=43%, list=15%, signal=37%	6774/9021/1154/5595/6777/5770/2690/3717/4067/6776	1.72648
R-HSA-8982491	R-HSA-8982491	Glycogen metabolism	27	0.662514	1.72232	0.0113636	0.170344	0.147721	2057	tags=37%, list=11%, signal=33%	178/801/5837/5256/7957/5836/805/808/6233/5257	1.72232
R-HSA-912526	R-HSA-912526	Interleukin receptor SHC signaling	26	0.664477	1.71407	0.0113636	0.170344	0.147721	2141	tags=27%, list=11%, signal=24%	9846/5295/6464/3563/3567/3718/3717	1.71407
R-HSA-450302	R-HSA-450302	activated TAK1 mediates p38 MAPK activation	23	0.68637	1.70985	0.0094697	0.154055	0.133595	4182	tags=52%, list=22%, signal=41%	8767/9261/10392/6233/3656/387522/23118/7867/7335/7316/5608/1432	1.70985
R-HSA-1445148	R-HSA-1445148	Translocation of SLC2A4 (GLUT4) to the plasma membrane	69	0.551044	1.70882	0.00534759	0.108641	0.0942125	4224	tags=52%, list=22%, signal=41%	801/112714/5872/7533/71/10890/805/207/808/7278/8773/9371/57186/10971/54536/51807/4627/7534/6517/9882/5563/22920/5564/5879/10382/7532/4012/5571/6814/8766/10383/5867/79058/60/9847/4644	1.70882
R-HSA-9705462	R-HSA-9705462	Inactivation of CSF3 (G-CSF) signaling	25	0.668977	1.70847	0.011215	0.170344	0.147721	3878	tags=48%, list=21%, signal=38%	6774/9021/8065/6777/6233/1441/3717/4067/6776/6772/7323/7316	1.70847
R-HSA-9703648	R-HSA-9703648	Signaling by FLT3 ITD and TKD mutants	15	0.744831	1.70611	0.00954198	0.154055	0.133595	1239	tags=27%, list=7%, signal=25%	9846/5295/50507/6777	1.70611
R-HSA-204174	R-HSA-204174	Regulation of pyruvate dehydrogenase (PDH) complex	16	0.736394	1.70185	0.00957854	0.154055	0.133595	1756	tags=44%, list=9%, signal=40%	54704/5162/1737/5166/1738/5160/8050	1.70185
R-HSA-5626467	R-HSA-5626467	RHO GTPases activate IQGAPs	30	0.638131	1.70143	0.0149813	0.186094	0.16138	3750	tags=40%, list=20%, signal=32%	801/112714/71/805/1499/808/7278/51807/5879/10382/4221/10383	1.70143
R-HSA-1362277	R-HSA-1362277	Transcription of E2F targets under negative control by DREAM complex	19	0.696452	1.69676	0.0150659	0.186094	0.16138	3135	tags=47%, list=17%, signal=40%	7027/4609/5933/91750/286826/4149/7029/1874/5111	1.69676
R-HSA-2730905	R-HSA-2730905	Role of LAT2/NTAL/LAB on calcium mobilization	16	0.733885	1.69605	0.00957854	0.154055	0.133595	350	tags=19%, list=2%, signal=18%	9846/5295/6464	1.69605
R-HSA-5607763	R-HSA-5607763	CLEC7A (Dectin-1) induces NFAT activation	13	0.761114	1.69311	0.0113208	0.170344	0.147721	1206	tags=46%, list=6%, signal=43%	801/5532/10768/805/5530/808	1.69311
R-HSA-1059683	R-HSA-1059683	Interleukin-6 signaling	11	0.797242	1.68652	0.0116054	0.172296	0.149414	81	tags=18%, list=0%, signal=18%	6774/9021	1.68652
R-HSA-9609507	R-HSA-9609507	Protein localization	151	0.497387	1.68558	0.0016129	0.0778383	0.0675009	2187	tags=26%, list=12%, signal=24%	516/91452/29090/5827/1537/506/498/131118/79145/10063/291/1431/56942/29928/56993/1891/6342/847/6811/9512/388753/373156/3295/9868/617/8528/225/26517/8604/283927/6233/4714/8443/10651/10469/3313/2010/23417/11264/30	1.68558
R-HSA-75109	R-HSA-75109	Triglyceride biosynthesis	12	0.775122	1.68388	0.0134615	0.178835	0.155084	1508	tags=25%, list=8%, signal=23%	57678/84649/23175	1.68388
R-HSA-190828	R-HSA-190828	Gap junction trafficking	43	0.597574	1.68291	0.00764818	0.137309	0.119073	1965	tags=19%, list=10%, signal=17%	2697/112714/10052/71/7278/1173/51807/1212	1.68291
R-HSA-196025	R-HSA-196025	Formation of annular gap junctions	10	0.798042	1.67496	0.0135922	0.178835	0.155084	1965	tags=40%, list=10%, signal=36%	2697/71/1173/1212	1.67496
R-HSA-2025928	R-HSA-2025928	Calcineurin activates NFAT	11	0.790616	1.6725	0.0135397	0.178835	0.155084	2204	tags=55%, list=12%, signal=48%	801/5532/805/5530/808/4773	1.6725
R-HSA-450321	R-HSA-450321	JNK (c-Jun kinases) phosphorylation and activation mediated by activated human TAK1	22	0.673419	1.66783	0.0149254	0.186094	0.16138	3878	tags=41%, list=21%, signal=33%	8767/10392/6233/3656/387522/23118/5599/7335/7316	1.66783
R-HSA-9013418	R-HSA-9013418	RHOBTB2 GTPase cycle	19	0.684406	1.66741	0.0207156	0.213484	0.185132	2048	tags=32%, list=11%, signal=28%	9352/87/71/5756/23221/3320	1.66741
R-HSA-190872	R-HSA-190872	Transport of connexons to the plasma membrane	17	0.712023	1.6634	0.0153551	0.188161	0.163172	1835	tags=24%, list=10%, signal=21%	2697/112714/7278/51807	1.6634
R-HSA-110314	R-HSA-110314	Recognition of DNA damage by PCNA-containing replication complex	30	0.623709	1.66297	0.0168539	0.197569	0.17133	1834	tags=27%, list=10%, signal=24%	6117/8450/9978/6119/1642/8451/6233/57804	1.66297
R-HSA-5689896	R-HSA-5689896	Ovarian tumor domain proteases	38	0.596859	1.6581	0.0094697	0.154055	0.133595	1579	tags=21%, list=8%, signal=19%	8767/10392/7157/79155/55593/55611/5728/6233	1.6581
R-HSA-9673767	R-HSA-9673767	Signaling by PDGFRA transmembrane, juxtamembrane and kinase domain mutants	11	0.782583	1.65551	0.0135397	0.178835	0.155084	298	tags=18%, list=2%, signal=18%	6774/5295	1.65551
R-HSA-9673770	R-HSA-9673770	Signaling by PDGFRA extracellular domain mutants	11	0.782583	1.65551	0.0135397	0.178835	0.155084	298	tags=18%, list=2%, signal=18%	6774/5295	1.65551
R-HSA-9709957	R-HSA-9709957	Sensory Perception	554	-0.404636	-1.6546	0.00324675	0.085571	0.0742066	3865	tags=29%, list=20%, signal=24%	390037/219982/284521/26476/2339/219956/391194/125962/121364/10083/5145/219952/442194/145226/9227/403239/390067/81282/117531/81469/219429/776/390059/81050/6010/440699/441911/50836/79324/390148/55937/390058/5357/338675/26189/79317/144125/392309/128360/254973/51475/26534/6011/127074/283189/138881/9187/346517/390083/1109/81168/219464/390167/390201/26246/286365/120775/442186/219493/81392/81327/390081/…	1.6546
R-HSA-5602498	R-HSA-5602498	MyD88 deficiency (TLR2/4)	17	0.705796	1.64885	0.0172745	0.197569	0.17133	475	tags=18%, list=3%, signal=17%	948/6279/6280	1.64885
R-HSA-190873	R-HSA-190873	Gap junction degradation	11	0.778421	1.6467	0.0135397	0.178835	0.155084	1965	tags=36%, list=10%, signal=33%	2697/71/1173/1212	1.6467
R-HSA-190840	R-HSA-190840	Microtubule-dependent trafficking of connexons from Golgi to the plasma membrane	16	0.712238	1.64603	0.0191571	0.20724	0.179717	1835	tags=25%, list=10%, signal=23%	2697/112714/7278/51807	1.64603
R-HSA-174437	R-HSA-174437	Removal of the Flap Intermediate from the C-strand	17	0.703607	1.64374	0.0172745	0.197569	0.17133	3135	tags=53%, list=17%, signal=44%	6117/54386/6119/7486/26277/57804/7014/65057/5111	1.64374
R-HSA-157858	R-HSA-157858	Gap junction trafficking and regulation	45	0.578915	1.63826	0.00767754	0.137309	0.119073	1965	tags=18%, list=10%, signal=16%	2697/112714/10052/71/7278/1173/51807/1212	1.63826
R-HSA-5603041	R-HSA-5603041	IRAK4 deficiency (TLR2/4)	18	0.688391	1.63659	0.0229446	0.213484	0.185132	1302	tags=22%, list=7%, signal=21%	948/6279/6280/51135	1.63659
R-HSA-5655862	R-HSA-5655862	Translesion synthesis by POLK	17	0.699852	1.63497	0.0191939	0.20724	0.179717	1579	tags=29%, list=8%, signal=27%	6117/51455/10459/6119/6233	1.63497
R-HSA-2173796	R-HSA-2173796	SMAD2/SMAD3:SMAD4 heterotrimer regulates transcription	35	0.59992	1.63486	0.013308	0.178835	0.155084	4056	tags=49%, list=22%, signal=38%	3726/7027/4088/4609/5595/5933/5054/6233/25937/7029/54778/1874/6667/4221/7316/7050/4089	1.63486
R-HSA-5656121	R-HSA-5656121	Translesion synthesis by POLI	17	0.699745	1.63472	0.0191939	0.20724	0.179717	1579	tags=29%, list=8%, signal=27%	6117/51455/10459/6119/6233	1.63472
R-HSA-9665348	R-HSA-9665348	Signaling by ERBB2 ECD mutants	14	0.724846	1.63297	0.0226843	0.213484	0.185132	2048	tags=43%, list=11%, signal=38%	5295/6464/1956/2549/55914/3320	1.63297
R-HSA-8866652	R-HSA-8866652	Synthesis of active ubiquitin: roles of E1 and E2 enzymes	28	0.624177	1.63131	0.0172084	0.197569	0.17133	1579	tags=21%, list=8%, signal=20%	7327/90268/7317/92912/7319/6233	1.63131
R-HSA-451306	R-HSA-451306	Ionotropic activity of kainate receptors	12	0.749761	1.62878	0.0230769	0.213484	0.185132	1206	tags=33%, list=6%, signal=31%	801/83988/805/808	1.62878
R-HSA-451308	R-HSA-451308	Activation of Ca-permeable Kainate Receptor	12	0.749761	1.62878	0.0230769	0.213484	0.185132	1206	tags=33%, list=6%, signal=31%	801/83988/805/808	1.62878
R-HSA-190861	R-HSA-190861	Gap junction assembly	33	0.603689	1.62834	0.0130841	0.178835	0.155084	3750	tags=27%, list=20%, signal=22%	2697/112714/10052/7278/51807/10382/2702/2700/10383	1.62834
R-HSA-3700989	R-HSA-3700989	Transcriptional Regulation by TP53	342	0.437383	1.62763	0.0015361	0.0778383	0.0675009	3221	tags=30%, list=17%, signal=25%	9099/58528/6117/1340/6881/7027/9377/604/27327/54205/8649/7157/641/25824/10542/4292/9540/1017/10498/1350/7248/27166/7533/10128/204851/51204/1351/55571/85456/1329/5932/1327/5435/23112/6749/5431/1345/902/6119/23368/51497/207/7832/7936/80010/5933/6884/5519/84987/10419/5728/1616/4697/1108/26155/27161/7486/9656/6233/1459/1349/246175/6790/10971/29883/6917/64769/355/94241/1460/51755/6829/54815/5876/7534/…	1.62763
R-HSA-110313	R-HSA-110313	Translesion synthesis by Y family DNA polymerases bypasses lesions on DNA template	38	0.585791	1.62736	0.0132576	0.178835	0.155084	1834	tags=21%, list=10%, signal=19%	6117/55666/51455/25898/10459/6119/6233/57804	1.62736
R-HSA-1362409	R-HSA-1362409	Mitochondrial iron-sulfur cluster biogenesis	13	0.731146	1.62645	0.0226415	0.213484	0.185132	2275	tags=46%, list=12%, signal=41%	51312/81689/81894/2230/122961/51218	1.62645
R-HSA-174414	R-HSA-174414	Processive synthesis on the C-strand of the telomere	19	0.667465	1.62614	0.0244821	0.221148	0.191778	3135	tags=53%, list=17%, signal=44%	6117/641/54386/6119/7486/26277/57804/7014/65057/5111	1.62614
R-HSA-110312	R-HSA-110312	Translesion synthesis by REV1	16	0.703396	1.62559	0.0229885	0.213484	0.185132	1579	tags=31%, list=8%, signal=29%	6117/51455/10459/6119/6233	1.62559
R-HSA-1852241	R-HSA-1852241	Organelle biogenesis and maintenance	277	0.447834	1.62531	0.00155039	0.0778383	0.0675009	3231	tags=30%, list=17%, signal=25%	1453/516/518/801/112714/54205/139322/506/498/79135/10498/1781/8636/539/22981/522/10632/7019/133522/8195/23409/805/23332/11258/55081/23082/5465/509/55764/808/7278/23322/50807/11116/9371/2551/5048/6907/10476/51134/79738/6648/54536/1385/51807/10651/150737/55142/4957/521/3313/3320/2553/403/10806/211/10142/79659/200132/5563/51259/115106/80321/55735/4209/22920/55835/5564/54806/378/28981/2101/10013/5577…	1.62531
R-HSA-9669938	R-HSA-9669938	Signaling by KIT in disease	18	0.682753	1.62318	0.0248566	0.221148	0.191778	4642	tags=67%, list=25%, signal=50%	6774/5295/6777/3717/4067/2534/6776/6772/7525/3265/3845/2885	1.62318
R-HSA-9670439	R-HSA-9670439	Signaling by phosphorylated juxtamembrane, extracellular and kinase domain KIT mutants	18	0.682753	1.62318	0.0248566	0.221148	0.191778	4642	tags=67%, list=25%, signal=50%	6774/5295/6777/3717/4067/2534/6776/6772/7525/3265/3845/2885	1.62318
R-HSA-180786	R-HSA-180786	Extension of Telomeres	49	0.554197	1.6189	0.00909091	0.154055	0.133595	3135	tags=35%, list=17%, signal=29%	6117/641/1017/54386/6119/23243/7486/26277/57804/7015/7014/1736/5985/65057/5557/5422/5111	1.6189
R-HSA-6807878	R-HSA-6807878	COPI-mediated anterograde transport	94	0.502649	1.61879	0.00526316	0.108641	0.0942125	2934	tags=30%, list=16%, signal=25%	112714/1604/1781/54732/377/286/51143/55738/11258/51272/6811/7278/51164/10959/11316/4905/22818/51807/830/26286/81876/6710/23423/378/10945/1783/9382/10382	1.61879
R-HSA-9020702	R-HSA-9020702	Interleukin-1 signaling	114	0.490716	1.61507	0.0033557	0.085571	0.0742066	2240	tags=25%, list=12%, signal=23%	8767/10392/3554/7157/79155/3556/4215/57162/92610/6283/11213/5970/9978/5687/5695/5694/5683/51135/5706/5701/6233/5693/5711/7850/121457/80216/5705/3656/387522	1.61507
R-HSA-174417	R-HSA-174417	Telomere C-strand (Lagging Strand) Synthesis	33	0.598436	1.61417	0.0130841	0.178835	0.155084	3135	tags=39%, list=17%, signal=33%	6117/641/54386/6119/7486/26277/57804/7014/5985/65057/5557/5422/5111	1.61417
R-HSA-9702518	R-HSA-9702518	STAT5 activation downstream of FLT3 ITD mutants	10	0.767193	1.61021	0.0194175	0.208198	0.180548	1239	tags=30%, list=7%, signal=28%	9846/50507/6777	1.61021
R-HSA-1237044	R-HSA-1237044	Erythrocytes take up carbon dioxide and release oxygen	11	0.760199	1.60816	0.0212766	0.213484	0.185132	3	tags=9%, list=0%, signal=9%	3043	1.60816
R-HSA-1480926	R-HSA-1480926	O2/CO2 exchange in erythrocytes	11	0.760199	1.60816	0.0212766	0.213484	0.185132	3	tags=9%, list=0%, signal=9%	3043	1.60816
R-HSA-6802957	R-HSA-6802957	Oncogenic MAPK signaling	81	0.508125	1.60556	0.00530035	0.108641	0.0942125	2919	tags=35%, list=15%, signal=29%	5245/801/57085/55750/5595/71/5500/805/8844/7414/808/4140/57670/8087/8036/10827/1849/11221/10142/3717/9061/9444/815/5894/22906/4296/5037/5908	1.60556
R-HSA-8986944	R-HSA-8986944	Transcriptional Regulation by MECP2	57	0.531418	1.60514	0.0105634	0.168143	0.145812	1910	tags=25%, list=10%, signal=22%	5775/6515/801/27327/805/23112/808/5770/5728/2903/27161/6907/1385/5468	1.60514
R-HSA-5637810	R-HSA-5637810	Constitutive Signaling by EGFRvIII	13	0.719989	1.60163	0.0283019	0.23062	0.199992	2048	tags=38%, list=11%, signal=34%	5295/6464/1956/2549/3320	1.60163
R-HSA-5637812	R-HSA-5637812	Signaling by EGFRvIII in Cancer	13	0.719989	1.60163	0.0283019	0.23062	0.199992	2048	tags=38%, list=11%, signal=34%	5295/6464/1956/2549/3320	1.60163
R-HSA-166016	R-HSA-166016	Toll Like Receptor 4 (TLR4) Cascade	139	0.475348	1.60059	0.00161551	0.0778383	0.0675009	4009	tags=34%, list=21%, signal=27%	8767/9261/5775/10392/948/7157/79155/57162/6279/6280/92610/6283/11213/5970/5595/51135/5519/6233/1849/1385/10010/121457/80216/3656/387522/466/4205/4791/29110/330/9684/23118/23291/7187/5599/7867/7335/7323/7097/4790/8737/7316/1848/5608/671/23098/1386	1.60059
R-HSA-201556	R-HSA-201556	Signaling by ALK	27	0.615675	1.60055	0.0265152	0.229997	0.199452	433	tags=15%, list=2%, signal=14%	6774/5295/6464/4609	1.60055
R-HSA-2168880	R-HSA-2168880	Scavenging of heme from plasma	11	0.755855	1.59897	0.0251451	0.221851	0.192388	3	tags=9%, list=0%, signal=9%	3043	1.59897
R-HSA-9027276	R-HSA-9027276	Erythropoietin activates Phosphoinositide-3-kinase (PI3K)	12	0.734795	1.59627	0.0269231	0.23062	0.199992	2541	tags=42%, list=13%, signal=36%	5295/2549/5294/3717/4067	1.59627
R-HSA-9022699	R-HSA-9022699	MECP2 regulates neuronal receptors and channels	15	0.696846	1.5962	0.0305344	0.23062	0.199992	1801	tags=33%, list=10%, signal=30%	5775/6515/5770/2903/1385	1.5962
R-HSA-352230	R-HSA-352230	Amino acid transport across the plasma membrane	33	0.591572	1.59566	0.0149533	0.186094	0.16138	1589	tags=27%, list=8%, signal=25%	8140/55089/6520/6542/117247/6533/124935/92745/120103	1.59566
R-HSA-9005891	R-HSA-9005891	Loss of function of MECP2 in Rett syndrome	12	0.732751	1.59183	0.0307692	0.23062	0.199992	1657	tags=33%, list=9%, signal=30%	801/805/808/6907	1.59183
R-HSA-9005895	R-HSA-9005895	Pervasive developmental disorders	12	0.732751	1.59183	0.0307692	0.23062	0.199992	1657	tags=33%, list=9%, signal=30%	801/805/808/6907	1.59183
R-HSA-9675151	R-HSA-9675151	Disorders of Developmental Biology	12	0.732751	1.59183	0.0307692	0.23062	0.199992	1657	tags=33%, list=9%, signal=30%	801/805/808/6907	1.59183
R-HSA-9697154	R-HSA-9697154	Disorders of Nervous System Development	12	0.732751	1.59183	0.0307692	0.23062	0.199992	1657	tags=33%, list=9%, signal=30%	801/805/808/6907	1.59183
R-HSA-5083625	R-HSA-5083625	Defective GALNT3 causes HFTC	15	-0.676325	-1.58306	0.0292887	0.23062	0.199992	1593	tags=27%, list=8%, signal=24%	727897/140453/4589/2591	1.58306
R-HSA-9009391	R-HSA-9009391	Extra-nuclear estrogen signaling	72	0.510576	1.58236	0.0126812	0.178835	0.155084	3353	tags=29%, list=18%, signal=24%	801/5295/6464/2783/1956/5595/805/2782/207/808/2773/857/1385/4846/3320/2069/8877/1027/2770/127933/4318	1.58236
R-HSA-9020558	R-HSA-9020558	Interleukin-2 signaling	12	0.726496	1.57824	0.0403846	0.262345	0.227504	3729	tags=50%, list=20%, signal=40%	6464/2185/6777/3718/6776/3561	1.57824
R-HSA-2559585	R-HSA-2559585	Oncogene Induced Senescence	32	0.584173	1.57405	0.0205224	0.213484	0.185132	2696	tags=34%, list=14%, signal=30%	2114/7027/27327/7157/5595/23112/6233/1031/1871/2113/7029	1.57405
R-HSA-1236382	R-HSA-1236382	Constitutive Signaling by Ligand-Responsive EGFR Cancer Variants	17	0.673206	1.57272	0.0307102	0.23062	0.199992	2048	tags=35%, list=11%, signal=31%	5295/6464/1956/2549/6233/3320	1.57272
R-HSA-5637815	R-HSA-5637815	Signaling by Ligand-Responsive EGFR Variants in Cancer	17	0.673206	1.57272	0.0307102	0.23062	0.199992	2048	tags=35%, list=11%, signal=31%	5295/6464/1956/2549/6233/3320	1.57272
R-HSA-166058	R-HSA-166058	MyD88:MAL(TIRAP) cascade initiated on plasma membrane	111	0.479045	1.57203	0.00338409	0.085571	0.0742066	4182	tags=36%, list=22%, signal=28%	8767/9261/10392/948/7157/79155/57162/6279/6280/92610/6283/11213/5970/5595/51135/5519/6233/1849/1385/121457/80216/3656/387522/466/4205/4791/9684/23118/23291/5599/7867/7335/7097/4790/7316/1848/5608/1386/6285/1432	1.57203
R-HSA-168188	R-HSA-168188	Toll Like Receptor TLR6:TLR2 Cascade	111	0.479045	1.57203	0.00338409	0.085571	0.0742066	4182	tags=36%, list=22%, signal=28%	8767/9261/10392/948/7157/79155/57162/6279/6280/92610/6283/11213/5970/5595/51135/5519/6233/1849/1385/121457/80216/3656/387522/466/4205/4791/9684/23118/23291/5599/7867/7335/7097/4790/7316/1848/5608/1386/6285/1432	1.57203
R-HSA-9703465	R-HSA-9703465	Signaling by FLT3 fusion proteins	17	0.671325	1.56832	0.0307102	0.23062	0.199992	1239	tags=29%, list=7%, signal=28%	9846/5295/50507/2120/6777	1.56832
R-HSA-5676594	R-HSA-5676594	TNF receptor superfamily (TNFSF) members mediating non-canonical NF-kB pathway	16	-0.660836	-1.56691	0.0375	0.25849	0.224161	2271	tags=38%, list=12%, signal=33%	7186/51330/10673/8600/115650/8792	1.56691
R-HSA-168179	R-HSA-168179	Toll Like Receptor TLR1:TLR2 Cascade	112	0.477992	1.5637	0.00340136	0.085571	0.0742066	4182	tags=36%, list=22%, signal=28%	8767/9261/10392/948/7157/79155/57162/6279/6280/92610/6283/11213/5970/5595/51135/5519/6233/1849/1385/121457/80216/3656/387522/466/4205/4791/9684/23118/23291/5599/7867/7335/7097/4790/7316/1848/5608/1386/6285/1432	1.5637
R-HSA-181438	R-HSA-181438	Toll Like Receptor 2 (TLR2) Cascade	112	0.477992	1.5637	0.00340136	0.085571	0.0742066	4182	tags=36%, list=22%, signal=28%	8767/9261/10392/948/7157/79155/57162/6279/6280/92610/6283/11213/5970/5595/51135/5519/6233/1849/1385/121457/80216/3656/387522/466/4205/4791/9684/23118/23291/5599/7867/7335/7097/4790/7316/1848/5608/1386/6285/1432	1.5637
R-HSA-9619483	R-HSA-9619483	Activation of AMPK downstream of NMDARs	27	0.601349	1.56331	0.030303	0.23062	0.199992	3290	tags=44%, list=17%, signal=37%	801/112714/805/808/7278/51807/5563/10645/5564/10382/5571/4137	1.56331
R-HSA-9682385	R-HSA-9682385	FLT3 signaling in disease	26	0.60568	1.56239	0.0340909	0.247119	0.2143	1579	tags=23%, list=8%, signal=21%	9846/5295/50507/2120/6777/6233	1.56239
R-HSA-1474151	R-HSA-1474151	Tetrahydrobiopterin (BH4) synthesis, recycling, salvage and regulation	12	0.718088	1.55998	0.0461538	0.276371	0.239667	2769	tags=58%, list=15%, signal=50%	801/805/207/808/4846/3320/1719	1.55998
R-HSA-9648002	R-HSA-9648002	RAS processing	21	0.634948	1.55731	0.0335821	0.245036	0.212494	1579	tags=29%, list=8%, signal=26%	801/805/808/51104/51114/6233	1.55731
R-HSA-425381	R-HSA-425381	Bicarbonate transporters	10	-0.735748	-1.5558	0.0390144	0.25849	0.224161	2289	tags=50%, list=12%, signal=44%	6522/9497/8671/6508/57282	1.5558
R-HSA-1660661	R-HSA-1660661	Sphingolipid de novo biosynthesis	43	0.552028	1.55464	0.0248566	0.221148	0.191778	3011	tags=33%, list=16%, signal=27%	130367/10558/253782/142891/25865/2531/29956/5587/8613/1455/8877/166929/94103/123099	1.55464
R-HSA-9022692	R-HSA-9022692	Regulation of MECP2 expression and activity	30	0.582376	1.55277	0.0280899	0.23062	0.199992	2313	tags=30%, list=12%, signal=26%	801/27327/805/23112/808/27161/6907/1385/815	1.55277
R-HSA-1280215	R-HSA-1280215	Cytokine Signaling in Immune system	676	0.397816	1.55249	0.00140449	0.0778383	0.0675009	2818	tags=21%, list=15%, signal=19%	3726/1052/9846/9180/6774/8767/3597/9261/9021/5775/10392/8519/948/4982/8353/604/3434/3554/1154/200081/4281/7157/7132/10581/79155/6655/4088/5295/3556/4215/6464/57162/4609/3566/92610/8065/6283/11213/2887/5970/5595/3185/51447/2185/90865/9978/5687/7076/5695/3977/6356/8672/9173/3934/10410/6347/11141/5694/5683/9039/6845/81603/4928/3563/207/3601/53371/6777/10068/4282/51135/9655/5519/4502/5706/5770/1974/3…	1.55249
R-HSA-390918	R-HSA-390918	Peroxisomal lipid metabolism	26	0.60088	1.55001	0.0378788	0.25849	0.224161	2187	tags=23%, list=12%, signal=20%	91452/6342/3295/283927/23417/30	1.55001
R-HSA-420029	R-HSA-420029	Tight junction interactions	28	-0.572751	-1.54993	0.0354906	0.252361	0.218846	1830	tags=21%, list=10%, signal=19%	26285/5010/9080/64398/9071/1364	1.54993
R-HSA-2024096	R-HSA-2024096	HS-GAG degradation	22	-0.611116	-1.54933	0.0321888	0.236665	0.205234	3962	tags=41%, list=21%, signal=32%	3339/4669/2990/138050/375790/6448/3425/2720/10855	1.54933
R-HSA-9603798	R-HSA-9603798	Class I peroxisomal membrane protein import	19	0.63456	1.54597	0.0357815	0.252361	0.218846	2114	tags=21%, list=11%, signal=19%	91452/5827/225/11264	1.54597
R-HSA-180024	R-HSA-180024	DARPP-32 events	24	0.611693	1.54584	0.0356473	0.252361	0.218846	2828	tags=38%, list=15%, signal=32%	801/5532/805/5530/808/5519/5144/5573/5577	1.54584
R-HSA-9006931	R-HSA-9006931	Signaling by Nuclear Receptors	269	0.42721	1.545	0.0015625	0.0778383	0.0675009	3353	tags=28%, list=18%, signal=23%	57678/5162/801/1737/8353/5915/27327/5295/10498/6464/4609/5914/80820/8202/2783/1956/5595/5166/1738/157506/865/805/5435/23112/5431/8204/2782/207/5160/2958/808/5481/1105/7090/2773/27161/6907/221656/9687/8050/857/1385/861/9619/4846/7376/3320/5885/2069/3021/6319/5467/23189/3014/8877/8243/2172/8850/1027/8331/2957/7764/2770/220/2066/5438/8335/5164/216/6667/5346/127933/1509/4318	1.545
R-HSA-6783589	R-HSA-6783589	Interleukin-6 family signaling	23	0.619949	1.54439	0.0359848	0.252361	0.218846	850	tags=17%, list=5%, signal=17%	9180/6774/9021/3977	1.54439
R-HSA-1643713	R-HSA-1643713	Signaling by EGFR in Cancer	23	0.619819	1.54406	0.0359848	0.252361	0.218846	2109	tags=30%, list=11%, signal=27%	5295/6464/1956/2549/6233/3320/2069	1.54406
R-HSA-5365859	R-HSA-5365859	RA biosynthesis pathway	19	-0.620151	-1.54186	0.0318471	0.236404	0.205008	1327	tags=21%, list=7%, signal=20%	56603/8644/127/8608	1.54186
R-HSA-1227986	R-HSA-1227986	Signaling by ERBB2	47	0.534054	1.54118	0.0220183	0.213484	0.185132	2109	tags=26%, list=11%, signal=23%	1729/5295/6464/8065/1956/2549/207/55914/5782/6233/3320/2069	1.54118
R-HSA-114452	R-HSA-114452	Activation of BH3-only proteins	30	0.577265	1.53914	0.0318352	0.236404	0.205008	3328	tags=33%, list=18%, signal=27%	7027/7157/7533/23368/207/10971/7534/7029/7532/5599	1.53914
R-HSA-8953897	R-HSA-8953897	Cellular responses to stimuli	733	0.391546	1.53852	0.00136799	0.0778383	0.0675009	2508	tags=21%, list=13%, signal=19%	3043/6774/2114/58528/6117/1340/9261/7027/8353/9377/112714/55666/27327/54205/8649/7157/25824/10542/50507/1017/10498/6734/1350/6464/1781/4609/27000/25842/2887/10935/5970/5595/3024/10128/22955/51204/1351/51143/9978/5687/5695/3008/1329/55738/1327/1912/23112/6189/4489/4802/6165/200916/11258/54386/1345/8204/847/5465/4520/6347/96459/4496/5694/246184/9045/5683/6119/1051/6156/6207/81502/3068/2931/4928/300…	1.53852
R-HSA-5218859	R-HSA-5218859	Regulated Necrosis	53	0.512432	1.53492	0.026178	0.228355	0.198028	3878	tags=34%, list=21%, signal=27%	54205/7157/837/57162/10211/2319/6233/355/3320/3660/1687/1991/330/8795/836/8473/8737/7316	1.53492
R-HSA-451326	R-HSA-451326	Activation of kainate receptors upon glutamate binding	31	0.573493	1.53446	0.0282486	0.23062	0.199992	1206	tags=19%, list=6%, signal=18%	801/83988/2783/805/2782/808	1.53446
R-HSA-6802952	R-HSA-6802952	Signaling by BRAF and RAF1 fusions	64	0.498564	1.5339	0.0160428	0.193516	0.167816	3165	tags=36%, list=17%, signal=30%	801/57085/55750/5595/71/805/8844/7414/808/4140/57670/8087/10827/10142/3717/9061/9444/815/5894/22906/5037/5908/23164	1.5339
R-HSA-983169	R-HSA-983169	Class I MHC mediated antigen processing & presentation	358	0.410599	1.53331	0.00152207	0.0778383	0.0675009	3647	tags=29%, list=19%, signal=24%	57520/51676/9021/91694/948/11275/7327/54461/89890/25898/25793/57630/55070/6279/127544/84708/6280/154214/8065/7317/84231/140461/10422/55585/140460/51725/4008/9978/5687/9871/5695/142685/55905/5694/246184/84078/142686/5683/9039/4360/140456/10802/64750/51529/3693/6477/8773/92912/5706/142689/5701/7319/54850/6233/5693/57531/5711/9604/51465/23014/51665/136371/55176/5705/387522/26091/9666/140458/65264/86…	1.53331
R-HSA-1368108	R-HSA-1368108	BMAL1:CLOCK,NPAS2 activates circadian gene expression	27	0.589266	1.5319	0.0435606	0.271899	0.235789	2007	tags=30%, list=11%, signal=27%	8553/10135/10498/5465/5054/9575/6907/1628	1.5319
R-HSA-9607240	R-HSA-9607240	FLT3 Signaling	37	0.552657	1.52894	0.0298507	0.23062	0.199992	3138	tags=30%, list=17%, signal=25%	9846/5295/2887/207/6777/6233/6503/1027/2534/6776/27	1.52894
R-HSA-209952	R-HSA-209952	Peptide hormone biosynthesis	11	-0.707333	-1.52802	0.0391753	0.25849	0.224161	2063	tags=36%, list=11%, signal=32%	3626/5122/83729/7252	1.52802
R-HSA-400253	R-HSA-400253	Circadian Clock	64	0.496457	1.52741	0.0178253	0.200893	0.174213	2653	tags=25%, list=14%, signal=22%	1453/8553/10135/10498/5500/8204/5465/5054/9575/6233/6907/1385/1628/3091/8864/4209	1.52741
R-HSA-5696395	R-HSA-5696395	Formation of Incision Complex in GG-NER	40	0.549073	1.52695	0.0255906	0.224499	0.194684	2907	tags=35%, list=15%, signal=30%	6117/10038/8450/9978/902/6119/1642/8451/142/6233/7508/6612/2965/54778	1.52695
R-HSA-379716	R-HSA-379716	Cytosolic tRNA aminoacylation	23	0.612726	1.52639	0.0378788	0.25849	0.224161	3623	tags=35%, list=19%, signal=28%	5859/7965/8565/2617/4141/3035/833/3735	1.52639
R-HSA-110320	R-HSA-110320	Translesion Synthesis by POLH	19	0.626489	1.52631	0.0414313	0.26325	0.228289	1579	tags=26%, list=8%, signal=24%	6117/55666/25898/6119/6233	1.52631
R-HSA-70263	R-HSA-70263	Gluconeogenesis	32	0.565597	1.52399	0.0298507	0.23062	0.199992	3042	tags=38%, list=16%, signal=32%	5224/230/2023/2806/4191/8604/2026/4190/2805/8402/2027/26330	1.52399
R-HSA-6790901	R-HSA-6790901	rRNA modification in the nucleus and cytosol	56	0.505241	1.52378	0.0243056	0.221148	0.191778	2958	tags=32%, list=16%, signal=27%	55272/84916/10171/8602/10885/56902/51602/22984/23160/9277/9136/65083/1736/55623/57050/4839/4809/55127	1.52378
R-HSA-2173795	R-HSA-2173795	Downregulation of SMAD2/3:SMAD4 transcriptional activity	29	0.578656	1.5215	0.0321361	0.236665	0.205234	4056	tags=48%, list=22%, signal=38%	4088/5595/64750/142/22938/6233/25937/54778/6498/6772/7323/7316/7050/4089	1.5215
R-HSA-983168	R-HSA-983168	Antigen processing: Ubiquitination & Proteasome degradation	297	0.415536	1.52095	0.00155763	0.0778383	0.0675009	3647	tags=31%, list=19%, signal=25%	57520/51676/9021/91694/11275/7327/54461/89890/25898/25793/57630/55070/127544/84708/154214/8065/7317/84231/140461/10422/55585/140460/51725/4008/9978/5687/5695/142685/55905/5694/246184/84078/142686/5683/9039/140456/64750/51529/6477/92912/5706/142689/5701/7319/54850/6233/5693/57531/5711/9604/51465/23014/51665/136371/5705/387522/26091/9666/140458/65264/5685/6049/9246/6737/57674/11059/54778/23304/2838…	1.52095
R-HSA-5260271	R-HSA-5260271	Diseases of Immune System	31	0.567943	1.51961	0.0282486	0.23062	0.199992	1302	tags=16%, list=7%, signal=15%	948/6279/6280/5970/51135	1.51961
R-HSA-5602358	R-HSA-5602358	Diseases associated with the TLR signaling cascade	31	0.567943	1.51961	0.0282486	0.23062	0.199992	1302	tags=16%, list=7%, signal=15%	948/6279/6280/5970/51135	1.51961
R-HSA-9613829	R-HSA-9613829	Chaperone Mediated Autophagy	22	0.613317	1.51898	0.0447761	0.272495	0.236306	222	tags=9%, list=1%, signal=9%	3043/123	1.51898
R-HSA-199977	R-HSA-199977	ER to Golgi Anterograde Transport	142	0.450153	1.51843	0.00642055	0.120404	0.104414	3156	tags=27%, list=17%, signal=23%	1453/112714/1604/79748/1781/54732/377/286/51143/9871/55738/11258/51272/6811/10802/23243/7278/51164/10959/11316/5265/4905/22818/51807/830/26286/81876/2157/26984/6710/1522/23423/378/10945/1783/9382/10382/25839/58485	1.51843
R-HSA-6804756	R-HSA-6804756	Regulation of TP53 Activity through Phosphorylation	87	0.479273	1.51805	0.018018	0.201593	0.17482	3221	tags=30%, list=17%, signal=25%	6117/6881/7157/641/1017/204851/5932/6749/6119/80010/6884/26155/7486/6233/1459/6790/94241/1460/5563/8550/6875/5564/6878/5985/5571/545	1.51805
R-HSA-429947	R-HSA-429947	Deadenylation of mRNA	23	0.609088	1.51733	0.0416667	0.263661	0.228645	4136	tags=48%, list=22%, signal=37%	26986/55571/85456/1974/246175/29883/23318/4849/9125/1975/4850	1.51733
R-HSA-877312	R-HSA-877312	Regulation of IFNG signaling	14	0.672024	1.51397	0.0491493	0.280169	0.242961	2527	tags=43%, list=13%, signal=37%	9021/5770/3460/5771/3717/3459	1.51397
R-HSA-9612973	R-HSA-9612973	Autophagy	141	0.449201	1.51292	0.00802568	0.139232	0.120741	3243	tags=27%, list=17%, signal=22%	3043/58528/23710/112714/8649/123/10542/1781/7248/51143/56993/137492/4077/9868/7278/11152/6233/1459/51807/139341/1460/3320/64121/387522/5563/6035/8897/7416/8678/11345/5564/1783/10013/10382/7249/5571/200894/10452	1.51292
R-HSA-189451	R-HSA-189451	Heme biosynthesis	14	0.671466	1.51271	0.0491493	0.280169	0.242961	3332	tags=43%, list=18%, signal=35%	1352/3145/211/7389/28982/212	1.51271
R-HSA-9637690	R-HSA-9637690	Response of Mtb to phagocytosis	22	0.610164	1.51117	0.0447761	0.272495	0.236306	3878	tags=55%, list=21%, signal=43%	5595/2023/5987/2931/6233/3837/3836/6421/9146/57674/5868/7316	1.51117
R-HSA-186763	R-HSA-186763	Downstream signal transduction	28	0.577993	1.51061	0.040153	0.262345	0.227504	4668	tags=46%, list=25%, signal=35%	6774/5295/6777/6776/8440/4690/6772/1399/2889/3265/3845/2885/5156	1.51061
R-HSA-2046104	R-HSA-2046104	alpha-linolenic (omega3) and linoleic (omega6) acid metabolism	13	0.678915	1.51026	0.0566038	0.295258	0.256046	2375	tags=38%, list=13%, signal=34%	2180/6342/3295/30/60481	1.51026
R-HSA-2046106	R-HSA-2046106	alpha-linolenic acid (ALA) metabolism	13	0.678915	1.51026	0.0566038	0.295258	0.256046	2375	tags=38%, list=13%, signal=34%	2180/6342/3295/30/60481	1.51026
R-HSA-69166	R-HSA-69166	Removal of the Flap Intermediate	14	0.668105	1.50514	0.0491493	0.280169	0.242961	3135	tags=43%, list=17%, signal=36%	6117/6119/57804/5557/5422/5111	1.50514
R-HSA-141424	R-HSA-141424	Amplification of signal from the kinetochores	89	-0.449286	-1.50485	0.0136674	0.178835	0.155084	2113	tags=21%, list=11%, signal=19%	9212/64105/6232/5516/151648/3796/1778/9183/79023/23279/79980/1058/1062/151246/2491/55839/79682/79019/11130	1.50485
R-HSA-141444	R-HSA-141444	Amplification of signal from unattached kinetochores via a MAD2 inhibitory signal	89	-0.449286	-1.50485	0.0136674	0.178835	0.155084	2113	tags=21%, list=11%, signal=19%	9212/64105/6232/5516/151648/3796/1778/9183/79023/23279/79980/1058/1062/151246/2491/55839/79682/79019/11130	1.50485
R-HSA-5663202	R-HSA-5663202	Diseases of signal transduction by growth factor receptors and second messengers	420	0.39966	1.50449	0.0015015	0.0778383	0.0675009	3594	tags=29%, list=19%, signal=24%	3726/9846/6774/5245/801/4088/5295/50507/6464/2120/4609/3280/51564/102/391/6238/1956/57085/55750/5595/53335/71/4008/9978/5687/5500/5695/805/5435/2549/1499/8844/5431/54567/51530/5694/5683/1051/8817/7414/2931/2260/207/808/4140/54894/6777/57670/5519/5706/5728/11116/8087/5701/55914/5782/23493/8036/22938/6233/5693/6907/10827/5711/1849/11221/9451/27123/1385/5529/1937/8322/4627/3320/2069/10142/3717/5705/…	1.50449
R-HSA-450294	R-HSA-450294	MAP kinase activation	62	0.491155	1.50436	0.017762	0.200893	0.174213	4009	tags=37%, list=21%, signal=29%	8767/9261/10392/79155/5595/5519/6233/1849/1385/3656/387522/466/4205/23118/23291/5599/7867/7335/4790/7316/1848/5608/1386	1.50436
R-HSA-2032785	R-HSA-2032785	YAP1- and WWTR1 (TAZ)-stimulated gene expression	15	0.65582	1.50222	0.0438931	0.271899	0.235789	2687	tags=60%, list=14%, signal=51%	4878/7003/204851/7005/7004/6910/8463/25937/8850	1.50222
R-HSA-556833	R-HSA-556833	Metabolism of lipids	705	0.383075	1.50013	0.0013947	0.0778383	0.0675009	2806	tags=21%, list=15%, signal=19%	57678/4706/9261/55856/200576/91452/64781/948/5320/128486/114882/50814/130367/1545/2180/123/9791/7357/1666/10558/5295/55588/10498/10449/58526/2760/50486/788/91734/10654/3290/84649/377/8202/5740/27242/1580/55750/253782/133522/9871/5500/38/9489/1622/29923/161247/4802/5130/142891/6342/25865/5465/4520/51141/2230/79888/10682/10802/145482/8228/56894/23097/4594/3295/6296/9600/32/35/54675/1544/54545/622/3…	1.50013
R-HSA-9635486	R-HSA-9635486	Infection with Mycobacterium tuberculosis	26	0.580786	1.49818	0.0492424	0.280169	0.242961	3878	tags=54%, list=21%, signal=43%	5595/2023/5987/4360/2931/6233/3837/3836/6421/9146/57674/5868/7097/7316	1.49818
R-HSA-77289	R-HSA-77289	Mitochondrial Fatty Acid Beta-Oxidation	35	0.549734	1.49809	0.0361217	0.252361	0.218846	2185	tags=31%, list=12%, signal=28%	4706/55856/1666/10449/1622/4594/6296/35/34/5095/3030	1.49809
R-HSA-4086398	R-HSA-4086398	Ca2+ pathway	60	0.491074	1.49659	0.0230906	0.213484	0.185132	2313	tags=23%, list=12%, signal=21%	801/27327/5532/2783/805/23112/1499/2782/5530/808/27161/7976/8322/815	1.49659
R-HSA-425561	R-HSA-425561	Sodium/Calcium exchangers	13	0.672588	1.49618	0.0584906	0.301031	0.261053	1206	tags=23%, list=6%, signal=22%	801/805/808	1.49618
R-HSA-5673000	R-HSA-5673000	RAF activation	33	0.554086	1.49455	0.0336449	0.245036	0.212494	2768	tags=42%, list=15%, signal=36%	5245/801/5500/805/8844/808/4140/5519/8036/5529/3717/815/5894/4296	1.49455
R-HSA-2262752	R-HSA-2262752	Cellular responses to stress	719	0.381446	1.49447	0.00138889	0.0778383	0.0675009	2508	tags=20%, list=13%, signal=18%	3043/6774/2114/58528/6117/1340/9261/7027/8353/9377/112714/55666/27327/54205/8649/7157/25824/10542/50507/1017/10498/6734/1350/6464/1781/4609/27000/25842/2887/10935/5970/5595/3024/10128/22955/51204/1351/51143/9978/5687/5695/3008/1329/55738/1327/1912/23112/6189/4802/6165/200916/11258/54386/1345/8204/847/5465/6347/96459/5694/246184/9045/5683/6119/1051/6156/6207/81502/3068/2931/4928/30001/207/51529/53…	1.49447
R-HSA-9013026	R-HSA-9013026	RHOB GTPase cycle	67	0.484	1.49401	0.0214669	0.213484	0.185132	2847	tags=33%, list=15%, signal=28%	2040/1729/10276/5295/10211/70/2319/23365/8773/55914/5099/10395/11214/857/5586/29/4162/57584/6242/90627/9475/7037	1.49401
R-HSA-210745	R-HSA-210745	Regulation of gene expression in beta cells	20	-0.593816	-1.49358	0.0511727	0.285237	0.247356	761	tags=40%, list=4%, signal=38%	6927/5080/2645/222546/4825/3172/389692/4821	1.49358
R-HSA-2586552	R-HSA-2586552	Signaling by Leptin	10	0.711446	1.49321	0.0699029	0.323201	0.280278	2141	tags=40%, list=11%, signal=35%	6774/9021/6777/3717	1.49321
R-HSA-1655829	R-HSA-1655829	Regulation of cholesterol biosynthesis by SREBP (SREBF)	55	0.494483	1.4916	0.0275862	0.23062	0.199992	2369	tags=29%, list=13%, signal=26%	57678/10498/10654/9871/4802/5465/4520/51141/10802/32/6907/4597/4800/2224/3837/6319	1.4916
R-HSA-3371511	R-HSA-3371511	HSF1 activation	12	0.686293	1.49091	0.0653846	0.31647	0.274441	3803	tags=50%, list=20%, signal=40%	6117/6119/3320/10013/3281/1915	1.49091
R-HSA-74259	R-HSA-74259	Purine catabolism	16	0.645089	1.49084	0.0536398	0.291619	0.252891	3611	tags=38%, list=19%, signal=30%	84618/4860/131870/56985/53343/11164	1.49084
R-HSA-5696400	R-HSA-5696400	Dual Incision in GG-NER	39	0.534263	1.48763	0.0385356	0.25849	0.224161	4107	tags=44%, list=22%, signal=34%	6117/10038/8450/9978/6119/1642/8451/142/6233/57804/2965/5985/5111/9557/7316/5981/404672	1.48763
R-HSA-6804115	R-HSA-6804115	TP53 regulates transcription of additional cell cycle genes whose exact role in the p53 pathway remain uncertain	19	0.61003	1.48621	0.0527307	0.290772	0.252156	4136	tags=58%, list=22%, signal=45%	7157/55571/85456/7832/246175/29883/28984/55835/4849/9125/4850	1.48621
R-HSA-8876384	R-HSA-8876384	Listeria monocytogenes entry into host cells	19	0.610006	1.48615	0.0527307	0.290772	0.252156	1579	tags=37%, list=8%, signal=34%	79872/10254/6455/1499/30011/2060/6233	1.48615
R-HSA-8957322	R-HSA-8957322	Metabolism of steroids	150	0.438961	1.48409	0.00647249	0.120404	0.104414	3289	tags=24%, list=17%, signal=20%	57678/50814/10498/91734/10654/3290/5740/9871/4802/6342/5465/4520/51141/2230/10682/10802/3295/32/83930/6307/6907/4597/4800/2224/9023/3837/114880/26119/6319/2172/200931/6715/4047/22937/8309/6667	1.48409
R-HSA-381340	R-HSA-381340	Transcriptional regulation of white adipocyte differentiation	83	0.470795	1.484	0.0163043	0.195147	0.16923	2092	tags=23%, list=11%, signal=20%	1052/948/1879/55588/10498/8202/5970/9370/5465/1051/23097/112950/51129/6907/400569/2167/4023/5468/6517	1.484
R-HSA-8939211	R-HSA-8939211	ESR-mediated signaling	202	0.423008	1.48313	0.0110935	0.170344	0.147721	3353	tags=26%, list=18%, signal=22%	57678/801/8353/27327/5295/10498/6464/4609/8202/2783/1956/5595/865/805/5435/23112/5431/8204/2782/207/2958/808/5481/1105/7090/2773/27161/9687/857/1385/861/4846/3320/5885/2069/3021/23189/3014/8877/8243/8850/1027/8331/2957/7764/2770/2066/5438/8335/6667/127933/1509/4318	1.48313
R-HSA-447115	R-HSA-447115	Interleukin-12 family signaling	53	0.495091	1.48298	0.0296684	0.23062	0.199992	3630	tags=32%, list=19%, signal=26%	6774/3185/6845/4282/6648/5034/3313/3717/759/4478/5062/9446/5908/1072/6772/6950/9244	1.48298
R-HSA-8853659	R-HSA-8853659	RET signaling	39	0.532517	1.48277	0.0404624	0.262345	0.227504	886	tags=13%, list=5%, signal=12%	9846/5295/6464/2887/2549	1.48277
R-HSA-3299685	R-HSA-3299685	Detoxification of Reactive Oxygen Species	35	0.543975	1.4824	0.0380228	0.25849	0.224161	2004	tags=26%, list=11%, signal=23%	54205/25824/50507/10935/847/30001/9588/6648/5034	1.4824
R-HSA-1461957	R-HSA-1461957	Beta defensins	25	-0.560597	-1.48202	0.0535332	0.291619	0.252891	4245	tags=44%, list=23%, signal=34%	117285/613209/245936/81623/245928/245932/613211/613210/140850/245930/1672	1.48202
R-HSA-6791312	R-HSA-6791312	TP53 Regulates Transcription of Cell Cycle Genes	47	0.513079	1.48065	0.0385321	0.25849	0.224161	3292	tags=40%, list=17%, signal=33%	7027/7157/1017/10498/55571/85456/7832/5933/246175/6790/29883/1820/28984/55835/7029/1027/1874/5111/4849	1.48065
R-HSA-211979	R-HSA-211979	Eicosanoids	12	0.681103	1.47963	0.0673077	0.317808	0.275601	1684	tags=25%, list=9%, signal=23%	5740/1580/66002	1.47963
R-HSA-5357786	R-HSA-5357786	TNFR1-induced proapoptotic signaling	13	0.664892	1.47906	0.0660377	0.316942	0.27485	1129	tags=23%, list=6%, signal=22%	9099/7132/7375	1.47906
R-HSA-9651496	R-HSA-9651496	Defects of contact activation system (CAS) and kallikrein/kinin system (KKS)	15	-0.631581	-1.47832	0.0669456	0.317808	0.275601	938	tags=13%, list=5%, signal=13%	2147/2160	1.47832
R-HSA-9671793	R-HSA-9671793	Diseases of hemostasis	15	-0.631581	-1.47832	0.0669456	0.317808	0.275601	938	tags=13%, list=5%, signal=13%	2147/2160	1.47832
R-HSA-5620971	R-HSA-5620971	Pyroptosis	25	0.577829	1.47569	0.0598131	0.301802	0.261721	2613	tags=24%, list=14%, signal=21%	54205/7157/837/3660/1687/1991	1.47569
R-HSA-1538133	R-HSA-1538133	G0 and Early G1	27	0.567032	1.4741	0.0625	0.309295	0.268219	3135	tags=37%, list=17%, signal=31%	7027/1017/4609/5933/91750/286826/4149/7029/1874/5111	1.4741
R-HSA-448424	R-HSA-448424	Interleukin-17 signaling	70	0.473218	1.47256	0.0285205	0.23062	0.199992	4009	tags=33%, list=21%, signal=26%	8767/9261/10392/79155/5595/5519/6233/1849/1385/3656/387522/466/4205/23118/23291/5599/7867/7335/4790/7316/1848/5608/1386	1.47256
R-HSA-6803205	R-HSA-6803205	TP53 regulates transcription of several additional cell death genes whose specific roles in p53-dependent apoptosis remain uncertain	14	0.653608	1.47248	0.0548204	0.292527	0.253678	2562	tags=43%, list=14%, signal=37%	604/7157/9540/23368/5876/10397	1.47248
R-HSA-2426168	R-HSA-2426168	Activation of gene expression by SREBF (SREBP)	42	0.523669	1.4719	0.0423077	0.266625	0.231215	1816	tags=26%, list=10%, signal=24%	57678/10498/10654/4802/5465/4520/32/6907/4597/4800/2224	1.4719
R-HSA-163560	R-HSA-163560	Triglyceride catabolism	21	0.599399	1.47012	0.0466418	0.27805	0.241123	4810	tags=57%, list=26%, signal=43%	5500/8228/11343/2167/857/51099/2172/2170/5346/5568/10226/2169	1.47012
R-HSA-5576892	R-HSA-5576892	Phase 0 - rapid depolarisation	33	0.544588	1.46893	0.0411215	0.262982	0.228056	2313	tags=33%, list=12%, signal=29%	801/6332/6328/805/782/2257/808/6324/6330/783/815	1.46893
R-HSA-445989	R-HSA-445989	TAK1-dependent IKK and NF-kappa-B activation	44	0.518436	1.46671	0.0438931	0.271899	0.235789	2993	tags=32%, list=16%, signal=27%	8767/10392/7157/92610/6283/5970/6233/121457/80216/3656/387522/4791/9684/23118	1.46671
R-HSA-8934593	R-HSA-8934593	Regulation of RUNX1 Expression and Activity	16	0.632641	1.46207	0.0632184	0.30987	0.268718	1879	tags=31%, list=10%, signal=28%	27327/865/23112/27161/861	1.46207
R-HSA-168142	R-HSA-168142	Toll Like Receptor 10 (TLR10) Cascade	95	0.453725	1.46052	0.0210158	0.213484	0.185132	4373	tags=39%, list=23%, signal=30%	8767/9261/10392/7157/79155/57162/92610/6283/5970/5595/51135/5519/6233/1849/1385/121457/80216/3656/387522/466/4205/4791/9684/23118/23291/5599/7867/7335/4790/7316/1848/5608/1386/6285/1432/51295/351	1.46052
R-HSA-168176	R-HSA-168176	Toll Like Receptor 5 (TLR5) Cascade	95	0.453725	1.46052	0.0210158	0.213484	0.185132	4373	tags=39%, list=23%, signal=30%	8767/9261/10392/7157/79155/57162/92610/6283/5970/5595/51135/5519/6233/1849/1385/121457/80216/3656/387522/466/4205/4791/9684/23118/23291/5599/7867/7335/4790/7316/1848/5608/1386/6285/1432/51295/351	1.46052
R-HSA-975871	R-HSA-975871	MyD88 cascade initiated on plasma membrane	95	0.453725	1.46052	0.0210158	0.213484	0.185132	4373	tags=39%, list=23%, signal=30%	8767/9261/10392/7157/79155/57162/92610/6283/5970/5595/51135/5519/6233/1849/1385/121457/80216/3656/387522/466/4205/4791/9684/23118/23291/5599/7867/7335/4790/7316/1848/5608/1386/6285/1432/51295/351	1.46052
R-HSA-202131	R-HSA-202131	Metabolism of nitric oxide: NOS3 activation and regulation	16	0.631803	1.46014	0.0632184	0.30987	0.268718	2048	tags=44%, list=11%, signal=39%	801/805/207/808/857/4846/3320	1.46014
R-HSA-5083632	R-HSA-5083632	Defective C1GALT1C1 causes TNPS	16	-0.615269	-1.45886	0.06875	0.32103	0.278396	1593	tags=25%, list=8%, signal=23%	727897/140453/56913/4589	1.45886
R-HSA-1461973	R-HSA-1461973	Defensins	32	-0.520617	-1.45696	0.0493562	0.280169	0.242961	3666	tags=47%, list=19%, signal=38%	1671/417/117285/613209/245936/81623/245928/245932/613211/1670/613210/5646/140850/245930/1672	1.45696
R-HSA-5578775	R-HSA-5578775	Ion homeostasis	54	0.484734	1.45537	0.0380623	0.25849	0.224161	3860	tags=44%, list=20%, signal=35%	801/444/10768/805/5350/493/808/477/6262/482/488/6588/4842/815/6786/476/845/483/478/6546/490/491/7220/817	1.45537
R-HSA-420499	R-HSA-420499	Class C/3 (Metabotropic glutamate/pheromone receptors)	36	-0.509389	-1.45492	0.0490405	0.280169	0.242961	1976	tags=19%, list=10%, signal=17%	83756/2913/222545/80834/259287/2914/2915	1.45492
R-HSA-5656169	R-HSA-5656169	Termination of translesion DNA synthesis	31	0.543409	1.45397	0.0451977	0.273668	0.237323	3135	tags=26%, list=17%, signal=22%	6117/51455/6119/6233/57804/9246/5985/5111	1.45397
R-HSA-8876725	R-HSA-8876725	Protein methylation	19	0.596744	1.45384	0.0621469	0.308536	0.267561	3852	tags=42%, list=20%, signal=34%	801/805/808/79091/2109/151194/1915/254013	1.45384
R-HSA-1227990	R-HSA-1227990	Signaling by ERBB2 in Cancer	24	0.575172	1.45354	0.0712946	0.326078	0.282773	2109	tags=33%, list=11%, signal=30%	5295/6464/1956/2549/55914/5782/3320/2069	1.45354
R-HSA-2892247	R-HSA-2892247	POU5F1 (OCT4), SOX2, NANOG activate genes related to proliferation	11	0.686995	1.4533	0.0773694	0.346419	0.300413	28	tags=9%, list=0%, signal=9%	6774	1.4533
R-HSA-167044	R-HSA-167044	Signalling to RAS	19	0.596079	1.45222	0.0621469	0.308536	0.267561	350	tags=16%, list=2%, signal=16%	9261/5899/6464	1.45222
R-HSA-8956319	R-HSA-8956319	Nucleotide catabolism	33	0.537664	1.45025	0.0504673	0.28411	0.246378	2317	tags=21%, list=12%, signal=19%	84618/4860/7378/955/956/131870/56985	1.45025
R-HSA-69618	R-HSA-69618	Mitotic Spindle Checkpoint	106	-0.419543	-1.44849	0.0215311	0.213484	0.185132	2113	tags=20%, list=11%, signal=18%	9212/64105/8881/6232/5516/151648/3796/1778/9183/79023/23279/79980/1058/1062/151246/2491/55839/996/79682/79019/11130	1.44849
R-HSA-190239	R-HSA-190239	FGFR3 ligand binding and activation	13	-0.648192	-1.44814	0.0677966	0.31817	0.275915	1764	tags=31%, list=9%, signal=28%	8823/8822/2591/2261	1.44814
R-HSA-190372	R-HSA-190372	FGFR3c ligand binding and activation	13	-0.648192	-1.44814	0.0677966	0.31817	0.275915	1764	tags=31%, list=9%, signal=28%	8823/8822/2591/2261	1.44814
R-HSA-512988	R-HSA-512988	Interleukin-3, Interleukin-5 and GM-CSF signaling	47	0.50128	1.4466	0.0458716	0.276371	0.239667	4387	tags=45%, list=23%, signal=34%	9846/5295/6464/3563/6777/6233/3567/7534/3718/3717/4067/2534/6776/1399/7525/3561/1438/7316/7006/2889/3635	1.4466
R-HSA-166166	R-HSA-166166	MyD88-independent TLR4 cascade	106	0.442081	1.44618	0.0205479	0.213484	0.185132	4182	tags=38%, list=22%, signal=30%	8767/9261/10392/7157/79155/92610/6283/5970/5595/5519/6233/1849/1385/10010/121457/80216/3656/387522/466/4205/4791/29110/330/9684/23118/23291/7187/5599/7867/7335/7323/4790/8737/7316/1848/5608/23098/1386/6285/1432	1.44618
R-HSA-937061	R-HSA-937061	TRIF(TICAM1)-mediated TLR4 signaling	106	0.442081	1.44618	0.0205479	0.213484	0.185132	4182	tags=38%, list=22%, signal=30%	8767/9261/10392/7157/79155/92610/6283/5970/5595/5519/6233/1849/1385/10010/121457/80216/3656/387522/466/4205/4791/29110/330/9684/23118/23291/7187/5599/7867/7335/7323/4790/8737/7316/1848/5608/23098/1386/6285/1432	1.44618
R-HSA-6802946	R-HSA-6802946	Signaling by moderate kinase activity BRAF mutants	45	0.510243	1.44393	0.0479846	0.280169	0.242961	2919	tags=33%, list=15%, signal=28%	5245/801/5595/71/805/8844/7414/808/4140/3717/815/5894/4296/5037/5908	1.44393
R-HSA-6802949	R-HSA-6802949	Signaling by RAS mutants	45	0.510243	1.44393	0.0479846	0.280169	0.242961	2919	tags=33%, list=15%, signal=28%	5245/801/5595/71/805/8844/7414/808/4140/3717/815/5894/4296/5037/5908	1.44393
R-HSA-6802955	R-HSA-6802955	Paradoxical activation of RAF signaling by kinase inactive BRAF	45	0.510243	1.44393	0.0479846	0.280169	0.242961	2919	tags=33%, list=15%, signal=28%	5245/801/5595/71/805/8844/7414/808/4140/3717/815/5894/4296/5037/5908	1.44393
R-HSA-9649948	R-HSA-9649948	Signaling downstream of RAS mutants	45	0.510243	1.44393	0.0479846	0.280169	0.242961	2919	tags=33%, list=15%, signal=28%	5245/801/5595/71/805/8844/7414/808/4140/3717/815/5894/4296/5037/5908	1.44393
R-HSA-8963898	R-HSA-8963898	Plasma lipoprotein assembly	17	-0.597921	-1.44387	0.0706861	0.325789	0.282522	3	tags=18%, list=0%, signal=18%	2/348/338	1.44387
R-HSA-933541	R-HSA-933541	TRAF6 mediated IRF7 activation	24	-0.552087	-1.4413	0.0660981	0.316942	0.27485	2337	tags=50%, list=12%, signal=44%	3443/3449/64135/3661/3442/7186/3440/3452/3665/3456/3446/80143	1.4413
R-HSA-168164	R-HSA-168164	Toll Like Receptor 3 (TLR3) Cascade	103	0.444634	1.44099	0.0242634	0.221148	0.191778	4182	tags=39%, list=22%, signal=30%	8767/9261/10392/7157/79155/92610/6283/5970/5595/5519/6233/1849/1385/10010/121457/80216/3656/387522/466/4205/4791/29110/330/9684/23118/23291/7187/5599/7867/7335/7323/4790/8737/7316/1848/5608/23098/1386/6285/1432	1.44099
R-HSA-429914	R-HSA-429914	Deadenylation-dependent mRNA decay	53	0.480908	1.44049	0.04363	0.271899	0.235789	4348	tags=34%, list=23%, signal=26%	26986/11157/55571/85456/27258/57819/1974/246175/29883/23318/115024/4849/23658/6499/9125/1975/4850/80153	1.44049
R-HSA-8878159	R-HSA-8878159	Transcriptional regulation by RUNX3	95	0.446291	1.43659	0.028021	0.23062	0.199992	2803	tags=31%, list=15%, signal=26%	7157/4088/4609/3280/7003/5687/5695/865/6046/1499/5694/5683/64750/7005/5706/5701/22938/6233/5693/7004/5711/861/8463/25937/5705/7040/5685/8850/6696	1.43659
R-HSA-71336	R-HSA-71336	Pentose phosphate pathway	13	-0.642862	-1.43624	0.0699153	0.323201	0.280278	154	tags=15%, list=1%, signal=15%	22934/25796	1.43624
R-HSA-168638	R-HSA-168638	NOD1/2 Signaling Pathway	35	0.52679	1.43557	0.0551331	0.292527	0.253678	4182	tags=34%, list=22%, signal=27%	8767/10392/837/6233/3656/387522/330/23118/7335/7316/5608/1432	1.43557
R-HSA-8984722	R-HSA-8984722	Interleukin-35 Signalling	11	0.678291	1.43488	0.0851064	0.371198	0.321901	28	tags=9%, list=0%, signal=9%	6774	1.43488
R-HSA-1266695	R-HSA-1266695	Interleukin-7 signaling	31	0.536158	1.43457	0.0546139	0.292527	0.253678	298	tags=13%, list=2%, signal=13%	6774/8353/1154/5295	1.43457
R-HSA-1433557	R-HSA-1433557	Signaling by SCF-KIT	41	0.510924	1.43351	0.061657	0.308086	0.26717	4435	tags=44%, list=24%, signal=34%	9846/6774/5295/2887/6777/3717/4067/5879/2534/6776/4318/6772/7525/10076/7006/9306/3265/3845	1.43351
R-HSA-73621	R-HSA-73621	Pyrimidine catabolism	11	0.676852	1.43184	0.0870406	0.373308	0.32373	745	tags=18%, list=4%, signal=17%	84618/7378	1.43184
R-HSA-1855204	R-HSA-1855204	Synthesis of IP3 and IP4 in the cytosol	28	0.546623	1.42862	0.0630975	0.30987	0.268718	2490	tags=25%, list=13%, signal=22%	801/805/808/5728/3707/113026/27124	1.42862
R-HSA-2129379	R-HSA-2129379	Molecules associated with elastic fibres	37	-0.497799	-1.42717	0.0643777	0.314554	0.27278	340	tags=19%, list=2%, signal=19%	8425/27302/2200/3685/4239/650/84034	1.42717
R-HSA-1632852	R-HSA-1632852	Macroautophagy	126	0.428438	1.4261	0.0183946	0.202867	0.175925	3243	tags=28%, list=17%, signal=23%	58528/23710/112714/8649/123/10542/1781/7248/51143/56993/4077/9868/7278/11152/6233/1459/51807/139341/1460/3320/64121/387522/5563/8897/7416/8678/11345/5564/1783/10013/10382/7249/5571/200894/10452	1.4261
R-HSA-6791226	R-HSA-6791226	Major pathway of rRNA processing in the nucleolus and cytosol	161	0.415622	1.42547	0.0128617	0.178835	0.155084	2595	tags=24%, list=14%, signal=21%	55272/84916/1453/9188/10171/8602/6189/10885/6165/200916/9045/6156/6207/11102/26354/56902/51602/6210/22984/23160/28987/27043/6122/6233/8780/4691/6123/9277/6135/6152/6228/6169/116832/6158/9136/11224/65083/6146	1.42547
R-HSA-5357801	R-HSA-5357801	Programmed Cell Death	203	0.40651	1.42466	0.0111288	0.170344	0.147721	2794	tags=23%, list=15%, signal=20%	6774/7027/54205/7157/837/57162/10211/7533/79658/5595/3024/5687/5695/3008/1499/5694/5683/2319/23368/207/5706/4976/5701/6233/5693/10971/5711/1832/1677/355/55075/7534/3320/3837/4836/2620/3836/5705/660/3660/5062/1687/1991/5685/7029/330	1.42466
R-HSA-948021	R-HSA-948021	Transport to the Golgi and subsequent modification	173	0.411486	1.42409	0.00789889	0.13859	0.120184	2934	tags=24%, list=16%, signal=21%	1453/112714/9334/1604/79748/1781/54732/377/286/51143/9871/55738/11258/51272/6811/10802/23243/7278/51164/10959/11316/5265/4905/22818/11282/338596/51807/830/26286/81876/2157/26984/6710/9331/1522/23423/4247/378/10945/1783/9382/10382	1.42409
R-HSA-1170546	R-HSA-1170546	Prolactin receptor signaling	14	0.630392	1.42018	0.0888469	0.373786	0.324145	2915	tags=36%, list=15%, signal=30%	9978/6777/2690/3717/6776	1.42018
R-HSA-109606	R-HSA-109606	Intrinsic Pathway for Apoptosis	55	0.470561	1.41945	0.0448276	0.272495	0.236306	2696	tags=25%, list=14%, signal=22%	6774/7027/54205/7157/7533/5595/23368/207/10971/55075/7534/4836/1687/7029	1.41945
R-HSA-629594	R-HSA-629594	Highly calcium permeable postsynaptic nicotinic acetylcholine receptors	11	-0.656641	-1.41851	0.0886598	0.373786	0.324145	954	tags=36%, list=5%, signal=35%	1141/1139/55584/1143	1.41851
R-HSA-6807070	R-HSA-6807070	PTEN Regulation	135	0.422562	1.41752	0.0165017	0.195989	0.16996	2222	tags=24%, list=12%, signal=21%	58528/27327/8649/7157/10542/51564/5595/22955/5687/5695/1912/23112/1822/5694/5683/5987/207/81847/5706/5728/5701/1108/27161/6233/1459/5693/5711/5468/1460/54815/64121/5705	1.41752
R-HSA-5621575	R-HSA-5621575	CD209 (DC-SIGN) signaling	19	0.581716	1.41723	0.0885122	0.373786	0.324145	4993	tags=58%, list=26%, signal=43%	5970/5062/4067/5894/2534/5971/4790/5568/3265/3845/9252	1.41723
R-HSA-6811436	R-HSA-6811436	COPI-independent Golgi-to-ER retrograde traffic	49	0.484676	1.41582	0.0563636	0.295258	0.256046	1937	tags=24%, list=10%, signal=22%	636/112714/1781/2590/51143/11258/56894/7278/51164/5048/51807/830	1.41582
R-HSA-3781860	R-HSA-3781860	Diseases associated with N-glycosylation of proteins	19	-0.569207	-1.4152	0.0849257	0.371198	0.321901	2154	tags=32%, list=11%, signal=28%	5476/9526/11253/199857/2720/56052	1.4152
R-HSA-5362517	R-HSA-5362517	Signaling by Retinoic Acid	38	0.508798	1.41347	0.0606061	0.304807	0.264327	1155	tags=21%, list=6%, signal=20%	5162/1737/5915/5914/5166/1738/157506/5160	1.41347
R-HSA-168643	R-HSA-168643	Nucleotide-binding domain, leucine rich repeat containing receptor (NLR) signaling pathways	54	0.470163	1.41162	0.050173	0.283762	0.246077	3934	tags=30%, list=21%, signal=24%	8767/10392/837/5970/6233/24145/3656/387522/3162/4791/330/23118/7335/4790/7316/5608	1.41162
R-HSA-2564830	R-HSA-2564830	Cytosolic iron-sulfur cluster assembly	12	-0.641968	-1.41032	0.0788382	0.349788	0.303334	4276	tags=58%, list=23%, signal=45%	9391/57019/64210/2068/5424/83990/64428	1.41032
R-HSA-5576891	R-HSA-5576891	Cardiac conduction	126	0.423121	1.40841	0.0183946	0.202867	0.175925	2932	tags=30%, list=16%, signal=26%	801/4878/444/6332/10768/204851/6328/805/3775/5350/782/2257/493/808/477/3759/6324/6262/6330/482/783/488/6588/6910/30818/10142/25937/4842/815/30819/10699/6786/476/8850/845/483/478/6546	1.40841
R-HSA-8978868	R-HSA-8978868	Fatty acid metabolism	166	0.409029	1.40769	0.014377	0.186094	0.16138	2409	tags=22%, list=13%, signal=20%	4706/9261/55856/91452/1545/2180/1666/10449/58526/788/5740/1580/1622/6342/145482/4594/3295/6296/32/35/1544/34/283927/240/9200/23417/27306/5095/59344/3030/30/5563/7923/6319/60481/5467/7069	1.40769
R-HSA-174430	R-HSA-174430	Telomere C-strand synthesis initiation	12	0.647988	1.40769	0.101923	0.402479	0.349027	4270	tags=58%, list=23%, signal=45%	54386/26277/7014/65057/5557/5422/25913	1.40769
R-HSA-6804757	R-HSA-6804757	Regulation of TP53 Degradation	33	0.521706	1.40721	0.0672897	0.317808	0.275601	1579	tags=21%, list=8%, signal=19%	9099/7157/1017/207/5519/1616/6233	1.40721
R-HSA-156711	R-HSA-156711	Polo-like kinase mediated events	16	-0.593309	-1.40679	0.0854167	0.371502	0.322165	1652	tags=25%, list=9%, signal=23%	4605/2305/891/7465	1.40679
R-HSA-8868773	R-HSA-8868773	rRNA processing in the nucleus and cytosol	171	0.407969	1.4055	0.0145161	0.186094	0.16138	2958	tags=26%, list=16%, signal=22%	55272/84916/1453/9188/10171/8602/6189/10885/6165/200916/9045/6156/6207/11102/26354/56902/51602/6210/22984/23160/28987/27043/6122/6233/8780/4691/6123/9277/6135/6152/6228/6169/116832/6158/9136/11224/65083/6146/1736/55623/57050/4839/4809/55127	1.4055
R-HSA-9701898	R-HSA-9701898	STAT3 nuclear events downstream of ALK signaling	10	0.669444	1.40505	0.100971	0.399741	0.346653	28	tags=10%, list=0%, signal=10%	6774	1.40505
R-HSA-383280	R-HSA-383280	Nuclear Receptor transcription pathway	51	0.473002	1.40396	0.057041	0.295335	0.256112	2806	tags=25%, list=15%, signal=22%	5915/29982/5914/5465/8013/7068/5468/7376/7067/5467/9975/126382/2101	1.40396
R-HSA-425410	R-HSA-425410	Metal ion SLC transporters	26	0.543963	1.40319	0.094697	0.385743	0.334514	1554	tags=27%, list=8%, signal=25%	1356/148867/6556/23516/27173/254428/84102	1.40319
R-HSA-390471	R-HSA-390471	Association of TriC/CCT with target proteins during biosynthesis	37	0.50648	1.40119	0.0690299	0.32103	0.278396	3673	tags=32%, list=19%, signal=26%	6774/7157/54461/8877/8237/26330/22803/10238/6950/26272/10564/6499	1.40119
R-HSA-390247	R-HSA-390247	Beta-oxidation of very long chain fatty acids	10	0.667521	1.40102	0.100971	0.399741	0.346653	2187	tags=30%, list=12%, signal=27%	3295/23417/30	1.40102
R-HSA-210993	R-HSA-210993	Tie2 Signaling	17	0.599553	1.40065	0.109405	0.413516	0.358599	350	tags=18%, list=2%, signal=17%	285/5295/6464	1.40065
R-HSA-181431	R-HSA-181431	Acetylcholine binding and downstream events	14	-0.612567	-1.39945	0.0866808	0.3728	0.32329	2054	tags=21%, list=11%, signal=19%	1145/55584/1143	1.39945
R-HSA-622327	R-HSA-622327	Postsynaptic nicotinic acetylcholine receptors	14	-0.612567	-1.39945	0.0866808	0.3728	0.32329	2054	tags=21%, list=11%, signal=19%	1145/55584/1143	1.39945
R-HSA-166786	R-HSA-166786	Creation of C4 and C2 activators	14	0.621178	1.39942	0.100189	0.39869	0.345742	2196	tags=29%, list=12%, signal=25%	715/8547/10747/5648	1.39942
R-HSA-200425	R-HSA-200425	Carnitine metabolism	13	0.628485	1.39808	0.115094	0.419368	0.363673	2669	tags=54%, list=14%, signal=46%	58526/788/32/5563/5467/7069/1376	1.39808
R-HSA-6782135	R-HSA-6782135	Dual incision in TC-NER	61	0.456314	1.39723	0.0509666	0.285118	0.247252	3185	tags=31%, list=17%, signal=26%	6117/27339/8450/9978/5435/5431/902/6119/1642/8451/6233/6917/57804/3150/2965/91603/5985/5111/5438	1.39723
R-HSA-201451	R-HSA-201451	Signaling by BMP	26	-0.521897	-1.39718	0.0949367	0.385743	0.334514	138	tags=19%, list=1%, signal=19%	4086/27302/91851/64388/650	1.39718
R-HSA-9013106	R-HSA-9013106	RHOC GTPase cycle	70	0.448821	1.39664	0.0409982	0.262982	0.228056	2847	tags=31%, list=15%, signal=27%	91452/2040/1729/5295/10211/389/2319/6811/23365/396/55914/10395/11214/857/5586/29/4162/57584/6242/90627/9475/7037	1.39664
R-HSA-6798695	R-HSA-6798695	Neutrophil degranulation	449	0.369372	1.39594	0.00151057	0.0778383	0.0675009	4123	tags=33%, list=22%, signal=26%	3043/178/2040/6515/948/9961/1729/8649/1604/5175/127829/11031/3615/2760/6279/4860/6280/25801/6283/6282/102/84329/391/56888/5836/230/1116/10890/51143/5787/5695/340061/25840/374395/3934/847/1992/4317/5683/7414/79888/6556/124583/64114/728/4282/9588/8773/5265/5329/222487/1512/2512/12/25797/5701/960/10043/9798/240/5806/6286/140885/6402/1832/5864/81619/2358/1460/5473/3320/3577/3837/23250/10159/383/19967…	1.39594
R-HSA-111932	R-HSA-111932	CaMK IV-mediated phosphorylation of CREB	12	0.642509	1.39579	0.113462	0.418102	0.362575	2326	tags=50%, list=12%, signal=44%	801/805/808/1385/815/10645	1.39579
R-HSA-975138	R-HSA-975138	TRAF6 mediated induction of NFkB and MAP kinases upon TLR7/8 or 9 activation	99	0.434802	1.39572	0.0412186	0.262982	0.228056	4182	tags=35%, list=22%, signal=28%	8767/9261/10392/7157/79155/57162/92610/6283/5970/5595/51135/5519/6233/1849/1385/121457/80216/3656/387522/466/4205/4791/9684/23118/23291/5599/7867/7335/4790/7316/1848/5608/1386/6285/1432	1.39572
R-HSA-1226099	R-HSA-1226099	Signaling by FGFR in disease	60	0.45764	1.3947	0.0461812	0.276371	0.239667	1421	tags=17%, list=8%, signal=15%	9846/6774/5295/5435/2549/5431/8817/2260/6777/11116	1.3947
R-HSA-9696264	R-HSA-9696264	RND3 GTPase cycle	40	0.501319	1.39414	0.0728346	0.330755	0.286829	2877	tags=30%, list=15%, signal=25%	9352/7126/5295/2319/9231/857/1832/57584/5783/667/1362/1969	1.39414
R-HSA-6782210	R-HSA-6782210	Gap-filling DNA repair synthesis and ligation in TC-NER	61	0.454542	1.3918	0.0544815	0.292527	0.253678	3185	tags=33%, list=17%, signal=27%	6117/27339/8450/9978/5435/5431/902/6119/1642/8451/6233/6917/57804/3150/3980/2965/91603/5985/5111/5438	1.3918
R-HSA-171007	R-HSA-171007	p38MAPK events	12	0.639909	1.39014	0.117308	0.424597	0.368208	149	tags=17%, list=1%, signal=17%	9261/5899	1.39014
R-HSA-380972	R-HSA-380972	Energy dependent regulation of mTOR by LKB1-AMPK	29	0.528593	1.38987	0.0907372	0.37967	0.329248	3266	tags=41%, list=17%, signal=34%	58528/8649/10542/7248/55437/64121/5563/5564/92335/7249/5571/51719	1.38987
R-HSA-5685939	R-HSA-5685939	HDR through MMEJ (alt-NHEJ)	12	0.639271	1.38875	0.117308	0.424597	0.368208	2055	tags=33%, list=11%, signal=30%	10038/5932/142/3980	1.38875
R-HSA-9706574	R-HSA-9706574	RHOBTB GTPase Cycle	31	0.518905	1.38841	0.0772128	0.346419	0.300413	3807	tags=35%, list=20%, signal=28%	9352/87/71/5756/23221/3320/2873/9475/1627/10250/51138	1.38841
R-HSA-936837	R-HSA-936837	Ion transport by P-type ATPases	55	0.459946	1.38743	0.0534483	0.291619	0.252891	3860	tags=42%, list=20%, signal=33%	801/286410/805/5350/493/808/10079/477/482/488/6588/23250/815/51076/476/57130/27032/483/478/490/5205/491/817	1.38743
R-HSA-5358508	R-HSA-5358508	Mismatch Repair	15	0.605181	1.38623	0.112595	0.417289	0.36187	1834	tags=27%, list=10%, signal=24%	6117/4292/6119/57804	1.38623
R-HSA-75205	R-HSA-75205	Dissolution of Fibrin Clot	13	0.623132	1.38617	0.124528	0.434611	0.376892	2346	tags=38%, list=12%, signal=34%	5270/5329/5054/5271/3273	1.38617
R-HSA-9615710	R-HSA-9615710	Late endosomal microautophagy	32	0.513897	1.38469	0.0820896	0.360638	0.312743	864	tags=9%, list=5%, signal=9%	3043/123/137492	1.38469
R-HSA-8951664	R-HSA-8951664	Neddylation	231	0.38879	1.38303	0.0172684	0.197569	0.17133	2222	tags=20%, list=12%, signal=18%	51676/9021/55208/11275/55666/1154/54461/89890/25793/8065/140461/123228/8450/140460/51725/4008/9978/5687/5695/142685/5694/84078/142686/5683/9039/1642/140456/9655/5706/8451/142689/5701/54850/6233/4780/5693/5711/23014/51665/136371/64344/84259/23363/2873/3091/5705	1.38303
R-HSA-9664565	R-HSA-9664565	Signaling by ERBB2 KD Mutants	23	0.554767	1.38201	0.092803	0.384032	0.33303	2109	tags=30%, list=11%, signal=27%	5295/6464/1956/2549/55914/3320/2069	1.38201
R-HSA-6806003	R-HSA-6806003	Regulation of TP53 Expression and Degradation	34	0.512894	1.38032	0.0651341	0.316249	0.274249	1579	tags=21%, list=8%, signal=19%	9099/7157/1017/207/5519/1616/6233	1.38032
R-HSA-442729	R-HSA-442729	CREB1 phosphorylation through the activation of CaMKII/CaMKK/CaMKIV cascasde	10	0.656942	1.37881	0.118447	0.427293	0.370546	2326	tags=50%, list=12%, signal=44%	801/805/808/1385/10645	1.37881
R-HSA-397014	R-HSA-397014	Muscle contraction	198	0.393841	1.37863	0.0219436	0.213484	0.185132	2932	tags=26%, list=16%, signal=22%	2982/801/4878/444/6332/58498/70/10768/2983/204851/6328/805/10398/3775/5350/4634/7414/782/2257/7134/493/808/3693/477/3759/7125/6324/6262/6330/482/783/4703/488/6588/6910/30818/10142/25937/4607/7135/4842/815/30819/10699/5062/6786/476/8850/845/483/478/6546	1.37863
R-HSA-5358606	R-HSA-5358606	Mismatch repair (MMR) directed by MSH2:MSH3 (MutSbeta)	14	0.611523	1.37767	0.109641	0.413516	0.358599	1834	tags=29%, list=10%, signal=26%	6117/4292/6119/57804	1.37767
R-HSA-110373	R-HSA-110373	Resolution of AP sites via the multiple-nucleotide patch replacement pathway	25	0.539402	1.37755	0.108411	0.413516	0.358599	3538	tags=32%, list=19%, signal=26%	6117/10038/6119/142/57804/5985/5111/5423	1.37755
R-HSA-1502540	R-HSA-1502540	Signaling by Activin	15	0.600906	1.37644	0.112595	0.417289	0.36187	1458	tags=40%, list=8%, signal=37%	4088/92/5595/91/10272/10589	1.37644
R-HSA-5358565	R-HSA-5358565	Mismatch repair (MMR) directed by MSH2:MSH6 (MutSalpha)	14	0.610909	1.37629	0.109641	0.413516	0.358599	1834	tags=29%, list=10%, signal=26%	6117/4292/6119/57804	1.37629
R-HSA-390466	R-HSA-390466	Chaperonin-mediated protein folding	85	0.435807	1.37618	0.0522523	0.290207	0.251666	3750	tags=31%, list=20%, signal=25%	6774/112714/7157/54461/7411/2783/2782/7278/2769/1459/51807/9628/1460/8877/8237/10382/26330/9630/5204/22803/10238/6950/26272/10564/6499/10383	1.37618
R-HSA-5210891	R-HSA-5210891	Uptake and function of anthrax toxins	13	0.618449	1.37575	0.128302	0.434611	0.376892	1206	tags=23%, list=6%, signal=22%	801/805/808	1.37575
R-HSA-1483213	R-HSA-1483213	Synthesis of PE	12	-0.626125	-1.37552	0.114108	0.419368	0.363673	27	tags=25%, list=0%, signal=25%	1119/5833/10390	1.37552
R-HSA-1989781	R-HSA-1989781	PPARA activates gene expression	112	0.420422	1.37537	0.0306122	0.23062	0.199992	2104	tags=21%, list=11%, signal=19%	948/2180/123/55588/10498/50486/8202/27242/133522/4802/5465/4520/23097/34/112950/9575/51129/6907/400569/4800/2274/5468/7376/211	1.37537
R-HSA-450385	R-HSA-450385	Butyrate Response Factor 1 (BRF1) binds and destabilizes mRNA	17	0.588659	1.3752	0.115163	0.419368	0.363673	1149	tags=18%, list=6%, signal=17%	9261/677/207	1.3752
R-HSA-72312	R-HSA-72312	rRNA processing	181	0.395348	1.37477	0.0157233	0.191155	0.165769	4377	tags=35%, list=23%, signal=27%	55272/84916/1453/9188/10171/8602/6189/10885/6165/200916/9045/6156/6207/11102/26354/56902/51602/6210/22984/23160/28987/27043/6122/6233/8780/4691/6123/9277/6135/6152/6228/6169/116832/6158/9136/11224/65083/6146/1736/55623/57050/4839/4809/55127/22803/6155/55131/6224/51096/6223/54555/55178/6229/6218/140801/23481/23246/114049/90459/6231/6209/54433/6194	1.37477
R-HSA-191273	R-HSA-191273	Cholesterol biosynthesis	26	0.532119	1.37264	0.117424	0.424597	0.368208	1816	tags=27%, list=10%, signal=24%	50814/91734/10654/10682/6307/4597/2224	1.37264
R-HSA-69186	R-HSA-69186	Lagging Strand Synthesis	20	0.561793	1.37172	0.108818	0.413516	0.358599	3135	tags=35%, list=17%, signal=29%	6117/6119/57804/5985/5557/5422/5111	1.37172
R-HSA-1566948	R-HSA-1566948	Elastic fibre formation	44	-0.454119	-1.3712	0.0774059	0.346419	0.300413	340	tags=25%, list=2%, signal=25%	4237/11117/2192/84171/8425/27302/2200/3685/4239/650/84034	1.3712
R-HSA-3108214	R-HSA-3108214	SUMOylation of DNA damage response and repair proteins	72	0.441964	1.36972	0.048913	0.280169	0.242961	2546	tags=29%, list=14%, signal=25%	6117/641/51564/22955/23137/1912/4928/53371/142/7486/9656/23511/7508/6672/81929/5885/10762/23225/6996/6612/8243	1.36972
R-HSA-975155	R-HSA-975155	MyD88 dependent cascade initiated on endosome	100	0.424982	1.36884	0.0490368	0.280169	0.242961	4182	tags=35%, list=22%, signal=27%	8767/9261/10392/7157/79155/57162/92610/6283/5970/5595/51135/5519/6233/1849/1385/121457/80216/3656/387522/466/4205/4791/9684/23118/23291/5599/7867/7335/4790/7316/1848/5608/1386/6285/1432	1.36884
R-HSA-187037	R-HSA-187037	Signaling by NTRK1 (TRKA)	110	0.417645	1.36858	0.0406091	0.262345	0.227504	1801	tags=14%, list=10%, signal=12%	3726/6774/9261/6236/5899/5295/6464/5595/117/1173/5519/1108/4664/1849/1385	1.36858
R-HSA-170834	R-HSA-170834	Signaling by TGF-beta Receptor Complex	90	0.426891	1.3657	0.0615114	0.308086	0.26717	1579	tags=17%, list=8%, signal=15%	3726/7027/4088/4609/51377/5595/5500/56288/64750/3693/5933/5054/142/22938/6233	1.3657
R-HSA-5653656	R-HSA-5653656	Vesicle-mediated transport	633	0.35209	1.36542	0.0014245	0.0778383	0.0675009	3192	tags=24%, list=17%, signal=20%	3043/10260/2697/7110/1453/636/948/801/112714/5872/185/1604/79748/11031/51542/1781/54732/7248/1176/377/1129/57533/11021/7533/10052/1956/2590/54874/286/71/10254/10890/51143/9871/55738/6455/805/137492/286451/11258/30011/3267/60592/51272/6811/6845/10802/56894/23243/207/808/7278/51164/2060/10959/8773/11316/1282/5265/4905/1173/152503/2512/8906/64746/51028/9265/9371/22818/58513/64837/10094/6233/57186/50…	1.36542
R-HSA-9020958	R-HSA-9020958	Interleukin-21 signaling	10	0.649997	1.36423	0.12233	0.434611	0.376892	3729	tags=60%, list=20%, signal=48%	6774/6777/3718/6776/6772/3561	1.36423
R-HSA-888590	R-HSA-888590	GABA synthesis, release, reuptake and degradation	19	-0.54804	-1.36257	0.11465	0.419368	0.363673	1457	tags=32%, list=8%, signal=29%	6540/3312/18/6529/6844/140679	1.36257
R-HSA-400206	R-HSA-400206	Regulation of lipid metabolism by PPARalpha	114	0.413862	1.36213	0.0402685	0.262345	0.227504	2104	tags=21%, list=11%, signal=19%	948/2180/123/55588/10498/50486/8202/27242/133522/4802/5465/4520/23097/34/112950/9575/51129/6907/400569/4800/2274/5468/7376/211	1.36213
R-HSA-8854518	R-HSA-8854518	AURKA Activation by TPX2	69	0.439063	1.36156	0.0534759	0.291619	0.252891	3069	tags=30%, list=16%, signal=26%	1453/1781/8636/22981/23332/11258/11116/5048/6790/55142/4957/3320/10806/10142/115106/80321/55835/5577/10382/7532/22919	1.36156
R-HSA-171319	R-HSA-171319	Telomere Extension By Telomerase	22	0.549729	1.36149	0.110075	0.413516	0.358599	4352	tags=50%, list=23%, signal=39%	1017/54386/23243/26277/7015/7014/1736/65057/5537/25913/54433	1.36149
R-HSA-9663891	R-HSA-9663891	Selective autophagy	74	0.435197	1.35673	0.0558559	0.295258	0.256046	3935	tags=38%, list=21%, signal=30%	112714/123/1781/51143/56993/4077/9868/7278/6233/1459/51807/139341/1460/3320/387522/5563/7416/5564/1783/10013/10382/5571/200894/10452/7335/10383/7316/9140	1.35673
R-HSA-381038	R-HSA-381038	XBP1(S) activates chaperone genes	43	0.481702	1.35659	0.082218	0.360638	0.312743	3431	tags=28%, list=18%, signal=23%	6734/6464/55738/3068/2931/10954/7494/4189/116138/84447/10525/2673	1.35659
R-HSA-9031628	R-HSA-9031628	NGF-stimulated transcription	38	0.487978	1.35563	0.0984848	0.394963	0.342509	2688	tags=21%, list=14%, signal=18%	3726/6236/1108/4664/1385/466/4209/10221	1.35563
R-HSA-140342	R-HSA-140342	Apoptosis induced DNA fragmentation	13	0.609307	1.35541	0.137736	0.439389	0.381035	2218	tags=38%, list=12%, signal=34%	3024/3008/1677/3837/3836	1.35541
R-HSA-2500257	R-HSA-2500257	Resolution of Sister Chromatid Cohesion	117	-0.384791	-1.35519	0.044226	0.272052	0.235922	2131	tags=19%, list=11%, signal=17%	983/9212/64105/6232/5516/151648/3796/1778/9183/79023/23279/79980/891/1058/1062/151246/2491/113130/55839/79682/79019/11130	1.35519
R-HSA-4419969	R-HSA-4419969	Depolymerisation of the Nuclear Lamina	15	-0.578947	-1.35513	0.112971	0.417289	0.36187	2131	tags=33%, list=11%, signal=30%	983/5578/5579/891/7112	1.35513
R-HSA-156827	R-HSA-156827	L13a-mediated translational silencing of Ceruloplasmin expression	95	0.420835	1.35465	0.0595447	0.301433	0.261401	2595	tags=26%, list=14%, signal=23%	26986/10480/27335/1964/8662/7458/6189/6165/200916/9045/6156/6207/6210/1974/6122/6233/6123/6135/6152/6228/6169/116832/6158/11224/6146	1.35465
R-HSA-380320	R-HSA-380320	Recruitment of NuMA to mitotic centrosomes	87	0.427289	1.35339	0.0648649	0.315935	0.273977	3069	tags=26%, list=16%, signal=22%	1453/112714/1781/8636/22981/23332/11258/7278/11116/5048/51807/55142/4957/3320/10806/10142/115106/80321/55835/5577/10382/7532/22919	1.35339
R-HSA-417957	R-HSA-417957	P2Y receptors	11	0.639235	1.35226	0.129594	0.434611	0.376892	10	tags=9%, list=0%, signal=9%	9934	1.35226
R-HSA-430039	R-HSA-430039	mRNA decay by 5' to 3' exoribonuclease	14	0.600162	1.35207	0.122873	0.434611	0.376892	1351	tags=21%, list=7%, signal=20%	11157/27258/57819	1.35207
R-HSA-937039	R-HSA-937039	IRAK1 recruits IKK complex	15	0.590188	1.35189	0.122137	0.434611	0.376892	3878	tags=33%, list=21%, signal=26%	57162/6233/387522/7335/7316	1.35189
R-HSA-975144	R-HSA-975144	IRAK1 recruits IKK complex upon TLR7/8 or 9 stimulation	15	0.590188	1.35189	0.122137	0.434611	0.376892	3878	tags=33%, list=21%, signal=26%	57162/6233/387522/7335/7316	1.35189
R-HSA-3214815	R-HSA-3214815	HDACs deacetylate histones	81	-0.411182	-1.35096	0.0550459	0.292527	0.253678	3593	tags=28%, list=19%, signal=23%	8354/8329/83933/8294/85236/221613/8841/8343/8357/8970/8364/8359/8349/8355/8968/85235/9112/8336/8344/255626/23028/1107/317772	1.35096
R-HSA-9013149	R-HSA-9013149	RAC1 GTPase cycle	177	-0.366691	-1.35051	0.0222222	0.213484	0.185132	2382	tags=18%, list=13%, signal=16%	51291/57522/128272/7444/23380/9743/10152/9459/64411/117289/182/5338/4168/152273/5924/57569/8976/124056/55843/55619/83478/55789/57580/81704/23263/392/7112/23370/55004/7409/55971/58504	1.35051
R-HSA-180292	R-HSA-180292	GAB1 signalosome	17	0.577941	1.35017	0.130518	0.434611	0.376892	2109	tags=29%, list=11%, signal=26%	5295/55824/1956/2549/2069	1.35017
R-HSA-3000480	R-HSA-3000480	Scavenging by Class A Receptors	18	-0.54897	-1.35016	0.118998	0.428282	0.371403	1818	tags=22%, list=10%, signal=20%	348/1278/1281/338	1.35016
R-HSA-8875555	R-HSA-8875555	MET activates RAP1 and RAC1	11	0.637406	1.3484	0.129594	0.434611	0.376892	4642	tags=64%, list=25%, signal=48%	2549/5879/5908/3082/1399/2889/2885	1.3484
R-HSA-5655291	R-HSA-5655291	Signaling by FGFR4 in disease	10	0.641169	1.34571	0.130097	0.434611	0.376892	886	tags=20%, list=5%, signal=19%	5295/2549	1.34571
R-HSA-445355	R-HSA-445355	Smooth Muscle Contraction	44	0.474897	1.34353	0.0877863	0.373786	0.324145	1242	tags=20%, list=7%, signal=19%	2982/801/58498/2983/805/10398/7414/808/3693	1.34353
R-HSA-375280	R-HSA-375280	Amine ligand-binding receptors	42	-0.451111	-1.34329	0.0809129	0.356941	0.309537	2402	tags=29%, list=13%, signal=25%	3350/1813/1812/1815/155/153/4935/3355/9038/148/150/3352	1.34329
R-HSA-8853884	R-HSA-8853884	Transcriptional Regulation by VENTX	38	0.483355	1.34278	0.107955	0.413516	0.358599	1163	tags=21%, list=6%, signal=20%	27327/7157/5970/23112/1499/246184/1051/51529	1.34278
R-HSA-72613	R-HSA-72613	Eukaryotic Translation Initiation	103	0.414247	1.34251	0.0571924	0.295335	0.256112	2595	tags=25%, list=14%, signal=22%	26986/10480/27335/1964/8890/8662/7458/6189/6165/200916/9045/6156/6207/6210/1974/6122/6233/6123/6135/6152/6228/6169/116832/6158/11224/6146	1.34251
R-HSA-72737	R-HSA-72737	Cap-dependent Translation Initiation	103	0.414247	1.34251	0.0571924	0.295335	0.256112	2595	tags=25%, list=14%, signal=22%	26986/10480/27335/1964/8890/8662/7458/6189/6165/200916/9045/6156/6207/6210/1974/6122/6233/6123/6135/6152/6228/6169/116832/6158/11224/6146	1.34251
R-HSA-168138	R-HSA-168138	Toll Like Receptor 9 (TLR9) Cascade	104	0.413227	1.34222	0.0588235	0.301433	0.261401	4182	tags=35%, list=22%, signal=27%	8767/9261/10392/7157/79155/57162/92610/6283/5970/5595/8411/51135/5519/6233/1849/1385/121457/80216/3656/387522/466/4205/4791/9684/23118/23291/5599/7867/7335/4790/7316/1848/5608/1386/6285/1432	1.34222
R-HSA-6811442	R-HSA-6811442	Intra-Golgi and retrograde Golgi-to-ER traffic	190	0.384055	1.34185	0.0298742	0.23062	0.199992	3015	tags=24%, list=16%, signal=21%	7110/636/112714/51542/1781/54732/377/2590/51143/55738/11258/60592/51272/6811/56894/7278/51164/10959/11316/4905/9265/9371/22818/64837/5048/9950/51807/830/26153/26286/81876/27333/11311/23423/22920/378/10945/1783/23647/10244/9382/27128/10382/23299/84316/51209	1.34185
R-HSA-8863795	R-HSA-8863795	Downregulation of ERBB2 signaling	28	0.513275	1.34147	0.137667	0.439389	0.381035	2109	tags=29%, list=11%, signal=25%	8065/1956/207/55914/5782/6233/3320/2069	1.34147
R-HSA-450513	R-HSA-450513	Tristetraprolin (TTP, ZFP36) binds and destabilizes mRNA	17	0.574142	1.34129	0.132438	0.435659	0.377801	324	tags=12%, list=2%, signal=12%	9261/7538	1.34129
R-HSA-68962	R-HSA-68962	Activation of the pre-replicative complex	33	0.497055	1.34071	0.0990654	0.396262	0.343636	3490	tags=30%, list=19%, signal=25%	6117/1017/5000/6119/4173/4999/23594/5557/5422/81620	1.34071
R-HSA-6783783	R-HSA-6783783	Interleukin-10 signaling	44	0.473899	1.34071	0.0916031	0.381227	0.330597	2638	tags=23%, list=14%, signal=20%	6774/3554/7132/7076/6347/7850/3383/1435/2357/6348	1.34071
R-HSA-1663150	R-HSA-1663150	The activation of arylsulfatases	12	-0.609529	-1.33906	0.134855	0.439344	0.380997	1338	tags=25%, list=7%, signal=23%	411/416/340075	1.33906
R-HSA-157118	R-HSA-157118	Signaling by NOTCH	218	0.377684	1.33898	0.0249221	0.221148	0.191778	2292	tags=19%, list=12%, signal=17%	8788/7027/8353/27327/7157/4088/4609/3280/51564/102/1956/9978/5687/5695/23112/54567/5694/5683/207/10959/5706/7090/5701/10402/23493/27161/22938/6233/5693/6907/6487/5711/1385/861/488/1999/7534/1871/3091/5705/3021/5087	1.33898
R-HSA-9709570	R-HSA-9709570	Impaired BRCA2 binding to RAD51	32	0.496688	1.33832	0.125	0.434611	0.376892	1556	tags=19%, list=8%, signal=17%	6117/641/5932/6119/80010/7486	1.33832
R-HSA-69183	R-HSA-69183	Processive synthesis on the lagging strand	15	0.58419	1.33815	0.131679	0.435659	0.377801	3135	tags=40%, list=17%, signal=33%	6117/6119/57804/5557/5422/5111	1.33815
R-HSA-9020956	R-HSA-9020956	Interleukin-27 signaling	10	0.637532	1.33807	0.135922	0.439344	0.380997	28	tags=10%, list=0%, signal=10%	6774	1.33807
R-HSA-193639	R-HSA-193639	p75NTR signals via NF-kB	16	0.578764	1.33756	0.132184	0.435659	0.377801	1579	tags=19%, list=8%, signal=17%	8767/5970/6233	1.33756
R-HSA-418038	R-HSA-418038	Nucleotide-like (purinergic) receptors	13	0.600939	1.3368	0.143396	0.451668	0.391684	2202	tags=23%, list=12%, signal=20%	9934/134/2840	1.3368
R-HSA-165159	R-HSA-165159	MTOR signalling	41	0.476373	1.33657	0.104046	0.407521	0.3534	3394	tags=37%, list=18%, signal=30%	58528/8649/10542/7248/55437/207/29904/64121/5563/5564/92335/7249/5571/51719/2280	1.33657
R-HSA-5688426	R-HSA-5688426	Deubiquitination	264	0.371444	1.33622	0.021978	0.213484	0.185132	3925	tags=29%, list=21%, signal=23%	8767/9099/23326/10392/6881/7419/7157/6314/79155/55593/4088/4609/51377/123228/10254/90865/5687/5695/51720/5694/5683/9960/7375/64750/9868/81847/55611/5706/5728/5701/8724/6233/5693/221656/5711/171023/7345/3607/23770/57646/10600/92815/10318/3091/5705/7416/8678/7040/5685/8850/9146/330/8331/8237/8335/7417/79931/7187/93973/9738/79594/10474/80351/5423/55031/5709/56957/8345/10213/8473/4194/8737/7316/79913…	1.33622
R-HSA-2559584	R-HSA-2559584	Formation of Senescence-Associated Heterochromatin Foci (SAHF)	16	0.575656	1.33038	0.136015	0.439344	0.380997	2084	tags=38%, list=11%, signal=33%	7157/25842/3024/3008/7290/29855	1.33038
R-HSA-5607764	R-HSA-5607764	CLEC7A (Dectin-1) signaling	99	0.413683	1.32792	0.0663082	0.316966	0.274871	4109	tags=32%, list=22%, signal=25%	801/5532/10768/5970/5687/5695/805/5694/5683/9039/5530/808/5706/5701/6233/5693/5711/4773/5705/387522/5685/4791/23118/23291/5971/5709/7335/10213/4790/7316/5717/10197	1.32792
R-HSA-392154	R-HSA-392154	Nitric oxide stimulates guanylate cyclase	22	0.535874	1.32718	0.141791	0.448618	0.389038	2308	tags=32%, list=12%, signal=28%	2982/2983/5152/10242/10846/4846/4842	1.32718
R-HSA-198725	R-HSA-198725	Nuclear Events (kinase and transcription factor activation)	59	0.437595	1.32658	0.0659537	0.316942	0.27485	2688	tags=22%, list=14%, signal=19%	3726/9261/6236/5595/5519/1108/4664/1849/1385/466/4205/4209/10221	1.32658
R-HSA-1257604	R-HSA-1257604	PIP3 activates AKT signaling	258	0.368179	1.3251	0.0278638	0.23062	0.199992	2121	tags=19%, list=11%, signal=17%	9846/58528/27327/8649/7157/10542/5295/3556/51564/391/1956/5595/22955/90865/5687/5695/1912/23112/1822/2549/9173/5694/5683/3643/8817/5987/2931/2260/207/8870/51135/5519/81847/8395/5706/5728/5701/1108/27161/6233/1459/5693/5711/1385/5468/5529/1460/54815/2069/64121	1.3251
R-HSA-549132	R-HSA-549132	Organic cation/anion/zwitterion transport	14	-0.579945	-1.32492	0.128964	0.434611	0.376892	1367	tags=43%, list=7%, signal=40%	6580/85413/9376/55356/55867/6581	1.32492
R-HSA-380259	R-HSA-380259	Loss of Nlp from mitotic centrosomes	66	0.431155	1.32489	0.0784314	0.348986	0.302638	3069	tags=30%, list=16%, signal=25%	1453/1781/8636/22981/23332/11258/11116/5048/55142/4957/3320/10806/10142/115106/80321/55835/5577/10382/7532/22919	1.32489
R-HSA-380284	R-HSA-380284	Loss of proteins required for interphase microtubule organization from the centrosome	66	0.431155	1.32489	0.0784314	0.348986	0.302638	3069	tags=30%, list=16%, signal=25%	1453/1781/8636/22981/23332/11258/11116/5048/55142/4957/3320/10806/10142/115106/80321/55835/5577/10382/7532/22919	1.32489
R-HSA-421270	R-HSA-421270	Cell-cell junction organization	61	-0.421862	-1.32417	0.0715935	0.326078	0.282773	1194	tags=15%, list=6%, signal=14%	5010/9080/23705/64398/1013/9071/1016/1006/1364	1.32417
R-HSA-2454202	R-HSA-2454202	Fc epsilon receptor (FCERI) signaling	132	0.394956	1.32335	0.0477759	0.280169	0.242961	2818	tags=21%, list=15%, signal=18%	9846/801/5532/5295/6464/10768/5970/5595/5687/5695/805/5694/5683/5530/808/5706/5701/6233/5693/5711/4773/5705/387522/5062/4067/5685/5879/2534	1.32335
R-HSA-187687	R-HSA-187687	Signalling to ERKs	32	0.490978	1.32294	0.128731	0.434611	0.376892	648	tags=12%, list=3%, signal=12%	9261/5899/6464/5595	1.32294
R-HSA-199991	R-HSA-199991	Membrane Trafficking	597	0.343133	1.32275	0.00289017	0.085571	0.0742066	3192	tags=24%, list=17%, signal=21%	10260/2697/7110/1453/636/801/112714/5872/185/1604/79748/11031/51542/1781/54732/7248/1176/377/1129/57533/11021/7533/10052/1956/2590/54874/286/71/10254/10890/51143/9871/55738/6455/805/137492/286451/11258/30011/3267/60592/51272/6811/6845/10802/56894/23243/207/808/7278/51164/2060/10959/8773/11316/5265/4905/1173/152503/2512/8906/64746/51028/9265/9371/22818/58513/64837/10094/6233/57186/5048/51112/10096…	1.32275
R-HSA-5357956	R-HSA-5357956	TNFR1-induced NFkappaB signaling pathway	29	0.502956	1.32246	0.139887	0.443501	0.384601	4050	tags=38%, list=21%, signal=30%	9099/7132/7375/6233/330/23118/10616/56957/8737/7316/10399	1.32246
R-HSA-9675135	R-HSA-9675135	Diseases of DNA repair	47	0.457979	1.32164	0.104587	0.407521	0.3534	1556	tags=15%, list=8%, signal=14%	6117/641/4292/5932/6119/80010/7486	1.32164
R-HSA-381070	R-HSA-381070	IRE1alpha activates chaperones	45	0.466312	1.31961	0.107486	0.413516	0.358599	3431	tags=27%, list=18%, signal=22%	6734/6464/55738/3068/2931/10954/7494/4189/116138/84447/10525/2673	1.31961
R-HSA-9006925	R-HSA-9006925	Intracellular signaling by second messengers	300	0.360202	1.3181	0.021978	0.213484	0.185132	2828	tags=23%, list=15%, signal=20%	9846/58528/801/5137/27327/8649/7157/10542/5295/3556/51564/10768/391/1956/5595/22955/90865/5687/5695/805/1912/23112/1822/2549/9173/5694/5683/3643/8817/5987/2931/2260/207/808/111/8870/51135/5519/81847/8395/5706/5728/5701/1108/27161/6233/1459/5693/5711/1385/5468/5529/1460/54815/2069/64121/5705/815/10645/107/79109/5573/5685/84232/5305/5879/1027/2534/5577	1.3181
R-HSA-6807004	R-HSA-6807004	Negative regulation of MET activity	21	0.53736	1.31796	0.136194	0.439344	0.380997	3262	tags=43%, list=17%, signal=35%	10254/6455/30011/2060/5770/6233/5771/9146/3082	1.31796
R-HSA-9646399	R-HSA-9646399	Aggrephagy	41	0.46917	1.31636	0.109827	0.413516	0.358599	3878	tags=37%, list=21%, signal=29%	112714/1781/51143/7278/6233/51807/3320/387522/1783/10013/10382/200894/7335/10383/7316	1.31636
R-HSA-8851805	R-HSA-8851805	MET activates RAS signaling	10	0.62698	1.31593	0.151456	0.464908	0.403165	5858	tags=80%, list=31%, signal=55%	6464/3082/10048/3265/3845/2885/6654/4233	1.31593
R-HSA-211981	R-HSA-211981	Xenobiotics	19	-0.528345	-1.3136	0.135881	0.439344	0.380997	1165	tags=47%, list=6%, signal=44%	1559/1562/1571/1573/1558/1543/1555/1577/29785	1.3136
R-HSA-389359	R-HSA-389359	CD28 dependent Vav1 pathway	12	-0.597778	-1.31324	0.153527	0.470329	0.407866	1551	tags=25%, list=8%, signal=23%	942/941/7409	1.31324
R-HSA-416476	R-HSA-416476	G alpha (q) signalling events	206	-0.34908	-1.31262	0.0273224	0.23062	0.199992	2453	tags=18%, list=13%, signal=16%	2151/5029/5737/10161/6003/431704/9162/84539/9170/2846/5578/23620/1902/4935/128674/222545/2784/353299/2641/57113/148/2864/3710/8525/2147/3062/8526/552/55970/129521/84634/10125/5724/2915/4923/2847/6196	1.31262
R-HSA-453274	R-HSA-453274	Mitotic G2-G2/M phases	189	0.376752	1.31241	0.0348653	0.251551	0.218144	3147	tags=25%, list=17%, signal=21%	1453/112714/7157/1017/1781/8636/22981/22822/9978/5687/5500/5695/23332/11258/902/5694/5683/7278/5519/5706/11116/5701/6233/5693/5048/4660/6790/5711/51807/91750/55142/4957/3320/286826/10806/10142/1871/5705/115106/80321/5685/55835/5577/10382/7532/51400/22919/23291	1.31241
R-HSA-196780	R-HSA-196780	Biotin transport and metabolism	11	0.619748	1.31104	0.158607	0.477254	0.413872	4086	tags=64%, list=22%, signal=50%	56922/32/5095/64087/686/31/5096	1.31104
R-HSA-450531	R-HSA-450531	Regulation of mRNA stability by proteins that bind AU-rich elements	85	0.414638	1.30934	0.0882883	0.373786	0.324145	2222	tags=20%, list=12%, signal=18%	9261/26986/677/7538/8125/5687/5695/5694/5683/207/5706/5701/6233/5693/5711/7534/5705	1.30934
R-HSA-1280218	R-HSA-1280218	Adaptive Immune System	713	0.333891	1.30929	0.00138696	0.0778383	0.0675009	3756	tags=25%, list=20%, signal=21%	57520/8767/51676/9021/8519/91694/948/11275/801/112714/7327/5532/54461/89890/25898/5295/25793/57630/1781/5819/55070/6279/127544/84708/6280/154214/8065/7317/84231/10768/55824/140461/10422/5970/55585/140460/51725/4008/51143/9978/5687/9871/5695/805/153579/142685/55905/11258/30011/5694/246184/84078/142686/5683/9039/4360/140456/10802/64750/207/51529/5530/808/7278/3693/51164/6477/8773/1512/1173/5519/929…	1.30929
R-HSA-112310	R-HSA-112310	Neurotransmitter release cycle	50	-0.431491	-1.30905	0.0859729	0.371827	0.322446	1488	tags=26%, list=8%, signal=24%	6580/6511/8497/6540/4128/3312/8499/18/27163/6529/6844/6853/140679	1.30905
R-HSA-5693616	R-HSA-5693616	Presynaptic phase of homologous DNA pairing and strand exchange	36	0.475804	1.30876	0.12758	0.434611	0.376892	1556	tags=17%, list=8%, signal=15%	6117/641/5932/6119/80010/7486	1.30876
R-HSA-2559583	R-HSA-2559583	Cellular Senescence	179	0.376255	1.30834	0.0390625	0.25849	0.224161	3531	tags=25%, list=19%, signal=21%	6774/2114/9261/7027/8353/27327/7157/1017/25842/5970/5595/3024/22955/3008/1912/23112/54386/246184/1051/51529/7290/6233/1031/26277/25906/29855/1871/3021/7014/2113/3014/8550/7029/1027/8331/3490/65057/29945/3159/8335/6667/5599/80012/7867/64682	1.30834
R-HSA-9648025	R-HSA-9648025	EML4 and NUDC in mitotic spindle formation	108	-0.378456	-1.30805	0.0506024	0.28411	0.246378	2113	tags=19%, list=11%, signal=17%	9212/64105/6232/5516/151648/3796/1778/10783/9183/79023/23279/79980/1058/1062/151246/2491/55839/79682/79019/11130	1.30805
R-HSA-389958	R-HSA-389958	Cooperation of Prefoldin and TriC/CCT in actin and tubulin folding	30	0.490536	1.3079	0.149813	0.462622	0.401183	4164	tags=30%, list=22%, signal=23%	112714/7411/7278/51807/10382/5204/6950/10383/60	1.3079
R-HSA-9645460	R-HSA-9645460	Alpha-protein kinase 1 signaling pathway	10	0.623151	1.30789	0.159223	0.477361	0.413964	3878	tags=50%, list=21%, signal=40%	92610/6233/80216/23118/7316	1.30789
R-HSA-109581	R-HSA-109581	Apoptosis	177	0.375971	1.3061	0.0358255	0.252361	0.218846	2696	tags=21%, list=14%, signal=19%	6774/7027/54205/7157/7533/79658/5595/3024/5687/5695/3008/1499/5694/5683/23368/207/5706/4976/5701/6233/5693/10971/5711/1832/1677/355/55075/7534/3837/4836/2620/3836/5705/660/5062/1687/5685/7029	1.3061
R-HSA-204005	R-HSA-204005	COPII-mediated vesicle transport	63	0.425577	1.3038	0.0875	0.373786	0.324145	4203	tags=32%, list=22%, signal=25%	1453/79748/9871/6811/10802/23243/10959/5265/4905/81876/2157/26984/1522/58485/9919/2890/23256/966/5537/10972	1.3038
R-HSA-168181	R-HSA-168181	Toll Like Receptor 7/8 (TLR7/8) Cascade	101	0.403653	1.30373	0.0715532	0.326078	0.282773	4182	tags=35%, list=22%, signal=27%	8767/9261/10392/7157/79155/57162/92610/6283/5970/5595/51135/5519/6233/1849/1385/121457/80216/3656/387522/466/4205/4791/9684/23118/23291/5599/7867/7335/4790/7316/1848/5608/1386/6285/1432	1.30373
R-HSA-196854	R-HSA-196854	Metabolism of vitamins and cofactors	185	0.375444	1.30294	0.0385233	0.25849	0.224161	4171	tags=33%, list=22%, signal=26%	53354/51805/6515/801/25902/83875/10135/64802/5740/4837/84274/5167/56922/5950/805/5947/207/4594/808/25974/32/10229/4023/51004/26020/4846/3320/3949/5095/1727/952/26119/4548/57017/64087/337/9446/81034/1719/5168/6947/27249/686/83594/2356/1528/2350/8875/55229/31/55191/6472/2239/84875/65220/80308/6470/5096/5593/2817/336	1.30294
R-HSA-9634638	R-HSA-9634638	Estrogen-dependent nuclear events downstream of ESR-membrane signaling	24	0.515406	1.30251	0.155722	0.474429	0.411422	3327	tags=29%, list=18%, signal=24%	1956/5595/207/1385/2069/1027/127933	1.30251
R-HSA-5693571	R-HSA-5693571	Nonhomologous End-Joining (NHEJ)	62	-0.413483	-1.30201	0.0797267	0.352716	0.305873	3128	tags=23%, list=17%, signal=19%	8294/85236/8343/8970/8364/580/8359/8349/10524/5591/8344/255626/2547/8290	1.30201
R-HSA-197264	R-HSA-197264	Nicotinamide salvaging	19	0.534137	1.30131	0.150659	0.463382	0.401842	550	tags=16%, list=3%, signal=15%	10135/5740/4837	1.30131
R-HSA-69275	R-HSA-69275	G2/M Transition	187	0.373844	1.30083	0.0381558	0.25849	0.224161	3147	tags=25%, list=17%, signal=21%	1453/112714/7157/1017/1781/8636/22981/22822/9978/5687/5500/5695/23332/11258/902/5694/5683/7278/5519/5706/11116/5701/6233/5693/5048/4660/6790/5711/51807/91750/55142/4957/3320/286826/10806/10142/5705/115106/80321/5685/55835/5577/10382/7532/51400/22919/23291	1.30083
R-HSA-8856688	R-HSA-8856688	Golgi-to-ER retrograde transport	125	0.391404	1.30038	0.0689076	0.32103	0.278396	2989	tags=25%, list=16%, signal=21%	636/112714/1781/54732/377/2590/51143/55738/11258/56894/7278/51164/10959/11316/4905/9371/22818/64837/5048/51807/830/26153/26286/81876/23423/22920/378/10945/1783/10382/23299	1.30038
R-HSA-166520	R-HSA-166520	Signaling by NTRKs	129	0.388586	1.29951	0.0592105	0.301433	0.261401	1801	tags=13%, list=10%, signal=12%	3726/6774/9261/6236/5899/5295/6464/5595/117/2549/1173/5519/1108/1795/4664/1849/1385	1.29951
R-HSA-9675136	R-HSA-9675136	Diseases of DNA Double-Strand Break Repair	37	0.468865	1.29712	0.130597	0.434611	0.376892	1556	tags=16%, list=8%, signal=15%	6117/641/5932/6119/80010/7486	1.29712
R-HSA-9701190	R-HSA-9701190	Defective homologous recombination repair (HRR) due to BRCA2 loss of function	37	0.468865	1.29712	0.130597	0.434611	0.376892	1556	tags=16%, list=8%, signal=15%	6117/641/5932/6119/80010/7486	1.29712
R-HSA-1483206	R-HSA-1483206	Glycerophospholipid biosynthesis	121	0.39225	1.29584	0.071066	0.326078	0.282773	2772	tags=23%, list=15%, signal=20%	57678/5320/114882/9791/84649/55750/9489/5130/79888/56894/9600/54675/55326/23175/1459/11343/201164/8443/114884/1460/253558/3030/8605/23171/56994/79887/23760/54947	1.29584
R-HSA-8963899	R-HSA-8963899	Plasma lipoprotein remodeling	30	-0.471249	-1.29569	0.143162	0.451668	0.391684	2295	tags=17%, list=12%, signal=15%	5360/348/51360/3990/338	1.29569
R-HSA-174411	R-HSA-174411	Polymerase switching on the C-strand of the telomere	25	0.50724	1.29542	0.158879	0.477254	0.413872	4270	tags=44%, list=23%, signal=34%	54386/26277/57804/7014/5985/65057/5557/5422/5111/5981/25913	1.29542
R-HSA-9616222	R-HSA-9616222	Transcriptional regulation of granulopoiesis	76	0.413874	1.29529	0.0857143	0.37175	0.322379	3365	tags=28%, list=18%, signal=23%	6774/7027/8353/1017/4609/5914/865/1051/2624/1385/1441/861/3021/3014/6688/7029/8331/3570/8335/1050/688	1.29529
R-HSA-8953854	R-HSA-8953854	Metabolism of RNA	622	0.33412	1.29517	0.00426743	0.0928015	0.0804769	4136	tags=29%, list=22%, signal=24%	55272/84916/9261/1453/26986/54517/677/79622/7538/11157/9416/6637/27339/6631/9589/8125/9188/27350/3185/10171/9295/5725/55571/85456/5687/8602/5695/27258/5435/6189/10885/6165/5431/200916/11193/902/5694/23049/9045/5683/6156/6207/11102/4928/26354/207/56902/51602/55006/53371/6210/22984/57819/23160/55749/5706/51002/10419/1974/5701/84844/28987/27043/6122/51605/22938/6233/5693/8780/54883/246175/79760/4691…	1.29517
R-HSA-2565942	R-HSA-2565942	Regulation of PLK1 Activity at G2/M Transition	83	0.410721	1.29464	0.0942029	0.384786	0.333684	3147	tags=30%, list=17%, signal=25%	1453/1781/8636/22981/5500/23332/11258/11116/6233/5048/4660/6790/55142/4957/3320/10806/10142/115106/80321/55835/5577/10382/7532/22919/23291	1.29464
R-HSA-73933	R-HSA-73933	Resolution of Abasic Sites (AP sites)	38	0.465962	1.29446	0.130682	0.434611	0.376892	3538	tags=34%, list=19%, signal=28%	6117/10038/6119/142/57804/3980/8930/6996/5985/5111/4913/4968/5423	1.29446
R-HSA-9637687	R-HSA-9637687	Suppression of phagosomal maturation	12	0.595604	1.29389	0.171154	0.496732	0.430763	3878	tags=50%, list=21%, signal=40%	6233/3837/3836/9146/5868/7316	1.29389
R-HSA-9013148	R-HSA-9013148	CDC42 GTPase cycle	148	-0.357759	-1.29289	0.0390625	0.25849	0.224161	2382	tags=19%, list=13%, signal=17%	51291/57522/128272/23380/398/9743/9459/124997/64411/117289/2245/4168/5924/57569/8976/29062/55619/83478/89846/55789/57580/23048/81704/23263/392/7112/55004/58504	1.29289
R-HSA-390666	R-HSA-390666	Serotonin receptors	12	-0.588506	-1.29287	0.161826	0.481523	0.417574	2402	tags=25%, list=13%, signal=22%	3350/3355/3352	1.29287
R-HSA-2871809	R-HSA-2871809	FCERI mediated Ca+2 mobilization	33	0.478942	1.29186	0.143925	0.451668	0.391684	1206	tags=21%, list=6%, signal=20%	801/5532/6464/10768/805/5530/808	1.29186
R-HSA-8943724	R-HSA-8943724	Regulation of PTEN gene transcription	58	0.426291	1.29162	0.0936396	0.38452	0.333453	2121	tags=22%, list=11%, signal=20%	58528/8649/7157/10542/51564/5595/22955/1912/1822/1108/5468/54815/64121	1.29162
R-HSA-5693579	R-HSA-5693579	Homologous DNA Pairing and Strand Exchange	39	0.46321	1.28979	0.127168	0.434611	0.376892	1556	tags=15%, list=8%, signal=14%	6117/641/5932/6119/80010/7486	1.28979
R-HSA-5696397	R-HSA-5696397	Gap-filling DNA repair synthesis and ligation in GG-NER	25	0.504481	1.28837	0.164486	0.487459	0.422722	4093	tags=36%, list=22%, signal=28%	6117/6119/6233/57804/3980/5985/5111/7316/5981	1.28837
R-HSA-71291	R-HSA-71291	Metabolism of amino acids and derivatives	342	0.346198	1.28831	0.030722	0.23062	0.199992	2667	tags=23%, list=14%, signal=20%	4706/5162/8140/1737/5827/6821/1160/4837/80150/56922/6723/5859/1738/4953/5687/5695/38/6189/7965/58472/6520/6303/6165/200916/5694/9045/5683/6156/6207/2806/5160/1743/29920/8528/152926/57407/6210/440/5706/8604/5701/347735/6122/112817/6233/120103/5693/5711/5860/6123/8050/58478/5832/55217/6135/2805/11019/6152/383/1629/6228/6169/1491/5705/116832/9061/6158/4548/594/4942/11224/60678/64087/2875/6146/5685/4…	1.28831
R-HSA-196849	R-HSA-196849	Metabolism of water-soluble vitamins and cofactors	120	0.389922	1.28771	0.0773109	0.346419	0.300413	4401	tags=36%, list=23%, signal=28%	53354/6515/25902/10135/64802/5740/4837/5167/56922/4594/25974/32/5095/1727/952/26119/4548/64087/9446/81034/1719/5168/6947/27249/686/83594/2356/1528/2350/8875/55229/31/55191/6472/84875/65220/80308/6470/5096/55163/60496/79668/8566	1.28771
R-HSA-5689880	R-HSA-5689880	Ub-specific processing proteases	190	0.368326	1.2869	0.0440252	0.271899	0.235789	4109	tags=31%, list=22%, signal=25%	9099/23326/6881/7419/7157/6314/4088/4609/10254/90865/5687/5695/5694/5683/9960/7375/64750/9868/81847/55611/5706/5728/5701/8724/6233/5693/5711/23770/57646/10600/92815/3091/5705/7416/8678/5685/9146/330/8331/8237/8335/7417/9738/79594/10474/80351/5423/55031/5709/8345/10213/4194/8737/7316/4303/8339/4089/5717/10197	1.2869
R-HSA-74751	R-HSA-74751	Insulin receptor signalling cascade	52	0.432394	1.28505	0.112875	0.417289	0.36187	1134	tags=17%, list=6%, signal=16%	9846/5295/6464/2887/5595/2549/3643/8817/2260	1.28505
R-HSA-5357905	R-HSA-5357905	Regulation of TNFR1 signaling	35	0.471341	1.28446	0.138783	0.440908	0.382353	4050	tags=34%, list=21%, signal=27%	9099/7132/90268/7375/6233/330/10616/56957/8737/7316/8567/10399	1.28446
R-HSA-4420097	R-HSA-4420097	VEGFA-VEGFR2 Pathway	95	0.398777	1.28365	0.0910683	0.380026	0.329556	3516	tags=32%, list=19%, signal=26%	9261/801/5295/10768/10458/71/2185/805/1499/207/808/9844/857/4846/6461/3320/79109/5062/8877/5879/1793/2534/9475/8440/9047/1536/4690/10006/8936/7867	1.28365
R-HSA-5578768	R-HSA-5578768	Physiological factors	14	0.569234	1.2824	0.168242	0.493549	0.428003	2687	tags=43%, list=14%, signal=37%	4878/204851/6910/25937/10699/8850	1.2824
R-HSA-6804114	R-HSA-6804114	TP53 Regulates Transcription of Genes Involved in G2 Cell Cycle Arrest	18	0.539387	1.28234	0.181644	0.514603	0.446261	3135	tags=44%, list=17%, signal=37%	7027/7157/10498/5933/6790/7029/1874/5111	1.28234
R-HSA-6806834	R-HSA-6806834	Signaling by MET	77	0.408964	1.28216	0.0930233	0.384032	0.33303	3878	tags=30%, list=21%, signal=24%	6774/5295/6464/10254/6455/2549/30011/2060/3675/5770/6233/64759/5771/9146/5879/5908/3914/3082/10048/3909/1399/5867/7316	1.28216
R-HSA-8875360	R-HSA-8875360	InlB-mediated entry of Listeria monocytogenes into host cell	15	0.559455	1.28149	0.156489	0.474429	0.411422	2693	tags=40%, list=14%, signal=34%	10254/6455/30011/2060/6233/9146	1.28149
R-HSA-168898	R-HSA-168898	Toll-like Receptor Cascades	160	0.371924	1.27718	0.0590112	0.301433	0.261401	4009	tags=31%, list=21%, signal=25%	8767/9261/5775/10392/948/7157/79155/57162/6279/6280/92610/6283/11213/5970/5595/8411/51135/5519/6233/1849/1385/10010/121457/80216/3656/387522/1508/466/1687/4205/4791/29110/330/9684/23118/23291/7187/5599/7867/7335/7323/7097/4790/8737/7316/1848/5608/671/23098/1386	1.27718
R-HSA-2299718	R-HSA-2299718	Condensation of Prophase Chromosomes	60	-0.40778	-1.27711	0.104784	0.407521	0.3534	2450	tags=27%, list=13%, signal=23%	8343/8357/8970/983/8364/6418/8359/8349/8355/8968/387893/8344/891/255626/5925/8290	1.27711
R-HSA-2534343	R-HSA-2534343	Interaction With Cumulus Cells And The Zona Pellucida	11	-0.591154	-1.27704	0.175258	0.502668	0.43591	4856	tags=55%, list=26%, signal=41%	5016/8747/8748/11085/6677/7783	1.27704
R-HSA-75893	R-HSA-75893	TNF signaling	43	0.453198	1.27631	0.126195	0.434611	0.376892	4050	tags=33%, list=21%, signal=26%	9099/7132/90268/7375/6233/330/23118/10616/56957/8737/7316/9530/8567/10399	1.27631
R-HSA-5083636	R-HSA-5083636	Defective GALNT12 causes CRCS1	15	-0.545103	-1.27591	0.175732	0.502668	0.43591	1593	tags=27%, list=8%, signal=24%	118430/727897/140453/4589	1.27591
R-HSA-5696399	R-HSA-5696399	Global Genome Nucleotide Excision Repair (GG-NER)	80	0.403743	1.27451	0.0964912	0.390006	0.338211	4164	tags=35%, list=22%, signal=27%	6117/10038/8450/9978/902/6119/1642/8451/142/6233/7508/57804/3980/2873/6612/2965/5985/54778/5111/93973/9557/51138/7316/79913/10987/5981/404672/60	1.27451
R-HSA-3108232	R-HSA-3108232	SUMO E3 ligases SUMOylate target proteins	171	0.369737	1.27379	0.0548387	0.292527	0.253678	2546	tags=23%, list=14%, signal=20%	6117/7157/641/23468/5914/51564/5970/22955/4152/23137/1912/8204/5465/5987/4928/10155/51602/53371/1616/142/7486/9656/6790/23511/7508/7155/7068/6672/5468/81929/7376/5885/10762/7067/5905/23225/4286/6996/6612/8243	1.27379
R-HSA-9013694	R-HSA-9013694	Signaling by NOTCH4	80	0.403508	1.27377	0.0964912	0.390006	0.338211	2687	tags=26%, list=14%, signal=23%	4088/3280/102/9978/5687/5695/54567/5694/5683/207/5706/5701/23493/22938/6233/5693/5711/7534/5705/5685/8850	1.27377
R-HSA-418889	R-HSA-418889	Caspase activation via Dependence Receptors in the absence of ligand	10	-0.60142	-1.27175	0.190965	0.526518	0.456593	2178	tags=20%, list=12%, signal=18%	9500/1612	1.27175
R-HSA-2142845	R-HSA-2142845	Hyaluronan metabolism	16	0.549685	1.27036	0.17433	0.502173	0.435481	3995	tags=56%, list=21%, signal=44%	3373/3036/10057/960/10894/57214/3074/3037/6548	1.27036
R-HSA-3858494	R-HSA-3858494	Beta-catenin independent WNT signaling	143	0.375595	1.26859	0.0766773	0.346419	0.300413	2313	tags=20%, list=12%, signal=18%	801/27327/5532/2783/5687/5695/144165/805/23112/1499/2782/5694/5683/64750/5530/808/1173/5706/5701/5216/27161/6233/5693/7976/5711/1212/8322/5705/815	1.26859
R-HSA-5213460	R-HSA-5213460	RIPK1-mediated regulated necrosis	28	0.485343	1.26846	0.16826	0.493549	0.428003	3878	tags=39%, list=21%, signal=31%	57162/10211/2319/6233/355/3320/330/8795/8473/8737/7316	1.26846
R-HSA-5675482	R-HSA-5675482	Regulation of necroptotic cell death	28	0.485343	1.26846	0.16826	0.493549	0.428003	3878	tags=39%, list=21%, signal=31%	57162/10211/2319/6233/355/3320/330/8795/8473/8737/7316	1.26846
R-HSA-418359	R-HSA-418359	Reduction of cytosolic Ca++ levels	14	0.562769	1.26783	0.175803	0.502668	0.43591	3701	tags=57%, list=20%, signal=46%	801/805/493/808/488/6546/490/491	1.26783
R-HSA-977444	R-HSA-977444	GABA B receptor activation	40	-0.428892	-1.26629	0.149798	0.462622	0.401183	1827	tags=22%, list=10%, signal=20%	3765/3762/3763/2784/55970/114/3761/113/3760	1.26629
R-HSA-991365	R-HSA-991365	Activation of GABAB receptors	40	-0.428892	-1.26629	0.149798	0.462622	0.401183	1827	tags=22%, list=10%, signal=20%	3765/3762/3763/2784/55970/114/3761/113/3760	1.26629
R-HSA-5633008	R-HSA-5633008	TP53 Regulates Transcription of Cell Death Genes	43	0.449351	1.26548	0.135755	0.439344	0.380997	2044	tags=19%, list=11%, signal=17%	604/7157/9540/27166/23368/355/94241/5876	1.26548
R-HSA-2990846	R-HSA-2990846	SUMOylation	176	0.364945	1.2653	0.0566038	0.295258	0.256046	2972	tags=25%, list=16%, signal=21%	6117/7157/641/23468/5914/51564/5970/22955/4152/23137/1912/8204/5465/5987/4928/10155/51602/53371/1616/142/7486/9656/6790/23511/7508/7155/7068/6672/5468/81929/7376/5885/10762/7067/5905/23225/4286/6996/6612/8243/4791/7690/59343/10210	1.2653
R-HSA-72649	R-HSA-72649	Translation initiation complex formation	52	0.425526	1.26463	0.126984	0.434611	0.376892	1579	tags=21%, list=8%, signal=19%	26986/10480/27335/1964/8662/7458/6189/6207/6210/1974/6233	1.26463
R-HSA-9013423	R-HSA-9013423	RAC3 GTPase cycle	90	-0.377828	-1.26309	0.0900693	0.377899	0.327712	2188	tags=19%, list=12%, signal=17%	7444/23380/9743/10152/64411/182/22865/4168/124056/55843/55619/55789/57580/392/7112/55004/55971	1.26309
R-HSA-9006934	R-HSA-9006934	Signaling by Receptor Tyrosine Kinases	506	0.330958	1.2628	0.0147929	0.186094	0.16138	3189	tags=22%, list=17%, signal=19%	3726/9846/6774/10252/9261/801/6236/5899/1729/7057/5796/5295/6464/5774/4609/3730/8065/102/2887/10768/55824/10458/1956/5595/3185/71/117/5725/2185/10254/6455/805/5435/2549/1499/5431/30011/7058/3643/8817/2260/207/808/6777/2060/1282/1173/5519/3675/5770/526/55914/1108/1795/5782/58513/3479/9844/51741/6233/4664/1849/10608/857/64759/1385/4846/6461/23543/3320/2069/5771/3718/3717/3091/4915/23545/79109/8828/…	1.2628
R-HSA-72689	R-HSA-72689	Formation of a pool of free 40S subunits	86	0.399955	1.26227	0.103448	0.40746	0.353346	2595	tags=26%, list=14%, signal=22%	10480/27335/1964/8662/6189/6165/200916/9045/6156/6207/6210/6122/6233/6123/6135/6152/6228/6169/116832/6158/11224/6146	1.26227
R-HSA-6781827	R-HSA-6781827	Transcription-Coupled Nucleotide Excision Repair (TC-NER)	74	0.404842	1.2621	0.104505	0.407521	0.3534	4107	tags=36%, list=22%, signal=29%	6117/27339/8450/9978/5435/5431/902/6119/1642/8451/6233/6917/57804/3150/3980/2873/2965/91603/5985/5111/5438/51138/7316/8178/10987/5981/404672	1.2621
R-HSA-9020591	R-HSA-9020591	Interleukin-12 signaling	44	0.446079	1.262	0.129771	0.434611	0.376892	3562	tags=32%, list=19%, signal=26%	3185/6845/4282/6648/5034/3313/3717/759/4478/5062/9446/5908/1072/6950	1.262
R-HSA-72662	R-HSA-72662	Activation of the mRNA upon binding of the cap-binding complex and eIFs, and subsequent binding to 43S	53	0.421261	1.26183	0.13089	0.434611	0.376892	1579	tags=21%, list=8%, signal=19%	26986/10480/27335/1964/8662/7458/6189/6207/6210/1974/6233	1.26183
R-HSA-5651801	R-HSA-5651801	PCNA-Dependent Long Patch Base Excision Repair	21	0.51362	1.25974	0.179104	0.508517	0.440983	4093	tags=33%, list=22%, signal=26%	6117/6119/57804/5985/5111/5423/5981	1.25974
R-HSA-6804116	R-HSA-6804116	TP53 Regulates Transcription of Genes Involved in G1 Cell Cycle Arrest	14	0.558838	1.25898	0.177694	0.506198	0.438972	4986	tags=57%, list=26%, signal=42%	7157/1017/1820/1027/1026/79733/57060/144455	1.25898
R-HSA-180336	R-HSA-180336	SHC1 events in EGFR signaling	13	0.565841	1.25872	0.190566	0.526518	0.456593	5288	tags=62%, list=28%, signal=44%	6464/1956/2069/3265/3845/2885/6654/1950	1.25872
R-HSA-5663084	R-HSA-5663084	Diseases of carbohydrate metabolism	34	-0.440708	-1.2577	0.179167	0.508517	0.440983	3056	tags=32%, list=16%, signal=27%	2542/2990/2998/138050/8908/3938/6448/2548/3425/2720/22934	1.2577
R-HSA-168249	R-HSA-168249	Innate Immune System	984	0.315617	1.25606	0.00397878	0.0877605	0.0761054	2834	tags=19%, list=15%, signal=17%	3043/9846/178/8767/9261/5775/10392/2040/6515/948/5320/801/9961/1729/5532/8649/7157/3428/79155/55593/1604/5175/127829/5295/11031/3615/837/6464/57162/2760/6279/54941/4860/6280/92610/25801/6283/6282/715/102/84329/11213/10768/391/10458/116842/5970/56888/5595/5836/661/230/71/1116/10890/51143/51728/5687/5787/5695/340061/805/25840/374395/5435/1499/3934/847/1992/4317/5694/5683/7414/9039/79888/6556/124583…	1.25606
R-HSA-391251	R-HSA-391251	Protein folding	90	0.391435	1.25227	0.108963	0.413516	0.358599	3750	tags=29%, list=20%, signal=23%	6774/112714/7157/54461/7411/2783/2782/7278/2769/1459/51807/9628/1460/8877/8237/10382/26330/9630/5204/22803/10238/6950/26272/10564/6499/10383	1.25227
R-HSA-1296065	R-HSA-1296065	Inwardly rectifying K+ channels	33	-0.444758	-1.25016	0.164882	0.487698	0.422928	1827	tags=33%, list=10%, signal=30%	3758/59345/3766/3765/3762/3763/2784/55970/3761/3760/3770	1.25016
R-HSA-1679131	R-HSA-1679131	Trafficking and processing of endosomal TLR	12	-0.568953	-1.24992	0.205394	0.546479	0.473903	3071	tags=33%, list=16%, signal=28%	1514/51284/54106/51311	1.24992
R-HSA-68875	R-HSA-68875	Mitotic Prophase	125	-0.35082	-1.24978	0.0884521	0.373786	0.324145	2450	tags=22%, list=13%, signal=19%	8343/8357/7444/8970/983/8364/6418/5578/5579/8359/8349/8355/8480/8968/5516/10783/8548/79023/387893/8021/23279/8344/891/255626/5925/8290/7112	1.24978
R-HSA-9018519	R-HSA-9018519	Estrogen-dependent gene expression	135	0.372532	1.24969	0.0940594	0.384786	0.333684	3348	tags=24%, list=18%, signal=20%	57678/8353/27327/10498/4609/8202/865/5435/23112/5431/8204/2958/1105/7090/27161/9687/861/3320/5885/3021/23189/3014/8243/8850/8331/2957/7764/2066/5438/8335/6667/1509	1.24969
R-HSA-4090294	R-HSA-4090294	SUMOylation of intracellular receptors	29	0.474568	1.24781	0.185255	0.522914	0.453468	2530	tags=24%, list=13%, signal=21%	5914/5465/7068/5468/7376/7067/6612	1.24781
R-HSA-6811558	R-HSA-6811558	PI5P, PP2A and IER3 Regulate PI3K/AKT Signaling	103	0.384757	1.24693	0.110919	0.413719	0.358775	1387	tags=17%, list=7%, signal=15%	9846/5295/3556/391/1956/5595/90865/2549/9173/3643/8817/2260/207/8870/51135/5519/8395	1.24693
R-HSA-176187	R-HSA-176187	Activation of ATR in response to replication stress	35	0.457431	1.24656	0.171103	0.496732	0.430763	3549	tags=29%, list=19%, signal=23%	6117/1017/5000/6119/4173/4999/5985/23594/545/5884	1.24656
R-HSA-432142	R-HSA-432142	Platelet sensitization by LDL	16	-0.52545	-1.24589	0.20625	0.546479	0.473903	1587	tags=19%, list=8%, signal=17%	5516/5321/338	1.24589
R-HSA-114608	R-HSA-114608	Platelet degranulation	124	0.375612	1.24528	0.10906	0.413516	0.358599	2695	tags=25%, list=14%, signal=22%	948/801/139322/5175/7057/87/374354/7076/805/7414/808/5265/5054/10257/12/5216/7078/5099/51571/3479/5552/2162/83706/5473/2157/54676/3273/6414/22927/7040/5627	1.24528
R-HSA-9707616	R-HSA-9707616	Heme signaling	44	0.440116	1.24513	0.146947	0.458355	0.397482	1801	tags=18%, list=10%, signal=16%	3043/10498/8204/5465/9575/4780/6907/1385	1.24513
R-HSA-5696398	R-HSA-5696398	Nucleotide Excision Repair	104	0.383258	1.24487	0.108997	0.413516	0.358599	4164	tags=35%, list=22%, signal=27%	6117/10038/27339/8450/9978/5435/5431/902/6119/1642/8451/142/6233/7508/6917/57804/3150/3980/2873/6612/2965/91603/5985/54778/5111/5438/93973/9557/51138/7316/79913/8178/10987/5981/404672/60	1.24487
R-HSA-2980736	R-HSA-2980736	Peptide hormone metabolism	86	-0.370618	-1.24448	0.110865	0.413719	0.358775	2172	tags=22%, list=12%, signal=20%	3798/1361/590/3626/5122/619373/10640/3670/83729/2784/2641/2864/1511/7252/6844/25924/1636/2028/56605	1.24448
R-HSA-9755779	R-HSA-9755779	SARS-CoV-2 targets host intracellular signalling and regulatory pathways	12	0.572828	1.24441	0.205769	0.546479	0.473903	2976	tags=50%, list=16%, signal=42%	7533/207/10971/857/7534/7532	1.24441
R-HSA-8948216	R-HSA-8948216	Collagen chain trimerization	42	-0.417795	-1.24408	0.161826	0.481523	0.417574	1792	tags=26%, list=10%, signal=24%	1277/1291/1299/50509/1297/1308/1278/1289/1281/1287/1286	1.24408
R-HSA-2644602	R-HSA-2644602	Signaling by NOTCH1 PEST Domain Mutants in Cancer	56	0.412426	1.24386	0.137153	0.439344	0.380997	1657	tags=18%, list=9%, signal=16%	4609/3280/51564/102/9978/54567/23493/22938/6233/6907	1.24386
R-HSA-2644603	R-HSA-2644603	Signaling by NOTCH1 in Cancer	56	0.412426	1.24386	0.137153	0.439344	0.380997	1657	tags=18%, list=9%, signal=16%	4609/3280/51564/102/9978/54567/23493/22938/6233/6907	1.24386
R-HSA-2644606	R-HSA-2644606	Constitutive Signaling by NOTCH1 PEST Domain Mutants	56	0.412426	1.24386	0.137153	0.439344	0.380997	1657	tags=18%, list=9%, signal=16%	4609/3280/51564/102/9978/54567/23493/22938/6233/6907	1.24386
R-HSA-2894858	R-HSA-2894858	Signaling by NOTCH1 HD+PEST Domain Mutants in Cancer	56	0.412426	1.24386	0.137153	0.439344	0.380997	1657	tags=18%, list=9%, signal=16%	4609/3280/51564/102/9978/54567/23493/22938/6233/6907	1.24386
R-HSA-2894862	R-HSA-2894862	Constitutive Signaling by NOTCH1 HD+PEST Domain Mutants	56	0.412426	1.24386	0.137153	0.439344	0.380997	1657	tags=18%, list=9%, signal=16%	4609/3280/51564/102/9978/54567/23493/22938/6233/6907	1.24386
R-HSA-3000178	R-HSA-3000178	ECM proteoglycans	75	-0.382686	-1.24294	0.123596	0.434611	0.376892	1850	tags=19%, list=10%, signal=17%	375790/1299/4060/50509/1297/1278/1289/1281/1287/1286/63827/1834/3685/1758	1.24294
R-HSA-5685938	R-HSA-5685938	HDR through Single Strand Annealing (SSA)	34	0.461774	1.24274	0.176245	0.502999	0.436198	1556	tags=18%, list=8%, signal=16%	6117/641/5932/6119/80010/7486	1.24274
R-HSA-69206	R-HSA-69206	G1/S Transition	130	0.370883	1.24273	0.109836	0.413516	0.358599	3135	tags=27%, list=17%, signal=23%	6117/7027/1017/4609/5687/5695/5000/902/5694/5683/6119/207/5933/5519/5706/5701/6233/4173/5693/5711/7083/91750/286826/5705/4149/4999/5685/7029/1719/1027/23594/5557/1874/5422/5111	1.24273
R-HSA-194138	R-HSA-194138	Signaling by VEGF	103	0.383428	1.24263	0.114385	0.419368	0.363673	3516	tags=30%, list=19%, signal=25%	9261/801/5295/10768/10458/71/2185/805/1499/207/808/9844/857/4846/6461/3320/79109/8828/5062/8877/5879/1793/2534/9475/8440/9047/1536/4690/10006/8936/7867	1.24263
R-HSA-389948	R-HSA-389948	PD-1 signaling	17	-0.514373	-1.24212	0.209979	0.546479	0.473903	5619	tags=53%, list=30%, signal=37%	80380/3113/917/919/915/3117/29126/3120/1445	1.24212
R-HSA-1799339	R-HSA-1799339	SRP-dependent cotranslational protein targeting to membrane	96	0.384233	1.23943	0.1274	0.434611	0.376892	3977	tags=34%, list=21%, signal=27%	6747/6734/6726/6189/6165/200916/9045/6156/6207/23478/6210/6122/6233/6123/6135/55176/6152/6228/6169/116832/6158/11224/29927/6146/23480/6729/6155/6746/6224/6223/6229/6218/140801	1.23943
R-HSA-1839130	R-HSA-1839130	Signaling by activated point mutants of FGFR3	12	-0.56413	-1.23932	0.213693	0.546479	0.473903	1764	tags=25%, list=9%, signal=23%	8823/8822/2261	1.23932
R-HSA-2033514	R-HSA-2033514	FGFR3 mutant receptor activation	12	-0.56413	-1.23932	0.213693	0.546479	0.473903	1764	tags=25%, list=9%, signal=23%	8823/8822/2261	1.23932
R-HSA-166208	R-HSA-166208	mTORC1-mediated signalling	24	0.490064	1.23846	0.19137	0.526613	0.456676	253	tags=12%, list=1%, signal=12%	58528/8649/10542	1.23846
R-HSA-419037	R-HSA-419037	NCAM1 interactions	42	-0.4159	-1.23844	0.174274	0.502173	0.435481	1850	tags=36%, list=10%, signal=32%	8128/1285/5623/776/1291/375790/1299/4902/50509/1297/1289/1281/1287/7903/1286	1.23844
R-HSA-9013404	R-HSA-9013404	RAC2 GTPase cycle	83	-0.372513	-1.2384	0.126667	0.434611	0.376892	1247	tags=12%, list=7%, signal=11%	5338/4168/55619/55789/57580/392/7112/55004/7409/55971	1.2384
R-HSA-73762	R-HSA-73762	RNA Polymerase I Transcription Initiation	44	-0.409779	-1.23732	0.16318	0.484519	0.420172	2990	tags=25%, list=16%, signal=21%	7343/5437/10849/2967/51082/54700/9112/9013/2071/1107/5440	1.23732
R-HSA-189200	R-HSA-189200	Cellular hexose transport	21	0.504431	1.2372	0.186567	0.524699	0.455016	2092	tags=29%, list=11%, signal=25%	6515/6523/55974/144195/154091/6517	1.2372
R-HSA-2022857	R-HSA-2022857	Keratan sulfate degradation	13	-0.553653	-1.23693	0.213983	0.546479	0.473903	1660	tags=38%, list=9%, signal=35%	3073/5549/4060/2720/11081	1.23693
R-HSA-428157	R-HSA-428157	Sphingolipid metabolism	87	0.389632	1.23412	0.126126	0.434611	0.376892	2522	tags=17%, list=13%, signal=15%	64781/130367/7357/10558/2760/253782/142891/25865/2531/29956/5587/8613/1455/8877/166929	1.23412
R-HSA-209543	R-HSA-209543	p75NTR recruits signalling complexes	13	0.554767	1.23409	0.215094	0.546479	0.473903	1579	tags=15%, list=8%, signal=14%	8767/6233	1.23409
R-HSA-5696394	R-HSA-5696394	DNA Damage Recognition in GG-NER	37	0.445963	1.23377	0.192164	0.527001	0.457012	4164	tags=41%, list=22%, signal=32%	10038/8450/9978/1642/8451/142/6233/7508/2873/93973/51138/7316/79913/10987/60	1.23377
R-HSA-170660	R-HSA-170660	Adenylate cyclase activating pathway	10	-0.58335	-1.23354	0.227926	0.566695	0.491435	322	tags=30%, list=2%, signal=30%	112/114/113	1.23354
R-HSA-72706	R-HSA-72706	GTP hydrolysis and joining of the 60S ribosomal subunit	96	0.381904	1.23192	0.13089	0.434611	0.376892	2595	tags=25%, list=14%, signal=22%	10480/27335/1964/8662/7458/6189/6165/200916/9045/6156/6207/6210/1974/6122/6233/6123/6135/6152/6228/6169/116832/6158/11224/6146	1.23192
R-HSA-77286	R-HSA-77286	mitochondrial fatty acid beta-oxidation of saturated fatty acids	11	0.582154	1.23151	0.216634	0.546542	0.473958	4391	tags=64%, list=23%, signal=49%	6296/35/34/3030/1892/3032/3033	1.23151
R-HSA-5218921	R-HSA-5218921	VEGFR2 mediated cell proliferation	20	0.504226	1.23116	0.206379	0.546479	0.473903	1206	tags=20%, list=6%, signal=19%	801/10768/805/808	1.23116
R-HSA-1980143	R-HSA-1980143	Signaling by NOTCH1	72	0.396741	1.22957	0.119565	0.429323	0.372306	1657	tags=17%, list=9%, signal=15%	8788/4609/3280/51564/102/9978/54567/7090/23493/22938/6233/6907	1.22957
R-HSA-69205	R-HSA-69205	G1/S-Specific Transcription	28	0.470294	1.22913	0.189293	0.526518	0.456593	3490	tags=39%, list=19%, signal=32%	7027/5933/7083/91750/286826/7029/1719/1874/5422/5111/81620	1.22913
R-HSA-5663213	R-HSA-5663213	RHO GTPases Activate WASPs and WAVEs	35	0.450959	1.22892	0.188213	0.526518	0.456593	4913	tags=46%, list=26%, signal=34%	10458/5595/71/10094/10096/5879/4690/10006/8936/25/60/10810/7456/26999/2885/998	1.22892
R-HSA-70895	R-HSA-70895	Branched-chain amino acid catabolism	21	0.500743	1.22816	0.203358	0.546146	0.473614	4403	tags=52%, list=23%, signal=40%	56922/1738/38/152926/1629/594/64087/1892/36/11112/26275	1.22816
R-HSA-379726	R-HSA-379726	Mitochondrial tRNA aminoacylation	21	-0.484181	-1.22537	0.193133	0.527783	0.45769	1542	tags=24%, list=8%, signal=22%	57176/10352/27068/25973/92935	1.22537
R-HSA-380270	R-HSA-380270	Recruitment of mitotic centrosome proteins and complexes	77	0.390765	1.2251	0.127013	0.434611	0.376892	3069	tags=26%, list=16%, signal=22%	1453/1781/8636/22981/23332/11258/11116/5048/55142/4957/3320/10806/10142/115106/80321/55835/5577/10382/7532/22919	1.2251
R-HSA-380287	R-HSA-380287	Centrosome maturation	77	0.390765	1.2251	0.127013	0.434611	0.376892	3069	tags=26%, list=16%, signal=22%	1453/1781/8636/22981/23332/11258/11116/5048/55142/4957/3320/10806/10142/115106/80321/55835/5577/10382/7532/22919	1.2251
R-HSA-416482	R-HSA-416482	G alpha (12/13) signalling events	75	-0.376911	-1.22418	0.125843	0.434611	0.376892	1684	tags=28%, list=9%, signal=26%	387/7410/25791/59345/26230/221472/388/128272/9459/2784/2245/148/4168/5924/89846/55701/55970/57580/23263/23370/7409	1.22418
R-HSA-937041	R-HSA-937041	IKK complex recruitment mediated by RIP1	23	0.491299	1.2239	0.195076	0.530276	0.459852	4008	tags=35%, list=21%, signal=27%	6233/387522/330/7335/7323/8737/7316/23098	1.2239
R-HSA-202424	R-HSA-202424	Downstream TCR signaling	92	0.382232	1.22375	0.13181	0.435659	0.377801	5074	tags=36%, list=27%, signal=26%	8767/5295/5970/5687/5695/5694/5683/5706/5728/5701/6233/5693/5711/5705/387522/5685/23118/23291/5709/7335/10213/4790/7316/5717/10197/5702/3635/5689/8915/5690/3115/5699/3551	1.22375
R-HSA-2995383	R-HSA-2995383	Initiation of Nuclear Envelope (NE) Reformation	18	-0.497174	-1.22277	0.206681	0.546479	0.473903	2188	tags=28%, list=12%, signal=25%	7444/983/22933/891/7112	1.22277
R-HSA-204998	R-HSA-204998	Cell death signalling via NRAGE, NRIF and NADE	72	-0.378516	-1.22273	0.133333	0.437084	0.379037	1208	tags=19%, list=6%, signal=18%	128272/9500/9459/51107/2245/4168/5924/89846/55701/57580/23263/8878/23370/7409	1.22273
R-HSA-3371497	R-HSA-3371497	HSP90 chaperone cycle for steroid hormone receptors (SHR) in the presence of ligand	50	0.414453	1.22153	0.157143	0.474429	0.411422	2934	tags=22%, list=16%, signal=19%	112714/1781/51143/11258/7278/51164/51807/830/3320/1783/10382	1.22153
R-HSA-2033519	R-HSA-2033519	Activated point mutants of FGFR2	17	-0.505834	-1.2215	0.222453	0.559394	0.485103	2137	tags=29%, list=11%, signal=26%	27006/2263/8823/2255/8822	1.2215
R-HSA-6803204	R-HSA-6803204	TP53 Regulates Transcription of Genes Involved in Cytochrome C Release	20	0.500239	1.22142	0.21576	0.546479	0.473903	1852	tags=20%, list=10%, signal=18%	7157/27166/23368/94241	1.22142
R-HSA-5687128	R-HSA-5687128	MAPK6/MAPK4 signaling	88	0.384231	1.22095	0.132616	0.435659	0.377801	2933	tags=24%, list=16%, signal=20%	27327/4609/8202/8555/5687/5695/23112/5694/5683/5706/5701/27161/6233/5693/5711/5705/5062/8550/5685/5879/5596	1.22095
R-HSA-975577	R-HSA-975577	N-Glycan antennae elongation	15	0.532739	1.22029	0.21374	0.546479	0.473903	2431	tags=27%, list=13%, signal=23%	9334/11282/338596/9331	1.22029
R-HSA-168927	R-HSA-168927	TICAM1, RIP1-mediated IKK complex recruitment	20	0.499647	1.21998	0.21576	0.546479	0.473903	3878	tags=35%, list=21%, signal=28%	6233/387522/330/7335/7323/8737/7316	1.21998
R-HSA-9006936	R-HSA-9006936	Signaling by TGFB family members	117	0.369667	1.21997	0.127731	0.434611	0.376892	1579	tags=16%, list=8%, signal=15%	3726/7027/4088/4609/51377/92/5595/5500/91/56288/64750/3693/5933/5054/10272/10589/142/22938/6233	1.21997
R-HSA-76005	R-HSA-76005	Response to elevated platelet cytosolic Ca2+	129	0.364238	1.21808	0.126645	0.434611	0.376892	3425	tags=29%, list=18%, signal=24%	948/801/139322/5175/7057/87/374354/7076/805/7414/808/5265/5054/10257/12/5216/7078/5099/51571/3479/5552/2162/83706/5473/2157/54676/3273/6414/22927/7040/5627/9749/54863/8407/3082/1072/6814/1191	1.21808
R-HSA-199220	R-HSA-199220	Vitamin B5 (pantothenate) metabolism	17	0.521269	1.21777	0.226488	0.56431	0.489366	640	tags=12%, list=3%, signal=11%	53354/5167	1.21777
R-HSA-432720	R-HSA-432720	Lysosome Vesicle Biogenesis	32	-0.434692	-1.2165	0.201717	0.543544	0.471358	2203	tags=41%, list=12%, signal=36%	23431/4074/8905/3312/9829/10053/408/1174/10717/6844/157807/162/11154	1.2165
R-HSA-69202	R-HSA-69202	Cyclin E associated events during G1/S transition	83	0.385861	1.21628	0.126812	0.434611	0.376892	2775	tags=25%, list=15%, signal=22%	7027/1017/4609/5687/5695/902/5694/5683/207/5706/5701/6233/5693/5711/91750/286826/5705/4149/5685/7029/1027	1.21628
R-HSA-2408522	R-HSA-2408522	Selenoamino acid metabolism	99	0.378868	1.21617	0.129032	0.434611	0.376892	3977	tags=35%, list=21%, signal=28%	4837/5859/6189/7965/6165/200916/9045/6156/6207/6210/6122/6233/6123/6135/6152/6228/6169/1491/116832/9061/6158/11224/60678/6146/4141/9060/6155/3735/6224/27232/7296/6223/6229/6218/140801	1.21617
R-HSA-9614085	R-HSA-9614085	FOXO-mediated transcription	63	0.396833	1.21574	0.157143	0.474429	0.411422	2976	tags=24%, list=16%, signal=20%	694/604/4088/4802/847/207/10971/857/6648/4800/7534/8850/1027/1649/7532	1.21574
R-HSA-69242	R-HSA-69242	S Phase	163	0.354521	1.21558	0.110932	0.413719	0.358775	3135	tags=25%, list=17%, signal=21%	6117/7027/1017/4609/9978/5687/5695/5000/902/5694/246184/5683/6119/207/51529/5706/5701/6233/4173/5693/5711/57804/91750/25906/5885/286826/5705/8243/4149/4999/5685/7029/1027/5985/23594/29945/5557/23047/1874/5422/5111	1.21558
R-HSA-983695	R-HSA-983695	Antigen activates B Cell Receptor (BCR) leading to generation of second messengers	32	0.449823	1.21204	0.197761	0.533817	0.462923	3187	tags=31%, list=17%, signal=26%	801/5295/10768/805/30011/808/4067/6786/2534/4690	1.21204
R-HSA-418597	R-HSA-418597	G alpha (z) signalling events	46	-0.397719	-1.21176	0.190171	0.526518	0.456593	1866	tags=20%, list=10%, signal=18%	5578/5579/2784/353299/2778/150/55970/114/113	1.21176
R-HSA-167172	R-HSA-167172	Transcription of the HIV genome	66	0.394317	1.21169	0.144385	0.452192	0.392138	3185	tags=27%, list=17%, signal=23%	6881/5435/6749/5431/902/51497/2958/7936/6884/2961/6917/6829/6875/2965/6878/2957/22916/5438	1.21169
R-HSA-5654227	R-HSA-5654227	Phospholipase C-mediated cascade; FGFR3	13	-0.541376	-1.2095	0.241525	0.581977	0.504687	1764	tags=23%, list=9%, signal=21%	8823/8822/2261	1.2095
R-HSA-622323	R-HSA-622323	Presynaptic nicotinic acetylcholine receptors	12	-0.550431	-1.20923	0.232365	0.573809	0.497604	2054	tags=25%, list=11%, signal=22%	1141/1145/1143	1.20923
R-HSA-1296041	R-HSA-1296041	Activation of G protein gated Potassium channels	27	-0.450703	-1.20904	0.21097	0.546479	0.473903	1827	tags=33%, list=10%, signal=30%	59345/3766/3765/3762/3763/2784/55970/3761/3760	1.20904
R-HSA-1296059	R-HSA-1296059	G protein gated Potassium channels	27	-0.450703	-1.20904	0.21097	0.546479	0.473903	1827	tags=33%, list=10%, signal=30%	59345/3766/3765/3762/3763/2784/55970/3761/3760	1.20904
R-HSA-997272	R-HSA-997272	Inhibition of voltage gated Ca2+ channels via Gbeta/gamma subunits	27	-0.450703	-1.20904	0.21097	0.546479	0.473903	1827	tags=33%, list=10%, signal=30%	59345/3766/3765/3762/3763/2784/55970/3761/3760	1.20904
R-HSA-5694530	R-HSA-5694530	Cargo concentration in the ER	31	0.45186	1.20902	0.20339	0.546146	0.473614	2592	tags=26%, list=14%, signal=22%	79748/9871/6811/10802/10959/5265/2157/1522	1.20902
R-HSA-69656	R-HSA-69656	Cyclin A:Cdk2-associated events at S phase entry	85	0.38283	1.20889	0.138739	0.440908	0.382353	2775	tags=25%, list=15%, signal=21%	7027/1017/4609/5687/5695/902/5694/5683/207/5706/5701/6233/5693/5711/91750/286826/5705/4149/5685/7029/1027	1.20889
R-HSA-442720	R-HSA-442720	CREB1 phosphorylation through the activation of Adenylate Cyclase	14	0.536402	1.20843	0.234405	0.57539	0.498975	2828	tags=50%, list=15%, signal=43%	801/805/808/1385/107/5573/5577	1.20843
R-HSA-186712	R-HSA-186712	Regulation of beta-cell development	38	-0.417764	-1.20827	0.196203	0.531468	0.460886	1710	tags=18%, list=9%, signal=17%	2255/256297/4825/84441/3172/389692/4821	1.20827
R-HSA-69273	R-HSA-69273	Cyclin A/B1/B2 associated events during G2/M transition	24	-0.462453	-1.2073	0.206823	0.546479	0.473903	2183	tags=29%, list=12%, signal=26%	890/983/5516/2305/891/28227/7465	1.2073
R-HSA-389960	R-HSA-389960	Formation of tubulin folding intermediates by CCT/TriC	23	0.484384	1.20668	0.206439	0.546479	0.473903	3750	tags=26%, list=20%, signal=21%	112714/7278/51807/10382/6950/10383	1.20668
R-HSA-450341	R-HSA-450341	Activation of the AP-1 family of transcription factors	10	0.574549	1.20588	0.258252	0.595631	0.516528	4182	tags=40%, list=22%, signal=31%	5595/5599/1386/1432	1.20588
R-HSA-199418	R-HSA-199418	Negative regulation of the PI3K/AKT network	110	0.367816	1.2053	0.143824	0.451668	0.391684	1415	tags=16%, list=8%, signal=15%	9846/5295/3556/391/1956/5595/90865/2549/9173/3643/8817/2260/207/8870/51135/5519/8395/5728	1.2053
R-HSA-2122947	R-HSA-2122947	NOTCH1 Intracellular Domain Regulates Transcription	47	0.417653	1.20527	0.170642	0.496732	0.430763	2824	tags=26%, list=15%, signal=22%	4609/3280/51564/9978/7090/23493/22938/6233/6907/3091/8850/10013	1.20527
R-HSA-375281	R-HSA-375281	Hormone ligand-binding receptors	12	-0.548058	-1.20401	0.236515	0.577912	0.501161	3732	tags=33%, list=20%, signal=27%	170589/3973/7252/122876	1.20401
R-HSA-917937	R-HSA-917937	Iron uptake and transport	56	0.398952	1.20322	0.171875	0.497889	0.431767	3878	tags=30%, list=21%, signal=24%	1356/3934/2512/526/6233/23545/2495/51382/55832/3162/28982/7037/4891/3077/9843/8992/7316	1.20322
R-HSA-2980766	R-HSA-2980766	Nuclear Envelope Breakdown	50	-0.396552	-1.20305	0.174208	0.502173	0.435481	2188	tags=22%, list=12%, signal=19%	7444/983/5578/5579/8480/10783/79023/8021/23279/891/7112	1.20305
R-HSA-5218920	R-HSA-5218920	VEGFR2 mediated vascular permeability	27	0.462534	1.20244	0.215909	0.546479	0.473903	2732	tags=41%, list=14%, signal=35%	801/805/1499/207/808/857/4846/3320/79109/5062/5879	1.20244
R-HSA-879518	R-HSA-879518	Transport of organic anions	11	0.568038	1.20165	0.245648	0.584471	0.50685	237	tags=9%, list=1%, signal=9%	6578	1.20165
R-HSA-9656223	R-HSA-9656223	Signaling by RAF1 mutants	41	0.428272	1.20161	0.194605	0.52993	0.459552	4435	tags=44%, list=24%, signal=34%	801/5595/71/805/8844/7414/808/4140/3717/815/5894/5908/817/3690/60/369/3265/3845	1.20161
R-HSA-977443	R-HSA-977443	GABA receptor activation	57	-0.385902	-1.19975	0.168203	0.493549	0.428003	1827	tags=23%, list=10%, signal=21%	3766/2562/3765/3762/3763/2784/2561/55879/55970/114/3761/113/3760	1.19975
R-HSA-4755510	R-HSA-4755510	SUMOylation of immune response proteins	11	0.567034	1.19953	0.247582	0.5872	0.509216	4676	tags=55%, list=25%, signal=41%	5970/6612/4791/10210/9641/7341	1.19953
R-HSA-9700645	R-HSA-9700645	ALK mutants bind TKIs	12	0.55184	1.19882	0.257692	0.595631	0.516528	3503	tags=42%, list=19%, signal=34%	53335/9451/5573/5495/27436	1.19882
R-HSA-1362300	R-HSA-1362300	Transcription of E2F targets under negative control by p107 (RBL1) and p130 (RBL2) in complex with HDAC1	16	0.518166	1.19751	0.235632	0.577486	0.500792	3103	tags=38%, list=16%, signal=31%	7027/5933/91750/286826/7029/1874	1.19751
R-HSA-196807	R-HSA-196807	Nicotinate metabolism	31	0.446939	1.19585	0.210923	0.546479	0.473903	550	tags=13%, list=3%, signal=13%	10135/64802/5740/4837	1.19585
R-HSA-1236974	R-HSA-1236974	ER-Phagosome pathway	82	0.378968	1.19549	0.157324	0.474429	0.411422	2900	tags=22%, list=15%, signal=19%	948/6279/6280/5687/5695/5694/5683/8773/5706/5701/6233/5693/5711/55176/5705/29927/5685/23480	1.19549
R-HSA-1483257	R-HSA-1483257	Phospholipid metabolism	202	0.340956	1.19544	0.104596	0.407521	0.3534	2772	tags=21%, list=15%, signal=18%	57678/200576/5320/114882/9791/5295/84649/377/55750/9489/5130/79888/56894/9600/54675/54545/8395/5728/55326/4534/23175/1459/11343/201164/8443/5294/114884/1460/22876/253558/3030/8605/660/5783/57664/8897/27124/23171/5305/56994/79887/23760/54947	1.19544
R-HSA-2206281	R-HSA-2206281	Mucopolysaccharidoses	11	-0.552538	-1.19362	0.263918	0.601016	0.521197	3533	tags=55%, list=19%, signal=44%	4669/2990/138050/6448/3425/2720	1.19362
R-HSA-5654221	R-HSA-5654221	Phospholipase C-mediated cascade; FGFR2	18	-0.484758	-1.19223	0.248434	0.588012	0.509921	2137	tags=28%, list=11%, signal=25%	27006/2263/8823/2255/8822	1.19223
R-HSA-189445	R-HSA-189445	Metabolism of porphyrins	24	0.471116	1.19058	0.232645	0.573809	0.497604	3332	tags=33%, list=18%, signal=27%	1352/645/3145/211/7389/3162/28982/212	1.19058
R-HSA-5684264	R-HSA-5684264	MAP3K8 (TPL2)-dependent MAPK1/3 activation	16	0.515081	1.19038	0.237548	0.577912	0.501161	5074	tags=44%, list=27%, signal=32%	79155/6233/23291/4790/7316/1326/3551	1.19038
R-HSA-71387	R-HSA-71387	Metabolism of carbohydrates	285	0.326267	1.18914	0.0925926	0.384032	0.33303	4162	tags=30%, list=22%, signal=24%	178/801/9334/5837/26035/30815/5224/5256/7957/5836/230/1836/805/1462/2023/3373/4928/2806/5213/3036/808/4191/53371/10057/22856/5519/3098/8604/2331/10402/960/6233/2026/10894/23511/6487/9653/9957/4190/8707/2805/81929/7086/5257/10762/8402/669/23225/9061/9331/2027/57214/5507/50515/9060/26330/283209/6483/216/3074/2592/51071/170384/5236/7167/9631/1464/5568/11097/2239/3037/7316/5209/5226/2588/5313/92126/6…	1.18914
R-HSA-5576886	R-HSA-5576886	Phase 4 - resting membrane potential	17	-0.491915	-1.18789	0.24948	0.588987	0.510766	274	tags=18%, list=1%, signal=17%	60598/3761/3770	1.18789
R-HSA-5633007	R-HSA-5633007	Regulation of TP53 Activity	152	0.349783	1.18737	0.149038	0.462622	0.401183	2905	tags=23%, list=15%, signal=20%	9099/6117/6881/7157/641/1017/204851/5932/6749/6119/23368/207/80010/6884/5519/10419/1616/1108/26155/7486/6233/1459/6790/64769/94241/1460/54815/5563/79109/8550/6875/5305/5564/6878/5985	1.18737
R-HSA-9013424	R-HSA-9013424	RHOV GTPase cycle	36	0.431412	1.18665	0.232645	0.573809	0.497604	3362	tags=36%, list=18%, signal=30%	9352/5295/57630/9231/5062/667/28964/4296/1969/8440/8874/4690/9738	1.18665
R-HSA-5685942	R-HSA-5685942	HDR through Homologous Recombination (HRR)	61	0.386785	1.18433	0.186292	0.524699	0.455016	1834	tags=15%, list=10%, signal=13%	6117/641/5932/6119/348654/80010/7486/6233/57804	1.18433
R-HSA-6811440	R-HSA-6811440	Retrograde transport at the Trans-Golgi-Network	45	0.418173	1.18338	0.190019	0.526518	0.456593	3387	tags=24%, list=18%, signal=20%	7110/51542/60592/4905/23647/10244/9382/84316/51209/25839/55275	1.18338
R-HSA-196108	R-HSA-196108	Pregnenolone biosynthesis	12	0.544647	1.18319	0.278846	0.61156	0.530341	1621	tags=17%, list=9%, signal=15%	2230/83930	1.18319
R-HSA-9035034	R-HSA-9035034	RHOF GTPase cycle	40	-0.400229	-1.18166	0.208502	0.546479	0.473903	1014	tags=22%, list=5%, signal=21%	9497/23380/9743/26092/55789/392/7112/26049/55971	1.18166
R-HSA-6796648	R-HSA-6796648	TP53 Regulates Transcription of DNA Repair Genes	58	0.389918	1.18141	0.190813	0.526518	0.456593	2003	tags=21%, list=11%, signal=19%	7157/4292/5435/6749/5431/902/51497/7936/9656/6917/51755/6829	1.18141
R-HSA-453279	R-HSA-453279	Mitotic G1 phase and G1/S transition	148	0.349462	1.18125	0.150485	0.463382	0.401842	3135	tags=26%, list=17%, signal=22%	6117/7027/1017/4609/5687/5695/5000/902/5694/5683/6119/207/5933/5519/5706/5701/6233/4173/5693/5711/1031/7083/91750/286826/1871/3717/5705/4067/4149/4999/5685/7029/1719/1027/23594/5557/1874/5422/5111	1.18125
R-HSA-5627123	R-HSA-5627123	RHO GTPases activate PAKs	24	0.467184	1.18064	0.238274	0.577912	0.501161	2732	tags=38%, list=14%, signal=32%	801/5500/805/10398/808/4660/4627/5062/5879	1.18064
R-HSA-3371453	R-HSA-3371453	Regulation of HSF1-mediated heat shock response	64	0.383743	1.18063	0.194296	0.52993	0.459552	2259	tags=22%, list=12%, signal=19%	6117/9261/27000/5595/6119/4928/53371/91582/9532/23511/81929/3313/10762/23225	1.18063
R-HSA-5654716	R-HSA-5654716	Downstream signaling of activated FGFR4	26	0.45768	1.18062	0.225379	0.563995	0.489093	1032	tags=15%, list=5%, signal=15%	5295/6464/2549/8817	1.18062
R-HSA-446203	R-HSA-446203	Asparagine N-linked glycosylation	282	0.324188	1.17973	0.107858	0.413516	0.358599	4203	tags=32%, list=22%, signal=25%	1453/112714/9334/1604/79748/1781/54732/30815/377/286/51143/9871/55757/55738/11258/51272/6811/2762/10802/23243/7278/51164/10959/11316/5265/4905/7264/22818/10402/11282/8869/6233/6487/338596/4597/51807/116150/830/85365/7991/26286/81876/5373/2157/26984/8818/5238/256435/6710/9331/1603/10956/55577/1522/23423/4247/378/10945/1783/84447/9382/10382/10195/79053/25839/58485/6483/6675/6400/6489/2673/22820/299…	1.17973
R-HSA-111885	R-HSA-111885	Opioid Signalling	88	0.370644	1.17777	0.168459	0.493549	0.428003	2334	tags=20%, list=12%, signal=18%	801/5137/5532/2783/10768/805/2782/5530/808/111/5519/2769/2773/5144/1385/815/10645/107	1.17777
R-HSA-162594	R-HSA-162594	Early Phase of HIV Life Cycle	14	-0.515498	-1.17769	0.287526	0.624389	0.541467	1182	tags=21%, list=6%, signal=20%	5478/3978/2547	1.17769
R-HSA-70326	R-HSA-70326	Glucose metabolism	86	0.372446	1.17545	0.170599	0.496732	0.430763	4111	tags=35%, list=22%, signal=27%	5224/230/2023/4928/2806/5213/4191/53371/5519/3098/8604/2026/23511/4190/2805/81929/10762/8402/669/23225/2027/26330/283209/7167/9631/5568/11097/5209/5313/9818	1.17545
R-HSA-382551	R-HSA-382551	Transport of small molecules	704	0.299887	1.17436	0.0543933	0.292527	0.253678	3040	tags=20%, list=16%, signal=18%	3043/5245/1356/8140/2040/6515/801/94015/7419/6578/366/115286/55089/444/8165/26133/3177/361/203859/4864/2783/53373/286410/291/10367/1183/6523/1836/55974/120/5687/2030/5695/805/57552/6520/3934/6542/148867/2782/117247/5350/55013/144195/5694/5683/285335/6533/6556/55144/23516/124935/493/114134/9512/808/27173/111/10057/1182/225/254428/10079/133308/154091/1173/10257/2512/92745/477/5706/57380/526/5701/84…	1.17436
R-HSA-5083635	R-HSA-5083635	Defective B3GALTL causes PpS	37	0.424271	1.17375	0.240672	0.581529	0.504298	1961	tags=16%, list=10%, signal=15%	56999/7057/7058/55901/9507/9510	1.17375
R-HSA-9013695	R-HSA-9013695	NOTCH4 Intracellular Domain Regulates Transcription	18	0.493144	1.1724	0.26195	0.598301	0.518843	1561	tags=22%, list=8%, signal=20%	4088/3280/23493/22938	1.1724
R-HSA-400451	R-HSA-400451	Free fatty acids regulate insulin secretion	11	0.554117	1.1722	0.27853	0.61156	0.530341	1403	tags=18%, list=7%, signal=17%	948/2769	1.1722
R-HSA-1168372	R-HSA-1168372	Downstream signaling events of B Cell Receptor (BCR)	82	0.371466	1.17182	0.191682	0.526613	0.456676	4745	tags=40%, list=25%, signal=30%	801/5532/5970/5687/5695/805/5694/5683/5530/808/5706/5701/6233/5693/5711/4773/5705/5685/25780/23291/2280/5709/10213/4790/7316/5717/10197/5702/3265/3845/5689/8915/5690	1.17182
R-HSA-9614657	R-HSA-9614657	FOXO-mediated transcription of cell death genes	15	0.511528	1.17171	0.270992	0.609043	0.528158	2940	tags=27%, list=16%, signal=23%	604/4802/4800/1649	1.17171
R-HSA-5620912	R-HSA-5620912	Anchoring of the basal body to the plasma membrane	93	0.36385	1.16998	0.169877	0.496732	0.430763	3186	tags=28%, list=17%, signal=23%	1453/1781/8636/22981/23332/11258/23322/11116/5048/51134/55142/4957/3320/10806/10142/51259/115106/80321/55835/54806/5577/10382/79600/7532/22919/9657	1.16998
R-HSA-983231	R-HSA-983231	Factors involved in megakaryocyte development and platelet production	152	0.343959	1.16759	0.161859	0.481523	0.417574	2934	tags=19%, list=16%, signal=16%	3043/8353/112714/7157/1017/3045/23414/8165/23468/9732/2624/7278/9371/1795/64837/51807/830/26153/3717/3021/3660/11311/4778/5573/22920/5879/1793/5577/10382	1.16759
R-HSA-1181150	R-HSA-1181150	Signaling by NODAL	20	0.477467	1.16582	0.258912	0.595767	0.516646	1765	tags=30%, list=9%, signal=27%	4088/92/5595/91/10589/199699	1.16582
R-HSA-9748784	R-HSA-9748784	Drug ADME	77	-0.357346	-1.16571	0.182844	0.517054	0.448386	1533	tags=14%, list=8%, signal=13%	5446/590/167127/682/2938/3614/2686/6822/5444/6581/7409	1.16571
R-HSA-8964038	R-HSA-8964038	LDL clearance	17	-0.482728	-1.1657	0.27027	0.608305	0.527518	3	tags=12%, list=0%, signal=12%	163/338	1.1657
R-HSA-264876	R-HSA-264876	Insulin processing	26	-0.435279	-1.1653	0.253165	0.592252	0.513597	1849	tags=23%, list=10%, signal=21%	3798/5122/10640/6844/25924/56605	1.1653
R-HSA-446728	R-HSA-446728	Cell junction organization	88	-0.347458	-1.16455	0.175676	0.502668	0.43591	1830	tags=16%, list=10%, signal=14%	26285/3918/54751/9459/1308/5010/9080/23705/64398/1013/9071/1016/1006/1364	1.16455
R-HSA-8939243	R-HSA-8939243	RUNX1 interacts with co-factors whose precise effect on RUNX1 targets is not known	34	0.43269	1.16447	0.245211	0.584471	0.50685	3787	tags=44%, list=20%, signal=35%	22955/865/1912/6599/1459/861/1460/6601/6598/57492/196528/6602/80012/6597/8289	1.16447
R-HSA-112315	R-HSA-112315	Transmission across Chemical Synapses	260	-0.303823	-1.1634	0.0972222	0.391935	0.339884	2297	tags=16%, list=12%, signal=14%	2562/200909/590/1145/2904/2897/5578/5579/3765/9495/285242/3762/3763/1740/2784/163/2561/27163/6529/27092/3084/2743/170572/55584/818/5924/9647/6844/55879/5565/1143/55970/114/3761/217/113/9177/3760/6853/6196/140679	1.1634
R-HSA-9024446	R-HSA-9024446	NR1H2 and NR1H3-mediated signaling	42	0.413759	1.16297	0.223077	0.56005	0.485672	2574	tags=26%, list=14%, signal=23%	27327/80820/23112/8204/27161/6907/221656/9619/7376/6319/2172	1.16297
R-HSA-375165	R-HSA-375165	NCAM signaling for neurite out-growth	61	-0.370464	-1.16284	0.187067	0.525148	0.455405	1850	tags=20%, list=10%, signal=18%	375790/1299/4902/50509/1297/1289/1281/1287/7903/1286/6711/6712	1.16284
R-HSA-442660	R-HSA-442660	Na+/Cl- dependent neurotransmitter transporters	19	-0.467606	-1.16259	0.252654	0.591954	0.513339	4043	tags=42%, list=21%, signal=33%	54716/6580/6540/348932/11254/6529/6536/6534	1.16259
R-HSA-975956	R-HSA-975956	Nonsense Mediated Decay (NMD) independent of the Exon Junction Complex (EJC)	81	0.367844	1.1623	0.19258	0.527203	0.457188	2595	tags=23%, list=14%, signal=20%	26986/6189/6165/200916/9045/6156/6207/6210/6122/6233/6123/6135/6152/6228/6169/116832/6158/11224/6146	1.1623
R-HSA-2453902	R-HSA-2453902	The canonical retinoid cycle in rods (twilight vision)	22	-0.45712	-1.15891	0.26824	0.605502	0.525087	1271	tags=27%, list=7%, signal=25%	145226/9227/6010/4647/24/8608	1.15891
R-HSA-8852276	R-HSA-8852276	The role of GTSE1 in G2/M progression after G2 checkpoint	75	0.371121	1.15853	0.208259	0.546479	0.473903	4338	tags=35%, list=23%, signal=27%	112714/7157/5687/5695/5694/5683/7278/5706/5701/6233/5693/5711/51807/3320/5705/5685/10382/22919/5709/10213/10383/7316/5717/10197/1026/5702	1.15853
R-HSA-1236975	R-HSA-1236975	Antigen processing-Cross presentation	95	0.359903	1.15851	0.189142	0.526518	0.456593	3091	tags=23%, list=16%, signal=19%	948/6279/6280/5687/5695/5694/5683/4360/3693/8773/5706/5701/6233/5693/5711/55176/5705/29927/5685/23480/1536/4012	1.15851
R-HSA-2142691	R-HSA-2142691	Synthesis of Leukotrienes (LT) and Eoxins (EX)	19	0.475435	1.1583	0.280603	0.61454	0.532925	1622	tags=16%, list=9%, signal=14%	9261/1580/240	1.1583
R-HSA-5617833	R-HSA-5617833	Cilium Assembly	190	0.331374	1.15779	0.154088	0.471113	0.408546	3750	tags=28%, list=20%, signal=23%	1453/112714/1781/8636/22981/8195/23332/11258/55081/55764/7278/23322/50807/11116/9371/5048/51134/79738/54536/51807/150737/55142/4957/3320/403/10806/10142/79659/200132/51259/115106/80321/22920/55835/54806/378/28981/10013/5577/10382/79600/7532/22919/9657/200894/9738/11020/79989/6950/27241/8766/26146/10383	1.15779
R-HSA-5675221	R-HSA-5675221	Negative regulation of MAPK pathway	40	0.41515	1.15451	0.240157	0.581196	0.50401	4435	tags=40%, list=24%, signal=31%	5774/5595/8844/4140/5519/6233/1849/11221/5529/5894/5037/7316/1848/369/3265/3845	1.15451
R-HSA-1963642	R-HSA-1963642	PI3K events in ERBB2 signaling	16	0.499114	1.15348	0.291188	0.626246	0.543077	2109	tags=25%, list=11%, signal=22%	5295/1956/2549/2069	1.15348
R-HSA-2555396	R-HSA-2555396	Mitotic Metaphase and Anaphase	222	-0.305895	-1.15307	0.128134	0.434611	0.376892	2188	tags=16%, list=12%, signal=14%	7444/5704/983/9212/64105/8881/5698/6232/26271/143471/5516/151648/22933/3796/5682/1778/5688/9183/79023/23279/79980/891/1058/1062/151246/2491/113130/6683/55839/996/5718/79682/7112/79019/11130	1.15307
R-HSA-9749641	R-HSA-9749641	Aspirin ADME	29	-0.420208	-1.15196	0.257928	0.595631	0.516528	6131	tags=48%, list=33%, signal=33%	8824/133688/1559/1244/7363/11309/79799/1571/10249/1066/1558/590/167127/682	1.15196
R-HSA-6811434	R-HSA-6811434	COPI-dependent Golgi-to-ER retrograde traffic	91	0.359405	1.1514	0.189807	0.526518	0.456593	2934	tags=22%, list=16%, signal=19%	112714/54732/377/55738/7278/10959/11316/4905/9371/22818/64837/51807/26153/26286/81876/23423/22920/378/10945/10382	1.1514
R-HSA-9717189	R-HSA-9717189	Sensory perception of taste	44	-0.381253	-1.15118	0.23431	0.57539	0.498975	2029	tags=20%, list=11%, signal=18%	6326/83756/133060/2784/80834/3710/259287/29850/2914	1.15118
R-HSA-74752	R-HSA-74752	Signaling by Insulin receptor	75	0.368694	1.15095	0.213645	0.546479	0.473903	1444	tags=13%, list=8%, signal=12%	9846/5295/6464/2887/5595/2549/3643/8817/2260/526	1.15095
R-HSA-8852135	R-HSA-8852135	Protein ubiquitination	76	0.367596	1.15045	0.216071	0.546479	0.473903	1579	tags=13%, list=8%, signal=12%	7327/90268/55829/7317/9810/6596/123169/92912/7319/6233	1.15045
R-HSA-9717207	R-HSA-9717207	Sensory perception of sweet, bitter, and umami (glutamate) taste	38	-0.397701	-1.15025	0.242616	0.582866	0.505458	2029	tags=21%, list=11%, signal=19%	6326/83756/2784/80834/3710/259287/29850/2914	1.15025
R-HSA-376176	R-HSA-376176	Signaling by ROBO receptors	201	0.32814	1.15023	0.156398	0.474429	0.411422	4636	tags=36%, list=25%, signal=28%	26986/5532/6655/9978/5687/5695/23332/6189/6165/200916/5694/9045/5683/6156/6207/6210/9901/5706/5701/5216/6122/6233/5693/5711/6123/6135/1605/6152/6228/6169/5705/116832/23122/6158/11224/5062/6146/5685/22794/5879/8440/27/22916/4690/9423/8453/6155/5217/5709/6224/10213/6223/5568/25/7316/6229/6218/140801/5717/10197/2817/6231/10486/6209/10921/23032/5702/6194/65110/5689/6205/6921/2935	1.15023
R-HSA-112308	R-HSA-112308	Presynaptic depolarization and calcium channel opening	12	0.528417	1.14793	0.311538	0.647396	0.561418	2176	tags=33%, list=12%, signal=30%	782/784/783/55799	1.14793
R-HSA-1855183	R-HSA-1855183	Synthesis of IP2, IP, and Ins in the cytosol	14	0.509539	1.14791	0.294896	0.629764	0.546128	2962	tags=21%, list=16%, signal=18%	3613/27124/3632	1.14791
R-HSA-73772	R-HSA-73772	RNA Polymerase I Promoter Escape	75	-0.35336	-1.14769	0.208989	0.546479	0.473903	3128	tags=28%, list=17%, signal=23%	8294/85236/7343/5437/10849/2967/8343/8357/8970/8364/8359/8349/51082/8355/8968/54700/9013/2071/8344/255626/5440	1.14769
R-HSA-2161522	R-HSA-2161522	Abacavir ADME	10	-0.542581	-1.14733	0.299795	0.634086	0.549876	114	tags=30%, list=1%, signal=30%	6580/5105/6581	1.14733
R-HSA-111447	R-HSA-111447	Activation of BAD and translocation to mitochondria	15	0.500687	1.14688	0.301527	0.63648	0.551951	2976	tags=33%, list=16%, signal=28%	7533/207/10971/7534/7532	1.14688
R-HSA-210991	R-HSA-210991	Basigin interactions	25	0.449065	1.14685	0.257944	0.595631	0.516528	3462	tags=36%, list=18%, signal=29%	8140/6520/3675/482/857/3655/483/23759/6566	1.14685
R-HSA-193648	R-HSA-193648	NRAGE signals death through JNK	55	-0.374932	-1.14571	0.21327	0.546479	0.473903	1158	tags=24%, list=6%, signal=22%	221472/128272/9500/9459/2245/4168/5924/89846/55701/57580/23263/23370/7409	1.14571
R-HSA-9029569	R-HSA-9029569	NR1H3 & NR1H2 regulate gene expression linked to cholesterol transport and efflux	33	0.424537	1.14511	0.257944	0.595631	0.516528	1994	tags=24%, list=11%, signal=22%	27327/80820/23112/27161/6907/221656/9619/7376	1.14511
R-HSA-1187000	R-HSA-1187000	Fertilization	24	-0.438537	-1.14486	0.272921	0.610057	0.529038	5034	tags=50%, list=27%, signal=37%	79820/5016/928/378807/8747/8748/126123/11085/6677/7783/257062/347732	1.14486
R-HSA-9675126	R-HSA-9675126	Diseases of mitotic cell cycle	38	0.412025	1.14463	0.253788	0.592812	0.514083	3051	tags=29%, list=16%, signal=24%	7027/1017/246184/51529/1616/25906/1871/546/7029/1027/29945	1.14463
R-HSA-3296482	R-HSA-3296482	Defects in vitamin and cofactor metabolism	22	0.462064	1.14438	0.274254	0.610057	0.529038	5233	tags=59%, list=28%, signal=43%	56922/4594/25974/5095/4548/64087/27249/686/31/5096/166785/55788/5091	1.14438
R-HSA-2672351	R-HSA-2672351	Stimuli-sensing channels	105	0.350976	1.14305	0.207612	0.546479	0.473903	1579	tags=14%, list=8%, signal=13%	2040/801/94015/444/26133/203859/53373/1183/805/285335/808/1182/133308/6262/6233	1.14305
R-HSA-5654732	R-HSA-5654732	Negative regulation of FGFR3 signaling	27	-0.426074	-1.14297	0.267932	0.605502	0.525087	1764	tags=19%, list=9%, signal=17%	8823/5516/8822/8569/2261	1.14297
R-HSA-168799	R-HSA-168799	Neurotoxicity of clostridium toxins	10	-0.54048	-1.14289	0.314168	0.651102	0.564632	6152	tags=50%, list=33%, signal=34%	6616/6857/22987/9900/6844	1.14289
R-HSA-1912422	R-HSA-1912422	Pre-NOTCH Expression and Processing	92	0.356804	1.14234	0.196837	0.532252	0.461565	2897	tags=21%, list=15%, signal=18%	7027/8353/27327/7157/23112/10959/10402/27161/22938/6487/861/488/1999/1871/3021/3014/8850/7029/8331	1.14234
R-HSA-445144	R-HSA-445144	Signal transduction by L1	20	0.467698	1.14197	0.273921	0.610057	0.529038	2732	tags=35%, list=14%, signal=30%	1956/5595/2260/1459/3678/1460/5879	1.14197
R-HSA-5663205	R-HSA-5663205	Infectious disease	941	0.287141	1.14176	0.0595238	0.301433	0.261401	3013	tags=20%, list=16%, signal=17%	1052/8767/2697/10392/6881/801/8353/112714/3554/55690/3615/7433/1781/6637/6732/8065/5745/2783/10768/10458/7533/291/79872/1956/5970/5595/5739/2926/71/117/10254/51143/9978/5687/9871/5695/6455/340061/805/5435/51201/6189/137492/3274/1499/6749/6165/5431/200916/30011/2023/2782/902/5694/9045/5683/6156/6207/5987/51497/4360/2931/10802/4928/10155/207/2958/9868/808/7936/53371/7278/111/2060/6210/6884/1173/511…	1.14176
R-HSA-936440	R-HSA-936440	Negative regulators of DDX58/IFIH1 signaling	33	0.423101	1.14124	0.261682	0.598301	0.518843	5041	tags=42%, list=27%, signal=31%	55593/54941/6233/29110/9246/7187/51191/7323/7316/9140/9641/9474/7128/23586	1.14124
R-HSA-5654219	R-HSA-5654219	Phospholipase C-mediated cascade: FGFR1	16	-0.481031	-1.14057	0.302083	0.63648	0.551951	2137	tags=25%, list=11%, signal=22%	27006/2255/9365/8822	1.14057
R-HSA-166663	R-HSA-166663	Initial triggering of complement	20	0.467094	1.14049	0.273921	0.610057	0.529038	2247	tags=25%, list=12%, signal=22%	715/8547/10747/5648/629	1.14049
R-HSA-9604323	R-HSA-9604323	Negative regulation of NOTCH4 signaling	53	0.380458	1.13961	0.237347	0.577912	0.501161	2222	tags=25%, list=12%, signal=22%	9978/5687/5695/5694/5683/207/5706/5701/6233/5693/5711/7534/5705	1.13961
R-HSA-2691230	R-HSA-2691230	Signaling by NOTCH1 HD Domain Mutants in Cancer	14	0.505849	1.1396	0.304348	0.637603	0.552925	1579	tags=21%, list=8%, signal=20%	102/54567/6233	1.1396
R-HSA-2691232	R-HSA-2691232	Constitutive Signaling by NOTCH1 HD Domain Mutants	14	0.505849	1.1396	0.304348	0.637603	0.552925	1579	tags=21%, list=8%, signal=20%	102/54567/6233	1.1396
R-HSA-5621480	R-HSA-5621480	Dectin-2 family	25	-0.431038	-1.13951	0.282655	0.617284	0.535305	1773	tags=36%, list=9%, signal=33%	118430/93978/10462/50856/727897/2207/140453/26253/4589	1.13951
R-HSA-1483166	R-HSA-1483166	Synthesis of PA	36	0.414046	1.13888	0.266417	0.604034	0.523815	2106	tags=22%, list=11%, signal=20%	57678/5320/79888/56894/55326/201164/8443/253558	1.13888
R-HSA-68882	R-HSA-68882	Mitotic Anaphase	221	-0.301792	-1.13881	0.157025	0.474429	0.411422	2188	tags=15%, list=12%, signal=14%	7444/5704/983/9212/64105/8881/5698/6232/143471/5516/151648/22933/3796/5682/1778/5688/9183/79023/23279/79980/891/1058/1062/151246/2491/113130/6683/55839/996/5718/79682/7112/79019/11130	1.13881
R-HSA-983705	R-HSA-983705	Signaling by the B Cell Receptor (BCR)	111	0.347013	1.13875	0.209814	0.546479	0.473903	3878	tags=30%, list=21%, signal=24%	801/5532/5295/10768/5970/5687/5695/805/30011/5694/5683/5530/808/5706/5701/6233/5693/5711/4773/5705/4067/6786/5685/2534/25780/23291/4690/2280/5709/10213/4790/7220/7316	1.13875
R-HSA-109582	R-HSA-109582	Hemostasis	587	0.295526	1.13861	0.1	0.39869	0.345742	2942	tags=20%, list=16%, signal=18%	3043/2982/285/8140/948/801/8353/112714/7157/139322/5175/7057/5295/1017/3045/6464/23414/87/8165/23468/2783/9732/374354/391/5270/2983/8527/5595/5739/5152/10242/5024/7076/805/6520/1606/2782/7414/207/493/808/2624/7278/4282/5265/5329/5054/10257/5519/3675/2769/5770/12/2773/9371/5216/7078/10846/1795/960/5099/64837/51571/3479/5552/482/11343/140885/2162/857/6402/51807/5294/2888/488/10630/2159/830/3678/484…	1.13861
R-HSA-9665686	R-HSA-9665686	Signaling by ERBB2 TMD/JMD mutants	20	0.466096	1.13806	0.275797	0.610073	0.529052	5333	tags=60%, list=28%, signal=43%	6464/1956/55914/3320/2069/2066/3265/3845/2885/6654/1950/2065	1.13806
R-HSA-8948751	R-HSA-8948751	Regulation of PTEN stability and activity	68	0.367569	1.13753	0.245081	0.584471	0.50685	2222	tags=24%, list=12%, signal=21%	5687/5695/5694/5683/5987/207/81847/5706/5728/5701/6233/1459/5693/5711/1460/5705	1.13753
R-HSA-983712	R-HSA-983712	Ion channel transport	179	0.327005	1.13708	0.209375	0.546479	0.473903	2912	tags=21%, list=15%, signal=18%	2040/801/94015/444/26133/203859/53373/286410/1183/805/5350/285335/493/808/1182/10079/133308/477/526/6262/6233/482/488/6588/23250/23545/815/51076/51382/476/5894/845/65266/57130/27032/11059/483/478	1.13708
R-HSA-399954	R-HSA-399954	Sema3A PAK dependent Axon repulsion	16	0.490839	1.13436	0.310345	0.646656	0.560777	3326	tags=31%, list=18%, signal=26%	3320/5062/5879/2534/1072	1.13436
R-HSA-1500620	R-HSA-1500620	Meiosis	100	0.351717	1.13286	0.238179	0.577912	0.501161	3229	tags=23%, list=17%, signal=19%	6117/8353/23345/641/4292/1017/50511/23353/5932/54386/6119/26277/25777/5885/3021/7014/3014/8243/8331/65057/256126/545/8335	1.13286
R-HSA-450408	R-HSA-450408	AUF1 (hnRNP D0) binds and destabilizes mRNA	54	0.377199	1.13251	0.245675	0.584471	0.50685	1698	tags=19%, list=9%, signal=17%	26986/5687/5695/5694/5683/5706/5701/6233/5693/5711	1.13251
R-HSA-15869	R-HSA-15869	Metabolism of nucleotides	93	0.351984	1.13182	0.215412	0.546479	0.473903	3772	tags=29%, list=20%, signal=23%	84618/3615/159/4860/2766/7378/955/2745/25961/4833/51727/7083/956/7371/204/131870/1503/56985/79077/132/1841/5198/53343/2618/11164/10606/7296	1.13182
R-HSA-68949	R-HSA-68949	Orc1 removal from chromatin	71	0.363458	1.13134	0.256684	0.595631	0.516528	4338	tags=35%, list=23%, signal=27%	1017/9978/5687/5695/5000/5694/5683/5706/5701/6233/4173/5693/5711/5705/4999/5685/23594/81620/5709/10213/7316/5717/10197/4174/5702	1.13134
R-HSA-5357769	R-HSA-5357769	Caspase activation via extrinsic apoptotic signalling pathway	25	-0.427872	-1.13114	0.291221	0.626246	0.543077	2271	tags=16%, list=12%, signal=14%	7186/9500/356/1612	1.13114
R-HSA-5621481	R-HSA-5621481	C-type lectin receptors (CLRs)	136	0.336097	1.12975	0.209493	0.546479	0.473903	4435	tags=31%, list=24%, signal=24%	801/5532/10768/5970/5687/5695/805/5694/5683/9039/5530/808/5706/5701/6233/5693/5711/4773/5705/387522/5062/4067/5894/5685/4791/338339/2534/23118/23291/5971/5709/7335/10213/4790/5568/7316/5717/10197/5702/3265/283463/3845	1.12975
R-HSA-1500931	R-HSA-1500931	Cell-Cell communication	124	-0.316455	-1.12836	0.226601	0.56431	0.489366	1953	tags=18%, list=10%, signal=16%	6251/23607/1010/55243/26285/3918/54751/8935/9459/1308/5010/89/9080/8976/23705/64398/1013/9071/1016/6711/1006/1364	1.12836
R-HSA-8964043	R-HSA-8964043	Plasma lipoprotein clearance	34	-0.395222	-1.12789	0.26875	0.605766	0.525317	1818	tags=12%, list=10%, signal=11%	348/163/3990/338	1.12789
R-HSA-8956321	R-HSA-8956321	Nucleotide salvage	22	0.455279	1.12757	0.289179	0.626246	0.543077	2756	tags=27%, list=15%, signal=23%	4860/2766/7378/7083/7371/132	1.12757
R-HSA-500792	R-HSA-500792	GPCR ligand binding	438	-0.280974	-1.12734	0.097561	0.392276	0.34018	2832	tags=18%, list=15%, signal=15%	7475/2859/89780/10316/59350/116/4987/4158/2151/5029/256933/122042/3973/3350/54361/5733/5737/10161/4161/5660/6754/1813/84539/1812/1815/1237/83756/10803/155/84658/9170/2846/153/5734/23620/1902/4935/128674/2913/222545/3355/10203/799/2784/7855/53637/2841/2920/1232/80834/2778/9283/9038/2641/1238/148/2864/6750/2147/259287/7252/150/3062/122876/2914/552/55970/129521/9340/84634/4887/1393/5724/2915/4889/49…	1.12734
R-HSA-5663220	R-HSA-5663220	RHO GTPases Activate Formins	130	-0.315889	-1.12698	0.219388	0.552585	0.479198	2122	tags=16%, list=11%, signal=14%	23380/9212/64105/6232/5516/151648/3796/1778/9183/79023/23279/79980/1058/1062/151246/2491/55839/57591/79682/79019/11130	1.12698
R-HSA-8950505	R-HSA-8950505	Gene and protein expression by JAK-STAT signaling after Interleukin-12 stimulation	35	0.413342	1.12641	0.273764	0.610057	0.529038	4913	tags=43%, list=26%, signal=32%	3185/4282/6648/3313/759/4478/5062/9446/5908/1072/6950/6627/6647/375/998	1.12641
R-HSA-2559580	R-HSA-2559580	Oxidative Stress Induced Senescence	107	0.344372	1.1264	0.242735	0.582866	0.505458	847	tags=8%, list=4%, signal=8%	9261/7027/8353/27327/7157/5595/22955/1912/23112	1.1264
R-HSA-5173214	R-HSA-5173214	O-glycosylation of TSR domain-containing proteins	38	0.405443	1.12634	0.274621	0.610057	0.529038	1961	tags=16%, list=10%, signal=14%	56999/7057/7058/55901/9507/9510	1.12634
R-HSA-69091	R-HSA-69091	Polymerase switching	14	0.499899	1.1262	0.319471	0.6537	0.566884	4093	tags=43%, list=22%, signal=34%	57804/5985/5557/5422/5111/5981	1.1262
R-HSA-69109	R-HSA-69109	Leading Strand Synthesis	14	0.499899	1.1262	0.319471	0.6537	0.566884	4093	tags=43%, list=22%, signal=34%	57804/5985/5557/5422/5111/5981	1.1262
R-HSA-5693607	R-HSA-5693607	Processing of DNA double-strand break ends	88	0.354388	1.12612	0.224014	0.56149	0.486921	1579	tags=12%, list=8%, signal=12%	6117/5531/641/1017/5932/51720/6119/80010/7486/9656/6233	1.12612
R-HSA-9639288	R-HSA-9639288	Amino acids regulate mTORC1	52	0.378791	1.12574	0.257496	0.595631	0.516528	3033	tags=21%, list=16%, signal=18%	58528/8649/10542/96459/526/81929/64121/144577/51382/83667/27244	1.12574
R-HSA-1638091	R-HSA-1638091	Heparan sulfate/heparin (HS-GAG) metabolism	55	-0.368174	-1.12506	0.236967	0.577912	0.501161	3533	tags=27%, list=19%, signal=22%	4669/10675/64579/90161/135152/2990/26229/138050/375790/6448/3340/3425/63827/2720/10855	1.12506
R-HSA-879415	R-HSA-879415	Advanced glycosylation endproduct receptor signaling	12	0.517714	1.12468	0.323077	0.656356	0.569188	4719	tags=58%, list=25%, signal=44%	6283/5595/830/6285/3958/351/5589	1.12468
R-HSA-912446	R-HSA-912446	Meiotic recombination	70	0.361413	1.12465	0.258467	0.595631	0.516528	1025	tags=10%, list=5%, signal=9%	6117/8353/641/4292/1017/5932/6119	1.12465
R-HSA-418360	R-HSA-418360	Platelet calcium homeostasis	29	0.427685	1.12454	0.296786	0.631128	0.547311	3701	tags=38%, list=20%, signal=31%	801/5024/805/493/808/488/6786/6546/5023/490/491	1.12454
R-HSA-390522	R-HSA-390522	Striated Muscle Contraction	36	0.408778	1.12439	0.277674	0.61156	0.530341	2283	tags=19%, list=12%, signal=17%	70/4634/7134/7125/4703/4607/7135	1.12439
R-HSA-432047	R-HSA-432047	Passive transport by Aquaporins	12	0.517571	1.12437	0.323077	0.656356	0.569188	3040	tags=42%, list=16%, signal=35%	366/361/364/358/282679	1.12437
R-HSA-9755511	R-HSA-9755511	KEAP1-NFE2L2 pathway	101	0.347865	1.12354	0.246073	0.584519	0.506891	4109	tags=35%, list=22%, signal=27%	55666/4609/9978/5687/5695/5694/5683/207/5706/5701/6233/1459/4780/5693/140809/5711/1460/7086/5705/2730/5685/3162/83667/6737/27244/571/79594/5709/10213/7296/7316/5226/2539/5717/10197	1.12354
R-HSA-9711097	R-HSA-9711097	Cellular response to starvation	139	0.333385	1.12258	0.229402	0.569449	0.493822	4377	tags=34%, list=23%, signal=26%	58528/8649/10542/6189/6165/200916/96459/9045/1051/6156/6207/6210/440/526/6122/6233/6123/6135/81929/6152/64121/6228/6169/116832/6158/11224/144577/51382/6146/83667/1649/27244/6155/8131/6224/6223/8992/6229/6218/140801/153129/1386/6231/10312/6209/57600/6194	1.12258
R-HSA-909733	R-HSA-909733	Interferon alpha/beta signaling	62	0.366488	1.12252	0.255773	0.595631	0.516528	2340	tags=18%, list=12%, signal=16%	9021/8519/3434/10581/51447/10410/5770/3664/3837/3836/3660	1.12252
R-HSA-5683057	R-HSA-5683057	MAPK family signaling cascades	314	0.305097	1.12176	0.161695	0.481523	0.417574	3169	tags=21%, list=17%, signal=18%	5245/801/27327/8649/5295/6464/5774/4609/8202/1956/5595/8555/71/9978/5687/5500/5695/805/23112/8844/5694/84078/5683/8817/7414/3563/2260/808/4140/51104/51114/5519/5706/5701/27161/8036/6233/5693/5711/1849/11221/3567/5529/2069/3718/3717/5705/815/6710/5062/8550/8437/5894/5685/5879/5922/4296/2534/5037/5908/5596/9693/3570/2066/25780/153090	1.12176
R-HSA-5654706	R-HSA-5654706	FRS-mediated FGFR3 signaling	19	-0.450977	-1.12125	0.292994	0.628309	0.544865	2497	tags=21%, list=13%, signal=18%	10817/8823/8822/2261	1.12125
R-HSA-5250913	R-HSA-5250913	Positive epigenetic regulation of rRNA expression	90	-0.335141	-1.12038	0.226328	0.56431	0.489366	3128	tags=22%, list=17%, signal=19%	8294/85236/5437/10849/8343/8357/8970/8364/8359/8349/51082/8355/8968/9112/9013/8344/255626/9031/1107/5440	1.12038
R-HSA-168276	R-HSA-168276	NS1 Mediated Effects on Host Pathways	37	-0.390655	-1.12	0.272532	0.610057	0.529038	1604	tags=16%, list=9%, signal=15%	8480/5610/79023/8021/23279/402569	1.12
R-HSA-373076	R-HSA-373076	Class A/1 (Rhodopsin-like receptors)	314	-0.286006	-1.11979	0.147945	0.460539	0.399377	2590	tags=17%, list=14%, signal=15%	4987/4158/2151/5029/256933/122042/3973/3350/5733/5737/10161/4161/5660/6754/1813/84539/1812/1815/1237/10803/155/9170/2846/153/5734/23620/1902/4935/128674/3355/53637/2841/2920/1232/9283/9038/1238/148/2864/6750/2147/7252/150/3062/122876/552/129521/84634/4887/5724/4889/4923/2847/3352	1.11979
R-HSA-6781823	R-HSA-6781823	Formation of TC-NER Pre-Incision Complex	50	0.379935	1.11979	0.266071	0.604034	0.523815	2765	tags=28%, list=15%, signal=24%	27339/8450/9978/5435/5431/902/1642/8451/6233/6917/3150/2873/2965/91603	1.11979
R-HSA-438066	R-HSA-438066	Unblocking of NMDA receptors, glutamate binding and activation	22	0.451797	1.11895	0.294776	0.629764	0.546128	4792	tags=50%, list=25%, signal=37%	801/805/808/2903/815/1739/2890/817/1741/2902/88	1.11895
R-HSA-3769402	R-HSA-3769402	Deactivation of the beta-catenin transactivating complex	42	-0.375618	-1.11849	0.261411	0.598301	0.518843	4199	tags=38%, list=22%, signal=30%	7311/5929/607/7088/6932/83439/8085/26108/64321/7089/1487/331/9580/6659/57680/55553	1.11849
R-HSA-9006335	R-HSA-9006335	Signaling by Erythropoietin	24	0.442477	1.1182	0.296435	0.631128	0.547311	4642	tags=54%, list=25%, signal=41%	5295/6464/2549/6777/5294/3717/4067/6776/1399/2889/3265/3845/2885	1.1182
R-HSA-1912408	R-HSA-1912408	Pre-NOTCH Transcription and Translation	76	0.35724	1.11804	0.275	0.610057	0.529038	2897	tags=20%, list=15%, signal=17%	7027/8353/27327/7157/23112/27161/22938/861/1999/1871/3021/3014/8850/7029/8331	1.11804
R-HSA-918233	R-HSA-918233	TRAF3-dependent IRF activation pathway	14	-0.489376	-1.11801	0.348837	0.68149	0.590984	1371	tags=36%, list=7%, signal=33%	64135/3661/3665/3456/80143	1.11801
R-HSA-5609975	R-HSA-5609975	Diseases associated with glycosylation precursor biosynthesis	15	0.487777	1.1173	0.343511	0.67981	0.589527	3657	tags=47%, list=19%, signal=38%	116150/5373/8818/2592/2673/5236/8813	1.1173
R-HSA-5658442	R-HSA-5658442	Regulation of RAS by GAPs	66	0.363224	1.11614	0.276292	0.610294	0.529243	5189	tags=48%, list=28%, signal=35%	9978/5687/5695/5694/84078/5683/5706/5701/6233/5693/5711/5705/8437/5685/5922/153090/399473/5709/10213/7316/5717/10197/5702/3265/3845/5689/5690/161742/5699/9462/22821/10156	1.11614
R-HSA-192823	R-HSA-192823	Viral mRNA Translation	75	0.35732	1.11544	0.260323	0.598123	0.518689	2595	tags=25%, list=14%, signal=22%	2926/6189/6165/200916/9045/6156/6207/6210/6122/6233/6123/6135/6152/6228/6169/116832/6158/11224/6146	1.11544
R-HSA-3371556	R-HSA-3371556	Cellular response to heat stress	84	0.354426	1.11495	0.251366	0.589832	0.511498	4122	tags=33%, list=22%, signal=26%	6117/9261/27000/5595/6119/4928/53371/91582/9532/23511/81929/3313/3320/10762/23225/815/10013/3310/545/3281/9631/1915/11097/817/9530/6782/9818/3337	1.11495
R-HSA-202403	R-HSA-202403	TCR signaling	114	0.338539	1.11422	0.241611	0.581977	0.504687	4109	tags=25%, list=22%, signal=20%	8767/5295/55824/5970/5687/5695/5694/5683/5706/5728/5701/6233/5693/5711/5705/387522/5062/5685/23118/23291/4690/2533/5709/7335/10213/4790/7316/5717/10197	1.11422
R-HSA-388396	R-HSA-388396	GPCR downstream signalling	598	-0.270299	-1.114	0.0935484	0.38452	0.333453	2453	tags=16%, list=13%, signal=15%	2151/5029/256933/122042/3973/5733/388/5737/10161/4161/5660/6754/128272/6003/285601/431704/408/9162/84539/1812/1815/1237/83756/10803/5138/155/9170/2846/5578/5579/153/5734/23620/1902/4935/9459/128674/2913/5516/222545/3355/10203/799/2784/5321/53637/2841/2920/353299/1232/80834/2778/9283/9038/2641/2245/57113/148/2864/3710/6750/4168/8525/2147/259287/818/5924/7252/150/3062/122876/2914/8526/89846/55701/5…	1.114
R-HSA-9679191	R-HSA-9679191	Potential therapeutics for SARS	95	0.346038	1.11388	0.248687	0.588012	0.509921	3417	tags=31%, list=18%, signal=25%	3554/3615/9978/30011/1173/477/1108/4780/482/3460/10284/54815/3320/23476/3718/3717/25855/3459/476/29110/9475/483/478/160/3570/4690/59272/2280/1312	1.11388
R-HSA-162588	R-HSA-162588	Budding and maturation of HIV virion	26	-0.415738	-1.11298	0.299578	0.634086	0.549876	219	tags=27%, list=1%, signal=27%	92421/7311/5478/51160/51510/51534/93343	1.11298
R-HSA-181429	R-HSA-181429	Serotonin Neurotransmitter Release Cycle	18	-0.452225	-1.11222	0.308977	0.644676	0.559059	799	tags=22%, list=4%, signal=21%	8497/8499/6844/6853	1.11222
R-HSA-422475	R-HSA-422475	Axon guidance	525	0.290838	1.1112	0.146884	0.458355	0.397482	3403	tags=22%, list=18%, signal=19%	9846/26986/112714/5532/6655/5295/6464/6332/80031/102/2887/1956/5595/6328/286/71/9978/5687/5695/23332/3985/6189/10398/2549/6165/200916/30011/389/5694/9045/5683/6156/6207/23365/782/2260/1942/84448/7278/6477/1282/6210/1173/4756/9901/5706/5701/5216/6122/9855/10094/6324/6233/1459/5693/6330/10096/5711/784/6123/3983/783/1385/51807/3678/6135/1212/1460/1605/4627/3320/6152/6228/6169/116986/5705/6453/116832…	1.1112
R-HSA-73854	R-HSA-73854	RNA Polymerase I Promoter Clearance	93	-0.329896	-1.11081	0.243619	0.583176	0.505727	3128	tags=25%, list=17%, signal=21%	8294/85236/7343/5437/10849/2967/8343/8357/8970/8364/8359/8349/51082/8355/8968/54700/9112/9013/2071/8344/255626/1107/5440	1.11081
R-HSA-169911	R-HSA-169911	Regulation of Apoptosis	53	0.370688	1.11034	0.273997	0.610057	0.529038	2665	tags=26%, list=14%, signal=23%	79658/5687/5695/5694/5683/5706/4976/5701/6233/5693/5711/5705/5062/5685	1.11034
R-HSA-73864	R-HSA-73864	RNA Polymerase I Transcription	94	-0.328967	-1.10955	0.238426	0.577912	0.501161	3128	tags=24%, list=17%, signal=21%	8294/85236/7343/5437/10849/2967/8343/8357/8970/8364/8359/8349/51082/8355/8968/54700/9112/9013/2071/8344/255626/1107/5440	1.10955
R-HSA-9034015	R-HSA-9034015	Signaling by NTRK3 (TRKC)	16	0.479895	1.10907	0.344828	0.67981	0.589527	350	tags=12%, list=2%, signal=12%	5295/6464	1.10907
R-HSA-202430	R-HSA-202430	Translocation of ZAP-70 to Immunological synapse	13	-0.495903	-1.10791	0.349576	0.681497	0.59099	5577	tags=54%, list=30%, signal=38%	3113/917/919/915/3117/7535/3120	1.10791
R-HSA-8956320	R-HSA-8956320	Nucleotide biosynthesis	14	-0.484791	-1.10753	0.357294	0.686146	0.595022	953	tags=21%, list=5%, signal=20%	3614/5471/790	1.10753
R-HSA-70171	R-HSA-70171	Glycolysis	66	0.360131	1.10664	0.290553	0.626246	0.543077	4111	tags=36%, list=22%, signal=29%	5224/230/2023/4928/5213/53371/5519/3098/2026/23511/81929/10762/669/23225/2027/26330/283209/7167/9631/5568/11097/5209/5313/9818	1.10664
R-HSA-156581	R-HSA-156581	Methylation	13	0.497024	1.10564	0.35283	0.682603	0.59195	3417	tags=46%, list=18%, signal=38%	4837/1544/29104/4548/9446/1312	1.10564
R-HSA-212676	R-HSA-212676	Dopamine Neurotransmitter Release Cycle	22	-0.436046	-1.10548	0.319742	0.6537	0.566884	799	tags=18%, list=4%, signal=17%	8497/8499/6844/6853	1.10548
R-HSA-76002	R-HSA-76002	Platelet activation, signaling and aggregation	254	0.30741	1.10493	0.230769	0.571922	0.495968	3425	tags=26%, list=18%, signal=21%	948/801/139322/5175/7057/5295/6464/87/2783/374354/391/8527/5595/7076/805/1606/2782/7414/207/808/5265/5054/10257/2769/5770/12/2773/5216/7078/5099/51571/3479/5552/11343/2162/5294/10630/83706/5473/7534/2157/54676/3273/6414/4067/22927/7040/5894/4352/5627/5879/2534/5908/9749/2770/57406/9630/54863/8407/3082/10235/1072/5028/6814/1191	1.10493
R-HSA-180585	R-HSA-180585	Vif-mediated degradation of APOBEC3G	54	0.367587	1.10365	0.292388	0.627881	0.544494	1698	tags=20%, list=9%, signal=19%	8065/9978/5687/5695/5694/5683/5706/5701/6233/5693/5711	1.10365
R-HSA-69620	R-HSA-69620	Cell Cycle Checkpoints	278	-0.285531	-1.10301	0.189415	0.526518	0.456593	2187	tags=17%, list=12%, signal=15%	8970/890/5704/983/9212/64105/8881/8364/83990/580/5698/8359/6232/8349/10524/143471/5516/151648/3796/5682/1778/55388/7529/5688/9183/144715/79023/23279/79980/8344/891/255626/1058/1062/151246/2491/55839/996/1029/7465/5718/8290/64326/79682/79019/11130	1.10301
R-HSA-114508	R-HSA-114508	Effects of PIP2 hydrolysis	27	-0.41104	-1.10264	0.299578	0.634086	0.549876	1146	tags=22%, list=6%, signal=21%	9162/57113/3710/8525/8526/10125	1.10264
R-HSA-2022090	R-HSA-2022090	Assembly of collagen fibrils and other multimeric structures	59	-0.351941	-1.1022	0.263039	0.599899	0.520229	4466	tags=37%, list=24%, signal=29%	4322/1515/1288/4314/7093/4016/1285/5339/1514/1277/1291/84171/1299/3918/50509/1297/1308/1278/1289/1281/1287/1286	1.1022
R-HSA-418346	R-HSA-418346	Platelet homeostasis	85	0.348845	1.10158	0.277477	0.61156	0.530341	1954	tags=21%, list=10%, signal=19%	2982/801/5175/2783/2983/5739/5152/10242/5024/805/2782/493/808/5519/10846/488/4846/5529	1.10158
R-HSA-112040	R-HSA-112040	G-protein mediated events	55	0.365174	1.10154	0.294828	0.629764	0.546128	3155	tags=29%, list=17%, signal=24%	801/5137/10768/805/808/111/2769/2773/1385/815/10645/107/5573/5577/2770/9630	1.10154
R-HSA-1234176	R-HSA-1234176	Oxygen-dependent proline hydroxylation of Hypoxia-inducible Factor Alpha	65	0.358803	1.10152	0.290553	0.626246	0.543077	4977	tags=45%, list=26%, signal=33%	9978/5687/5695/5694/5683/5706/5701/6233/5693/5711/64344/3091/5705/5685/8453/5709/7323/10213/7316/5717/10197/5702/5689/6921/2034/5690/6923/112399/5699	1.10152
R-HSA-163359	R-HSA-163359	Glucagon signaling in metabolic regulation	32	-0.393452	-1.10109	0.285408	0.620784	0.53834	1522	tags=19%, list=8%, signal=17%	2784/2778/2641/55970/114/113	1.10109
R-HSA-5654736	R-HSA-5654736	Signaling by FGFR1	47	0.381297	1.10035	0.282569	0.617284	0.535305	1579	tags=17%, list=8%, signal=16%	5295/6464/3730/5595/2549/8817/2260/6233	1.10035
R-HSA-452723	R-HSA-452723	Transcriptional regulation of pluripotent stem cells	22	0.444196	1.10012	0.322761	0.656356	0.569188	2292	tags=18%, list=12%, signal=16%	6774/27086/64344/5087	1.10012
R-HSA-5654700	R-HSA-5654700	FRS-mediated FGFR2 signaling	24	-0.421302	-1.09986	0.313433	0.650457	0.564073	2497	tags=25%, list=13%, signal=22%	10817/27006/2263/8823/2255/8822	1.09986
R-HSA-2467813	R-HSA-2467813	Separation of Sister Chromatids	182	-0.297716	-1.09955	0.212938	0.546479	0.473903	2165	tags=15%, list=11%, signal=14%	5704/9212/64105/8881/5698/6232/143471/5516/151648/3796/5682/1778/5688/9183/79023/23279/79980/1058/1062/151246/2491/113130/55839/996/5718/79682/79019/11130	1.09955
R-HSA-72172	R-HSA-72172	mRNA Splicing	181	0.315949	1.09867	0.267296	0.605138	0.524772	3331	tags=24%, list=18%, signal=20%	79622/11157/9416/6637/27339/6631/3185/9295/5725/27258/5435/5431/11193/57819/55749/84844/22938/54883/6626/29894/10523/51503/23398/51691/6636/10285/8189/23451/9785/85437/10992/22794/5546/4809/3178/6625/3187/11338/10914/22916/5438/55339/23658	1.09867
R-HSA-69239	R-HSA-69239	Synthesis of DNA	121	0.332472	1.09836	0.265651	0.604034	0.523815	4187	tags=31%, list=22%, signal=24%	6117/1017/9978/5687/5695/5000/5694/246184/5683/6119/51529/5706/5701/6233/4173/5693/5711/57804/25906/5705/4999/5685/5985/23594/29945/5557/5422/5111/81620/64682/5709/10213/7316/5717/5981/10197/4174	1.09836
R-HSA-5607761	R-HSA-5607761	Dectin-1 mediated noncanonical NF-kB signaling	60	0.360399	1.09835	0.28952	0.626246	0.543077	4109	tags=35%, list=22%, signal=27%	5970/5687/5695/5694/5683/9039/5706/5701/6233/5693/5711/5705/5685/4791/23291/5971/5709/10213/7316/5717/10197	1.09835
R-HSA-76046	R-HSA-76046	RNA Polymerase III Transcription Initiation	36	-0.384386	-1.09788	0.304904	0.637902	0.553185	2168	tags=19%, list=11%, signal=17%	9330/6617/51082/11128/9328/6621/5440	1.09788
R-HSA-73894	R-HSA-73894	DNA Repair	307	0.298968	1.09673	0.213064	0.546479	0.473903	4164	tags=26%, list=22%, signal=21%	6117/5531/55666/7157/641/51455/4292/25898/1017/10038/27339/2138/8450/10459/9978/5932/5435/5431/54386/902/51720/51008/6119/1642/84164/348654/80010/8451/142/7486/9656/6233/7508/6917/26277/57804/3150/10973/3980/2873/8930/7014/6996/3014/6612/121642/2965/9246/91603/8331/5985/54778/65057/5111/5438/545/8335/93973/5599/4913/4968/5423/5884/9557/7516/22976/8345/51138/25/7316/79913/7158/8178/8924/10987/2012…	1.09673
R-HSA-3214842	R-HSA-3214842	HDMs demethylate histones	42	-0.368199	-1.0964	0.290456	0.626246	0.543077	2278	tags=26%, list=12%, signal=23%	8294/7404/8357/8364/8359/8355/8968/51780/23028/9682/5253	1.0964
R-HSA-927802	R-HSA-927802	Nonsense-Mediated Decay (NMD)	100	0.340331	1.09618	0.285464	0.620784	0.53834	4636	tags=37%, list=25%, signal=28%	26986/6189/6165/200916/23049/9045/6156/6207/6210/6122/6233/6123/6135/6152/6228/6169/116832/6158/11224/55181/6146/22794/56006/22916/6155/6224/6223/6229/6218/140801/6231/6209/10921/6194/65110/6205/2935	1.09618
R-HSA-975957	R-HSA-975957	Nonsense Mediated Decay (NMD) enhanced by the Exon Junction Complex (EJC)	100	0.340331	1.09618	0.285464	0.620784	0.53834	4636	tags=37%, list=25%, signal=28%	26986/6189/6165/200916/23049/9045/6156/6207/6210/6122/6233/6123/6135/6152/6228/6169/116832/6158/11224/55181/6146/22794/56006/22916/6155/6224/6223/6229/6218/140801/6231/6209/10921/6194/65110/6205/2935	1.09618
R-HSA-674695	R-HSA-674695	RNA Polymerase II Pre-transcription Events	77	0.349323	1.09517	0.31127	0.647396	0.561418	3185	tags=26%, list=17%, signal=22%	6881/5435/6749/5431/902/51497/2958/123169/7936/6884/2961/6917/6829/6875/2965/6878/2957/54623/22916/5438	1.09517
R-HSA-427389	R-HSA-427389	ERCC6 (CSB) and EHMT2 (G9a) positively regulate rRNA expression	61	-0.34867	-1.09443	0.26097	0.598301	0.518843	2450	tags=23%, list=13%, signal=20%	8294/85236/8343/8357/8970/8364/8359/8349/8355/8968/9112/8344/255626/1107	1.09443
R-HSA-5674135	R-HSA-5674135	MAP2K and MAPK activation	38	0.393835	1.09409	0.308712	0.644676	0.559059	1234	tags=16%, list=7%, signal=15%	8649/5595/71/8844/7414/4140	1.09409
R-HSA-2243919	R-HSA-2243919	Crosslinking of collagen fibrils	18	-0.444351	-1.09285	0.327766	0.663265	0.575179	4253	tags=50%, list=23%, signal=39%	1288/7093/4016/1285/1277/84171/1278/1287/1286	1.09285
R-HSA-190241	R-HSA-190241	FGFR2 ligand binding and activation	20	-0.433853	-1.09124	0.319829	0.6537	0.566884	2137	tags=25%, list=11%, signal=22%	27006/2263/8823/2255/8822	1.09124
R-HSA-438064	R-HSA-438064	Post NMDA receptor activation events	77	0.347558	1.08964	0.318426	0.6537	0.566884	3860	tags=39%, list=20%, signal=31%	801/112714/5595/805/808/7278/2903/1385/51807/4900/5563/815/10645/107/5573/28964/5564/27330/5879/5577/10382/2066/8874/5571/4137/10383/1739/5568/2890/817	1.08964
R-HSA-9013507	R-HSA-9013507	NOTCH3 Activation and Transmission of Signal to the Nucleus	24	0.430749	1.08856	0.322702	0.656356	0.569188	1579	tags=17%, list=8%, signal=15%	102/1956/54567/6233	1.08856
R-HSA-8878171	R-HSA-8878171	Transcriptional regulation by RUNX1	219	0.306813	1.08828	0.25117	0.589832	0.511498	2897	tags=21%, list=15%, signal=18%	57678/9021/8353/27327/7057/22955/5687/5695/865/1912/23112/3977/10398/902/5694/5683/6599/2624/5706/8013/5701/27161/6233/1459/5693/5711/861/1460/4773/5705/3021/6601/3014/4778/6598/57492/6688/196528/5685/8850/1378/9070/6602/55170/8331	1.08828
R-HSA-112314	R-HSA-112314	Neurotransmitter receptors and postsynaptic signal transmission	196	-0.290845	-1.08595	0.233696	0.57539	0.498975	2054	tags=16%, list=11%, signal=15%	1145/2904/2897/5578/5579/3765/9495/285242/3762/3763/1740/2784/163/2561/27092/3084/2743/170572/55584/818/5924/9647/55879/5565/1143/55970/114/3761/113/9177/3760/6196	1.08595
R-HSA-5625900	R-HSA-5625900	RHO GTPases activate CIT	20	-0.431583	-1.08553	0.33049	0.666158	0.577688	2335	tags=30%, list=12%, signal=26%	388/4659/9055/103910/4637/9928	1.08553
R-HSA-75153	R-HSA-75153	Apoptotic execution phase	51	0.365442	1.0847	0.30303	0.63657	0.552029	2437	tags=20%, list=13%, signal=17%	3024/3008/1499/1832/1677/3837/2620/3836/660/5062	1.0847
R-HSA-5654727	R-HSA-5654727	Negative regulation of FGFR2 signaling	32	-0.387474	-1.08436	0.302575	0.63648	0.551951	2137	tags=22%, list=11%, signal=19%	27006/2263/8823/2255/5516/8822/8569	1.08436
R-HSA-8866427	R-HSA-8866427	VLDLR internalisation and degradation	16	0.468859	1.08356	0.375479	0.698481	0.605719	3878	tags=38%, list=21%, signal=30%	1173/6233/7376/255738/160/7316	1.08356
R-HSA-8873719	R-HSA-8873719	RAB geranylgeranylation	61	0.353856	1.0835	0.316344	0.6537	0.566884	4223	tags=38%, list=22%, signal=29%	5872/11031/11021/10890/376267/55647/5864/5876/81876/51762/23011/51209/9230/8934/1121/8073/8766/5873/5868/5867/54734/53917/5862	1.0835
R-HSA-2022377	R-HSA-2022377	Metabolism of Angiotensinogen to Angiotensins	18	-0.440146	-1.08251	0.34238	0.67981	0.589527	974	tags=33%, list=5%, signal=32%	1066/1360/1361/1511/1636/2028	1.08251
R-HSA-9609736	R-HSA-9609736	Assembly and cell surface presentation of NMDA receptors	38	0.389402	1.08178	0.320076	0.6537	0.566884	5141	tags=39%, list=27%, signal=29%	112714/7278/2903/116443/51807/815/10382/10383/1739/817/1741/2902/88/57576/26960	1.08178
R-HSA-5693537	R-HSA-5693537	Resolution of D-Loop Structures	30	0.405513	1.08121	0.333333	0.669267	0.580385	1556	tags=17%, list=8%, signal=15%	641/5932/348654/80010/7486	1.08121
R-HSA-5693568	R-HSA-5693568	Resolution of D-loop Structures through Holliday Junction Intermediates	30	0.405513	1.08121	0.333333	0.669267	0.580385	1556	tags=17%, list=8%, signal=15%	641/5932/348654/80010/7486	1.08121
R-HSA-375276	R-HSA-375276	Peptide ligand-binding receptors	190	-0.291677	-1.08098	0.243169	0.583002	0.505576	4189	tags=24%, list=22%, signal=19%	2587/3792/186/2861/5539/624/257313/3640/339403/5697/2831/4988/5179/84109/6370/6753/2925/10316/59350/4987/4158/2151/256933/122042/4161/5660/6754/84539/1237/10803/23620/128674/2920/1232/9283/1238/6750/2147/3062/552/129521/84634/4887/4889/4923/2847	1.08098
R-HSA-8963693	R-HSA-8963693	Aspartate and asparagine metabolism	10	0.514942	1.08078	0.374757	0.69798	0.605284	1973	tags=40%, list=10%, signal=36%	2806/440/8604/2805	1.08078
R-HSA-9675108	R-HSA-9675108	Nervous system development	550	0.281369	1.08069	0.216255	0.546479	0.473903	3403	tags=22%, list=18%, signal=19%	9846/26986/112714/5532/6655/5295/6464/6332/80031/102/2887/1956/5595/7003/6328/286/71/9978/5687/5695/23332/3985/6189/10398/2549/6165/200916/30011/5376/389/5694/9045/5683/6156/6207/23365/782/2260/1942/84448/7278/6477/1282/6210/1173/4756/9901/5706/5701/5216/6122/9855/10094/6324/6233/1459/5693/6330/10096/4664/5711/784/6123/3983/783/1385/51807/3678/6135/1212/1460/1605/4627/3320/6152/6228/6169/116986/2…	1.08069
R-HSA-186797	R-HSA-186797	Signaling by PDGF	57	0.357637	1.08023	0.316901	0.6537	0.566884	1503	tags=12%, list=8%, signal=11%	6774/7057/5295/7058/6777/1282/5782	1.08023
R-HSA-2470946	R-HSA-2470946	Cohesin Loading onto Chromatin	10	0.514536	1.07993	0.376699	0.698734	0.605938	4780	tags=50%, list=25%, signal=37%	5885/8243/23047/23244/25836	1.07993
R-HSA-69052	R-HSA-69052	Switching of origins to a post-replicative state	92	0.337246	1.07972	0.314587	0.651102	0.564632	4187	tags=32%, list=22%, signal=25%	1017/9978/5687/5695/5000/5694/246184/5683/51529/5706/5701/6233/4173/5693/5711/25906/5705/4999/5685/23594/29945/81620/64682/5709/10213/7316/5717/10197/4174	1.07972
R-HSA-195721	R-HSA-195721	Signaling by WNT	310	0.294068	1.07918	0.25117	0.589832	0.511498	2313	tags=17%, list=12%, signal=16%	801/8353/27327/5532/4609/6422/2783/55366/9978/5687/5695/144165/805/23112/1499/2782/5694/5683/64750/207/56998/5530/808/123169/54894/1173/5519/81847/8395/5706/7090/5701/5216/8724/27161/6233/1459/5693/7976/5711/79971/857/27123/343637/7015/5529/1212/1460/8322/7534/1455/5705/3021/815	1.07918
R-HSA-9762114	R-HSA-9762114	GSK3B and BTRC:CUL1-mediated-degradation of NFE2L2	52	0.363051	1.07896	0.324515	0.657547	0.570221	4745	tags=42%, list=25%, signal=32%	9978/5687/5695/5694/5683/5706/5701/6233/4780/5693/5711/5705/5685/5709/10213/7316/5717/10197/5702/2932/5689/5690	1.07896
R-HSA-1474228	R-HSA-1474228	Degradation of the extracellular matrix	130	-0.302009	-1.07746	0.27551	0.610073	0.529052	3071	tags=25%, list=16%, signal=21%	1514/1277/7077/101/1291/4319/2/5340/11131/1299/3918/92291/222663/50509/1297/4313/1308/80274/682/1278/1289/147968/1281/1287/1511/1286/50859/63827/84290/4320/2200/164656	1.07746
R-HSA-179812	R-HSA-179812	GRB2 events in EGFR signaling	12	0.495818	1.07712	0.392308	0.705971	0.612214	5288	tags=58%, list=28%, signal=42%	1956/2069/3265/3845/2885/6654/1950	1.07712
R-HSA-9705683	R-HSA-9705683	SARS-CoV-2-host interactions	181	0.309719	1.07701	0.29717	0.631128	0.547311	2383	tags=18%, list=13%, signal=16%	8767/2697/10392/6637/7533/9871/340061/6189/6207/10802/4928/207/9868/53371/6210/6233/79760/23511/10971/857/81929/7534/3320/10762/10747/6228/5648/3656/387522/23225/6636/11311	1.07701
R-HSA-6803207	R-HSA-6803207	TP53 Regulates Transcription of Caspase Activators and Caspases	12	0.495749	1.07697	0.392308	0.705971	0.612214	204	tags=8%, list=1%, signal=8%	7157	1.07697
R-HSA-157579	R-HSA-157579	Telomere Maintenance	101	0.333409	1.07685	0.296684	0.631128	0.547311	3229	tags=26%, list=17%, signal=21%	6117/641/1017/5435/5431/54386/6119/23243/1616/7486/26277/57804/7015/546/3021/7014/3014/1736/8331/5985/65057/5557/5422/5111/5438/8335	1.07685
R-HSA-112316	R-HSA-112316	Neuronal System	399	-0.269932	-1.07612	0.207101	0.546479	0.473903	1891	tags=13%, list=10%, signal=12%	2897/5578/5579/3765/3748/26280/9495/285242/3762/3763/3749/1740/2784/163/2561/27163/6529/27092/22865/90134/610/91683/169522/3084/2743/170572/9229/9455/55584/818/5924/9647/27133/6844/57497/55879/5565/1143/55970/3787/114/3761/217/113/9177/57622/2915/3760/3770/6853/6196/140679	1.07612
R-HSA-68886	R-HSA-68886	M Phase	383	-0.270621	-1.07553	0.195467	0.530407	0.459966	2188	tags=15%, list=12%, signal=14%	7444/8970/5704/983/9212/64105/8881/8364/6418/5578/5579/5698/8359/6232/8349/26271/8355/143471/27229/8480/8968/5516/151648/22933/3796/5682/1778/10783/8548/5688/22994/9183/79023/387893/8021/23279/5108/79980/8344/5116/891/23354/255626/1058/1062/151246/2491/113130/6683/5925/55839/996/5718/8290/79682/7112/79019/11130	1.07553
R-HSA-166658	R-HSA-166658	Complement cascade	55	0.356501	1.07538	0.343103	0.67981	0.589527	3999	tags=27%, list=21%, signal=22%	1604/715/728/8547/10747/5648/629/1991/5627/1378/1191/3078/4179/713/966	1.07538
R-HSA-5654720	R-HSA-5654720	PI-3K cascade:FGFR4	20	0.440217	1.07487	0.363977	0.687688	0.596358	1032	tags=15%, list=5%, signal=14%	5295/2549/8817	1.07487
R-HSA-9679506	R-HSA-9679506	SARS-CoV Infections	346	0.28938	1.07468	0.251163	0.589832	0.511498	4726	tags=33%, list=25%, signal=25%	8767/2697/10392/3554/3615/6637/6732/7533/9978/9871/340061/51201/6189/30011/6207/2931/10802/4928/207/9868/53371/6210/1173/51114/477/1108/11282/6233/4780/79760/23511/10971/482/6487/3460/857/10284/81929/7991/54815/7534/3320/10762/10747/23476/3718/6228/3717/25855/5648/3656/387522/23225/6636/256435/11311/85437/3459/1603/8678/476/4247/29110/7555/9475/483/478/7532/23118/160/3570/4690/6483/7187/59272/228…	1.07468
R-HSA-72203	R-HSA-72203	Processing of Capped Intron-Containing Pre-mRNA	228	0.30218	1.07439	0.27856	0.61156	0.530341	3331	tags=23%, list=18%, signal=19%	79622/11157/9416/6637/27339/6631/9589/3185/9295/5725/27258/5435/5431/11193/4928/53371/57819/55749/84844/22938/54883/6626/23511/29894/26097/10523/51503/81929/23398/10762/56339/9984/51691/23225/6636/10285/8189/23451/9785/85437/10992/22794/5546/4809/3178/6625/3187/11338/10914/22916/5438/55339/23658	1.07439
R-HSA-5632684	R-HSA-5632684	Hedgehog 'on' state	85	0.339983	1.07359	0.32973	0.665494	0.577112	1698	tags=16%, list=9%, signal=15%	8405/9978/5687/50937/5695/5694/5683/2737/64750/5706/5701/6233/5693/5711	1.07359
R-HSA-156842	R-HSA-156842	Eukaryotic Translation Elongation	79	0.340849	1.07341	0.335097	0.671063	0.581942	4377	tags=37%, list=23%, signal=28%	6189/6165/200916/9045/6156/6207/6210/6122/6233/6123/6135/1937/6152/6228/6169/116832/6158/11224/6146/6155/6224/6223/1915/6229/6218/140801/6231/6209/6194	1.07341
R-HSA-72702	R-HSA-72702	Ribosomal scanning and start codon recognition	52	0.3611	1.07317	0.335097	0.671063	0.581942	1579	tags=19%, list=8%, signal=18%	10480/27335/1964/8662/7458/6189/6207/6210/1974/6233	1.07317
R-HSA-74217	R-HSA-74217	Purine salvage	13	0.482384	1.07307	0.390566	0.705303	0.611634	500	tags=15%, list=3%, signal=15%	4860/2766	1.07307
R-HSA-5686938	R-HSA-5686938	Regulation of TLR by endogenous ligand	19	-0.431167	-1.07199	0.358811	0.686498	0.595327	3	tags=11%, list=0%, signal=11%	10333/338	1.07199
R-HSA-176974	R-HSA-176974	Unwinding of DNA	12	-0.487762	-1.07155	0.40249	0.718587	0.623154	2484	tags=25%, list=13%, signal=22%	8318/64785/84296	1.07155
R-HSA-9662360	R-HSA-9662360	Sensory processing of sound by inner hair cells of the cochlea	65	-0.337367	-1.07125	0.31746	0.6537	0.566884	1986	tags=17%, list=11%, signal=15%	51168/259236/117532/83715/4647/124590/27445/6844/6711/53904/6853	1.07125
R-HSA-1839126	R-HSA-1839126	FGFR2 mutant receptor activation	33	-0.380612	-1.06985	0.319058	0.6537	0.566884	2979	tags=24%, list=16%, signal=20%	5437/5433/27006/2263/8823/2255/8822/5440	1.06985
R-HSA-9758274	R-HSA-9758274	Regulation of NF-kappa B signaling	18	0.449802	1.06936	0.382409	0.701101	0.60799	2891	tags=22%, list=15%, signal=19%	7157/6233/121457/9684	1.06936
R-HSA-9668328	R-HSA-9668328	Sealing of the nuclear envelope (NE) by ESCRT-III	26	0.414047	1.06806	0.354167	0.682603	0.59195	1835	tags=15%, list=10%, signal=14%	112714/7278/9798/51807	1.06806
R-HSA-5625886	R-HSA-5625886	Activated PKN1 stimulates transcription of AR (androgen receptor) regulated genes KLK2 and KLK3	53	-0.351767	-1.06775	0.324009	0.657386	0.570081	3128	tags=30%, list=17%, signal=25%	8350/367/8354/8294/85236/8343/8357/8970/8364/8359/8349/8355/8968/8344/255626/23028	1.06775
R-HSA-2404192	R-HSA-2404192	Signaling by Type 1 Insulin-like Growth Factor 1 Receptor (IGF1R)	53	0.356318	1.0673	0.343805	0.67981	0.589527	1538	tags=13%, list=8%, signal=12%	9846/5295/6464/2549/8817/2260/3479	1.0673
R-HSA-499943	R-HSA-499943	Interconversion of nucleotide di- and triphosphates	27	0.410408	1.06693	0.354167	0.682603	0.59195	3986	tags=37%, list=21%, signal=29%	2745/25961/4833/51727/204/1503/79077/1841/7296/50484	1.06693
R-HSA-9659787	R-HSA-9659787	Aberrant regulation of mitotic G1/S transition in cancer due to RB1 defects	17	0.456539	1.06655	0.381958	0.701101	0.60799	2775	tags=29%, list=15%, signal=25%	7027/1017/1871/7029/1027	1.06655
R-HSA-9661069	R-HSA-9661069	Defective binding of RB1 mutants to E2F1,(E2F2, E2F3)	17	0.456539	1.06655	0.381958	0.701101	0.60799	2775	tags=29%, list=15%, signal=25%	7027/1017/1871/7029/1027	1.06655
R-HSA-5693554	R-HSA-5693554	Resolution of D-loop Structures through Synthesis-Dependent Strand Annealing (SDSA)	24	0.421809	1.06597	0.341463	0.67981	0.589527	1556	tags=17%, list=8%, signal=15%	641/5932/80010/7486	1.06597
R-HSA-83936	R-HSA-83936	Transport of nucleosides and free purine and pyrimidine bases across the plasma membrane	11	0.503879	1.06593	0.411992	0.725519	0.629165	792	tags=27%, list=4%, signal=26%	3177/291/2030	1.06593
R-HSA-372790	R-HSA-372790	Signaling by GPCR	668	-0.256085	-1.06479	0.210526	0.546479	0.473903	2453	tags=16%, list=13%, signal=14%	2151/5029/256933/122042/3973/3350/54361/5733/388/5737/10161/4161/5660/6754/128272/1813/6003/285601/431704/408/9162/84539/1812/1815/1237/83756/10803/5138/155/84658/9170/2846/5578/5579/153/5734/23620/1902/4935/9459/128674/2913/5516/222545/3355/10203/799/2784/5321/7855/53637/2841/2920/353299/1232/80834/2778/9283/9038/2641/1238/2245/57113/148/2864/3710/6750/4168/8525/2147/259287/818/5924/7252/150/306…	1.06479
R-HSA-9006115	R-HSA-9006115	Signaling by NTRK2 (TRKB)	24	0.420785	1.06338	0.348968	0.68149	0.590984	2818	tags=29%, list=15%, signal=25%	5295/6464/2549/1795/4915/5879/2534	1.06338
R-HSA-4608870	R-HSA-4608870	Asymmetric localization of PCP proteins	64	0.345566	1.06318	0.360071	0.686696	0.595498	2222	tags=22%, list=12%, signal=19%	5687/5695/144165/5694/5683/64750/5706/5701/6233/5693/7976/5711/8322/5705	1.06318
R-HSA-5654743	R-HSA-5654743	Signaling by FGFR4	38	0.382606	1.0629	0.348485	0.68149	0.590984	1579	tags=16%, list=8%, signal=14%	5295/6464/5595/2549/8817/6233	1.0629
R-HSA-2428924	R-HSA-2428924	IGF1R signaling cascade	52	0.357187	1.06154	0.347443	0.68149	0.590984	1538	tags=13%, list=8%, signal=12%	9846/5295/6464/2549/8817/2260/3479	1.06154
R-HSA-425407	R-HSA-425407	SLC-mediated transmembrane transport	246	0.296062	1.06153	0.302326	0.63648	0.551951	1589	tags=13%, list=8%, signal=12%	1356/8140/6515/801/6578/115286/55089/3177/291/6523/1836/55974/2030/805/6520/6542/148867/117247/144195/6533/6556/23516/124935/114134/808/27173/254428/154091/92745/84102/120103	1.06153
R-HSA-6782315	R-HSA-6782315	tRNA modification in the nucleus and cytosol	43	-0.353936	-1.06142	0.336117	0.672234	0.582957	2895	tags=26%, list=15%, signal=22%	81890/9836/113179/112858/8270/54888/63892/10785/51504/91801/54802	1.06142
R-HSA-388841	R-HSA-388841	Costimulation by the CD28 family	59	-0.338824	-1.06112	0.346939	0.68149	0.590984	1587	tags=12%, list=8%, signal=11%	5516/942/1445/941/1493/117145/7409	1.06112
R-HSA-937072	R-HSA-937072	TRAF6-mediated induction of TAK1 complex within TLR4 complex	14	0.470922	1.06092	0.402647	0.718587	0.623154	4008	tags=36%, list=21%, signal=28%	6233/3656/23118/7316/23098	1.06092
R-HSA-109704	R-HSA-109704	PI3K Cascade	44	-0.351246	-1.06058	0.345188	0.67981	0.589527	2431	tags=30%, list=13%, signal=26%	30849/2322/27006/5289/2263/8823/2255/9365/3667/54106/8822/117145/2261	1.06058
R-HSA-9709603	R-HSA-9709603	Impaired BRCA2 binding to PALB2	22	0.427885	1.05973	0.380597	0.701101	0.60799	1556	tags=18%, list=8%, signal=17%	641/5932/80010/7486	1.05973
R-HSA-156902	R-HSA-156902	Peptide chain elongation	75	0.339426	1.05959	0.351885	0.682603	0.59195	4377	tags=37%, list=23%, signal=29%	6189/6165/200916/9045/6156/6207/6210/6122/6233/6123/6135/6152/6228/6169/116832/6158/11224/6146/6155/6224/6223/1915/6229/6218/140801/6231/6209/6194	1.05959
R-HSA-9694635	R-HSA-9694635	Translation of Structural Proteins	55	0.351079	1.05903	0.365517	0.687688	0.596358	4790	tags=42%, list=25%, signal=31%	6732/51201/2931/51114/11282/6233/6487/7991/256435/1603/4247/6483/84875/7316/4249/79668/11320/2932/7341/84061/5589/83666/25834	1.05903
R-HSA-9772573	R-HSA-9772573	Late SARS-CoV-2 Infection Events	55	0.351079	1.05903	0.365517	0.687688	0.596358	4790	tags=42%, list=25%, signal=31%	6732/51201/2931/51114/11282/6233/6487/7991/256435/1603/4247/6483/84875/7316/4249/79668/11320/2932/7341/84061/5589/83666/25834	1.05903
R-HSA-379724	R-HSA-379724	tRNA Aminoacylation	41	-0.358533	-1.05876	0.333333	0.669267	0.580385	1542	tags=12%, list=8%, signal=11%	57176/10352/27068/25973/92935	1.05876
R-HSA-9701192	R-HSA-9701192	Defective HDR through Homologous Recombination (HRR) due to BRCA1 loss-of-function	23	0.424911	1.05852	0.367424	0.687688	0.596358	1556	tags=17%, list=8%, signal=16%	641/5932/80010/7486	1.05852
R-HSA-9701193	R-HSA-9701193	Defective HDR through Homologous Recombination (HRR) due to PALB2 loss of function	23	0.424911	1.05852	0.367424	0.687688	0.596358	1556	tags=17%, list=8%, signal=16%	641/5932/80010/7486	1.05852
R-HSA-9704331	R-HSA-9704331	Defective HDR through Homologous Recombination Repair (HRR) due to PALB2 loss of BRCA1 binding function	23	0.424911	1.05852	0.367424	0.687688	0.596358	1556	tags=17%, list=8%, signal=16%	641/5932/80010/7486	1.05852
R-HSA-9704646	R-HSA-9704646	Defective HDR through Homologous Recombination Repair (HRR) due to PALB2 loss of BRCA2/RAD51/RAD51C binding function	23	0.424911	1.05852	0.367424	0.687688	0.596358	1556	tags=17%, list=8%, signal=16%	641/5932/80010/7486	1.05852
R-HSA-9620244	R-HSA-9620244	Long-term potentiation	24	0.418814	1.0584	0.356473	0.685422	0.594394	4792	tags=54%, list=25%, signal=40%	801/805/808/2903/4900/815/2066/1739/2890/817/1741/2902/88	1.0584
R-HSA-2122948	R-HSA-2122948	Activated NOTCH1 Transmits Signal to the Nucleus	30	0.396754	1.05785	0.367041	0.687688	0.596358	1579	tags=13%, list=8%, signal=12%	8788/102/54567/6233	1.05785
R-HSA-5693565	R-HSA-5693565	Recruitment and ATM-mediated phosphorylation of repair and signaling proteins at DNA double strand breaks	72	-0.327274	-1.0572	0.344444	0.67981	0.589527	2450	tags=18%, list=13%, signal=16%	8343/8970/8364/580/8359/8349/10524/8344/255626/2140/9031/9682/8290	1.0572
R-HSA-6788467	R-HSA-6788467	IL-6-type cytokine receptor ligand interactions	16	0.457386	1.05705	0.408046	0.722503	0.626551	850	tags=12%, list=5%, signal=12%	9180/3977	1.05705
R-HSA-9010553	R-HSA-9010553	Regulation of expression of SLITs and ROBOs	156	0.309358	1.0565	0.343499	0.67981	0.589527	4636	tags=36%, list=25%, signal=27%	26986/9978/5687/5695/6189/6165/200916/5694/9045/5683/6156/6207/6210/5706/5701/6122/6233/5693/5711/6123/6135/1605/6152/6228/6169/5705/116832/6158/11224/6146/5685/22794/22916/8453/6155/5709/6224/10213/6223/7316/6229/6218/140801/5717/10197/6231/6209/10921/23032/5702/6194/65110/5689/6205/6921/2935	1.0565
R-HSA-1660499	R-HSA-1660499	Synthesis of PIPs at the plasma membrane	52	0.355447	1.05636	0.354497	0.682603	0.59195	2702	tags=21%, list=14%, signal=18%	5295/8395/5728/4534/5294/660/5783/57664/8897/27124/5305	1.05636
R-HSA-162906	R-HSA-162906	HIV Infection	220	0.297355	1.05626	0.329173	0.66524	0.576892	3185	tags=23%, list=17%, signal=19%	6881/55690/8065/291/9978/5687/5695/5435/137492/6749/5431/902/5694/5683/51497/4928/2958/7936/53371/6884/1173/2961/5706/5701/9844/6233/5693/23511/5711/6917/81929/6829/10762/3837/4836/5905/3836/5705/23225/5062/6875/5685/5879/2965/2534/6878/2957/160/3159/22916/5438	1.05626
R-HSA-5334118	R-HSA-5334118	DNA methylation	51	-0.347244	-1.05568	0.342404	0.67981	0.589527	3128	tags=25%, list=17%, signal=21%	8294/85236/8343/8357/8970/8364/8359/8349/8355/8968/29947/8344/255626	1.05568
R-HSA-73863	R-HSA-73863	RNA Polymerase I Transcription Termination	29	-0.384928	-1.05525	0.365751	0.687688	0.596358	3402	tags=31%, list=18%, signal=25%	2068/7343/5437/10849/2967/51082/9013/2071/5440	1.05525
R-HSA-381119	R-HSA-381119	Unfolded Protein Response (UPR)	86	0.333911	1.05383	0.348457	0.68149	0.590984	2940	tags=21%, list=16%, signal=18%	6734/6464/55738/4802/6347/1051/3068/2931/440/10954/9451/4800/7494/22926/4189/116138/84447/1649	1.05383
R-HSA-2514859	R-HSA-2514859	Inactivation, recovery and regulation of the phototransduction cascade	33	0.390582	1.05352	0.381308	0.701101	0.60799	2355	tags=24%, list=12%, signal=21%	801/23173/805/2782/808/388531/4836/9626	1.05352
R-HSA-1614635	R-HSA-1614635	Sulfur amino acid metabolism	24	-0.403303	-1.05288	0.366738	0.687688	0.596358	60	tags=38%, list=0%, signal=37%	51380/23743/635/339896/191/4143/84245/51074/4357	1.05288
R-HSA-2408557	R-HSA-2408557	Selenocysteine synthesis	79	0.334303	1.0528	0.377425	0.698734	0.605938	2595	tags=24%, list=14%, signal=21%	6189/6165/200916/9045/6156/6207/6210/6122/6233/6123/6135/6152/6228/6169/116832/6158/11224/60678/6146	1.0528
R-HSA-8854050	R-HSA-8854050	FBXL7 down-regulates AURKA during mitotic entry and in early mitosis	54	0.350519	1.05241	0.371972	0.695309	0.602968	1698	tags=20%, list=9%, signal=19%	9978/5687/5695/5694/5683/5706/5701/6233/5693/6790/5711	1.05241
R-HSA-76071	R-HSA-76071	RNA Polymerase III Transcription Initiation From Type 3 Promoter	28	-0.388739	-1.05197	0.363257	0.687688	0.596358	2093	tags=25%, list=11%, signal=22%	55814/5437/6617/51082/11128/6621/5440	1.05197
R-HSA-5654693	R-HSA-5654693	FRS-mediated FGFR1 signaling	22	-0.41476	-1.05152	0.379828	0.701101	0.60799	2497	tags=23%, list=13%, signal=20%	10817/27006/2255/9365/8822	1.05152
R-HSA-198323	R-HSA-198323	AKT phosphorylates targets in the cytosol	14	0.466745	1.05151	0.412098	0.725519	0.629165	4587	tags=43%, list=24%, signal=32%	2931/207/1027/7249/1026/2932	1.05151
R-HSA-5693606	R-HSA-5693606	DNA Double Strand Break Response	73	-0.324644	-1.0514	0.35123	0.682603	0.59195	2450	tags=18%, list=13%, signal=16%	8343/8970/8364/580/8359/8349/10524/8344/255626/2140/9031/9682/8290	1.0514
R-HSA-162909	R-HSA-162909	Host Interactions of HIV factors	126	0.31583	1.05128	0.344482	0.67981	0.589527	4111	tags=32%, list=22%, signal=25%	55690/8065/291/9978/5687/5695/5694/5683/4928/53371/1173/5706/5701/9844/6233/5693/23511/5711/81929/10762/3837/5905/3836/5705/23225/5062/5685/5879/2534/160/3159/5709/9631/5902/10213/11097/7316/5717/10197/9818	1.05128
R-HSA-2514853	R-HSA-2514853	Condensation of Prometaphase Chromosomes	10	0.500368	1.05019	0.415534	0.726596	0.6301	1969	tags=40%, list=10%, signal=36%	10592/10051/1459/1460	1.05019
R-HSA-72163	R-HSA-72163	mRNA Splicing - Major Pathway	173	0.303413	1.05007	0.349131	0.68149	0.590984	3331	tags=24%, list=18%, signal=20%	11157/9416/6637/27339/6631/3185/9295/5725/27258/5435/5431/11193/57819/55749/84844/22938/54883/6626/29894/10523/51503/23398/51691/6636/10285/8189/23451/9785/10992/22794/5546/4809/3178/6625/3187/11338/10914/22916/5438/55339/23658	1.05007
R-HSA-9012852	R-HSA-9012852	Signaling by NOTCH3	47	0.363453	1.04886	0.359633	0.686696	0.595498	3487	tags=23%, list=18%, signal=19%	3280/102/1956/54567/23493/22938/6233/5087/8850/5664/6772	1.04886
R-HSA-9708530	R-HSA-9708530	Regulation of BACH1 activity	11	0.495737	1.0487	0.423598	0.730193	0.633219	4625	tags=45%, list=25%, signal=34%	9978/6233/571/7316/7975	1.0487
R-HSA-1474165	R-HSA-1474165	Reproduction	124	0.316253	1.04849	0.354027	0.682603	0.59195	1025	tags=10%, list=5%, signal=9%	6117/8353/23345/641/4292/1017/50511/23353/84329/5932/54386/6119	1.04849
R-HSA-9609646	R-HSA-9609646	HCMV Infection	139	0.311382	1.04849	0.352181	0.682603	0.59195	2083	tags=14%, list=11%, signal=13%	1052/8353/112714/1781/1956/51143/137492/4928/10155/53371/7278/51028/1616/6907/23511/1385/51807/81929/10762/92815	1.04849
R-HSA-427413	R-HSA-427413	NoRC negatively regulates rRNA expression	90	-0.31347	-1.04794	0.341801	0.67981	0.589527	3128	tags=24%, list=17%, signal=20%	8294/85236/7343/5437/10849/23309/2967/8343/8357/8970/8364/8359/8349/51082/8355/8968/79595/9013/2071/8344/255626/5440	1.04794
R-HSA-156580	R-HSA-156580	Phase II - Conjugation of compounds	85	0.331841	1.04788	0.372973	0.695744	0.603345	4582	tags=33%, list=24%, signal=25%	2098/4837/1836/4259/4258/373156/1544/7358/116285/27306/2730/9061/29104/4548/54928/9446/9060/84836/1312/2941/79017/23169/55748/27284/2947/9/7367/10380	1.04788
R-HSA-111471	R-HSA-111471	Apoptotic factor-mediated response	20	-0.416591	-1.04782	0.38806	0.704899	0.611284	2098	tags=25%, list=11%, signal=22%	578/840/331/1029/51074	1.04782
R-HSA-5693538	R-HSA-5693538	Homology Directed Repair	125	0.315353	1.04771	0.357983	0.686498	0.595327	2055	tags=13%, list=11%, signal=11%	6117/5531/641/1017/10038/5932/51720/6119/348654/80010/142/7486/9656/6233/57804/3980	1.04771
R-HSA-168273	R-HSA-168273	Influenza Viral RNA Transcription and Replication	119	0.316904	1.04724	0.36745	0.687688	0.596358	2396	tags=24%, list=13%, signal=21%	2926/5435/6189/6165/5431/200916/9045/6156/6207/4928/53371/6210/142/6122/6233/23511/6123/6135/81929/3320/10762/6152/6228/6169/23225/116832/6158/11224	1.04724
R-HSA-5250924	R-HSA-5250924	B-WICH complex positively regulates rRNA expression	75	-0.322423	-1.04721	0.352809	0.682603	0.59195	3128	tags=24%, list=17%, signal=20%	8294/85236/5437/10849/8343/8357/8970/8364/8359/8349/51082/8355/8968/9013/8344/255626/9031/5440	1.04721
R-HSA-1222556	R-HSA-1222556	ROS and RNS production in phagocytes	34	0.388853	1.04649	0.377395	0.698734	0.605938	4269	tags=32%, list=23%, signal=25%	84329/6556/526/4846/23545/4842/51382/1536/5880/8992/10312	1.04649
R-HSA-140837	R-HSA-140837	Intrinsic Pathway of Fibrin Clot Formation	21	-0.413342	-1.04609	0.38412	0.701872	0.608659	2516	tags=19%, list=13%, signal=17%	2/5624/2147/2160	1.04609
R-HSA-351906	R-HSA-351906	Apoptotic cleavage of cell adhesion proteins	10	0.498374	1.046	0.419417	0.73008	0.633121	3669	tags=30%, list=19%, signal=24%	1499/1832/836	1.046
R-HSA-446219	R-HSA-446219	Synthesis of substrates in N-glycan biosythesis	62	0.341107	1.04478	0.376554	0.698734	0.605938	3858	tags=34%, list=20%, signal=27%	30815/2762/7264/10402/8869/6487/338596/4597/116150/5373/8818/5238/256435/55577/6483/6675/6489/2673/8813/29906/5973	1.04478
R-HSA-442755	R-HSA-442755	Activation of NMDA receptors and postsynaptic events	89	0.327233	1.04424	0.358792	0.686498	0.595327	3860	tags=35%, list=20%, signal=28%	801/112714/5595/805/808/7278/2903/116443/1385/51807/4900/5563/815/10645/107/5573/28964/5564/27330/5879/5577/10382/2066/8874/5571/4137/10383/1739/5568/2890/817	1.04424
R-HSA-2173782	R-HSA-2173782	Binding and Uptake of Ligands by Scavenger Receptors	39	0.374938	1.044	0.381503	0.701101	0.60799	125	tags=5%, list=1%, signal=5%	3043/948	1.044
R-HSA-389957	R-HSA-389957	Prefoldin mediated transfer of substrate to CCT/TriC	26	0.404463	1.04334	0.373106	0.695744	0.603345	4164	tags=27%, list=22%, signal=21%	7411/7278/10382/5204/6950/10383/60	1.04334
R-HSA-6803211	R-HSA-6803211	TP53 Regulates Transcription of Death Receptors and Ligands	11	0.492973	1.04285	0.435203	0.733574	0.636151	2987	tags=36%, list=16%, signal=31%	7157/23368/355/8795	1.04285
R-HSA-9013420	R-HSA-9013420	RHOU GTPase cycle	40	0.374608	1.04177	0.387795	0.704899	0.611284	3187	tags=32%, list=17%, signal=27%	9352/5295/2185/10254/9231/5062/667/28964/9146/1969/8440/8874/4690	1.04177
R-HSA-112043	R-HSA-112043	PLC beta mediated events	51	0.350899	1.04154	0.383244	0.701101	0.60799	2828	tags=25%, list=15%, signal=22%	801/5137/10768/805/808/111/2769/1385/815/10645/107/5573/5577	1.04154
R-HSA-8849471	R-HSA-8849471	PTK6 Regulates RHO GTPases, RAS GTPase and MAP kinases	13	0.468207	1.04153	0.428302	0.731985	0.634773	4435	tags=38%, list=24%, signal=29%	9844/5879/1793/3265/3845	1.04153
R-HSA-164378	R-HSA-164378	PKA activation in glucagon signalling	17	-0.431298	-1.04151	0.382536	0.701101	0.60799	1223	tags=29%, list=6%, signal=28%	112/5575/2778/114/113	1.04151
R-HSA-1475029	R-HSA-1475029	Reversible hydration of carbon dioxide	12	0.47935	1.04134	0.430769	0.732893	0.63556	2973	tags=25%, list=16%, signal=21%	23632/759/762	1.04134
R-HSA-430116	R-HSA-430116	GP1b-IX-V activation signalling	11	0.492237	1.0413	0.435203	0.733574	0.636151	2657	tags=27%, list=14%, signal=23%	5295/7534/5894	1.0413
R-HSA-202670	R-HSA-202670	ERKs are inactivated	12	0.4793	1.04123	0.430769	0.732893	0.63556	1714	tags=25%, list=9%, signal=23%	5595/5519/1849	1.04123
R-HSA-8864260	R-HSA-8864260	Transcriptional regulation by the AP-2 (TFAP2) family of transcription factors	35	0.381918	1.04077	0.403042	0.718587	0.623154	1575	tags=14%, list=8%, signal=13%	4609/1956/8089/10765/51741	1.04077
R-HSA-418990	R-HSA-418990	Adherens junctions interactions	31	-0.374244	-1.04027	0.354565	0.682603	0.59195	453	tags=13%, list=2%, signal=13%	23705/1013/1016/1006	1.04027
R-HSA-171306	R-HSA-171306	Packaging Of Telomere Ends	43	-0.346869	-1.04023	0.363257	0.687688	0.596358	3128	tags=23%, list=17%, signal=19%	8294/85236/8343/8970/8364/8359/8349/8344/255626/8290	1.04023
R-HSA-1234174	R-HSA-1234174	Cellular response to hypoxia	74	0.333578	1.03993	0.385586	0.703716	0.610259	4977	tags=41%, list=26%, signal=30%	9978/5687/5695/5694/5683/5706/5701/6233/5693/5711/64344/3091/5705/5685/25994/8453/5709/7323/10213/7316/5717/10197/5702/5689/6921/2034/5690/6923/112399/5699	1.03993
R-HSA-9694631	R-HSA-9694631	Maturation of nucleoprotein	15	0.453449	1.03867	0.425573	0.730193	0.633219	4726	tags=47%, list=25%, signal=35%	6732/2931/84875/79668/2932/7341/83666	1.03867
R-HSA-1369062	R-HSA-1369062	ABC transporters in lipid homeostasis	18	-0.422165	-1.03829	0.390397	0.705303	0.611634	3301	tags=33%, list=18%, signal=28%	10347/64240/8504/26154/20/64137	1.03829
R-HSA-5689901	R-HSA-5689901	Metalloprotease DUBs	33	-0.369352	-1.0382	0.361884	0.687688	0.596358	1919	tags=33%, list=10%, signal=30%	8969/29086/7311/8329/114548/221613/580/85235/8027/8336/317772	1.0382
R-HSA-162710	R-HSA-162710	Synthesis of glycosylphosphatidylinositol (GPI)	17	-0.429576	-1.03735	0.39501	0.709231	0.615041	61	tags=24%, list=0%, signal=23%	5279/54872/23556/5281	1.03735
R-HSA-6785631	R-HSA-6785631	ERBB2 Regulates Cell Motility	14	0.460382	1.03717	0.431002	0.732893	0.63556	3117	tags=29%, list=17%, signal=24%	1729/1956/2069/2066	1.03717
R-HSA-69481	R-HSA-69481	G2/M Checkpoints	159	0.302284	1.0367	0.386943	0.704534	0.610968	1698	tags=14%, list=9%, signal=13%	6117/7157/641/1017/7533/5687/5695/5932/5000/51720/5694/5683/6119/80010/5706/5701/7486/9656/6233/4173/5693/10971/5711	1.0367
R-HSA-9687139	R-HSA-9687139	Aberrant regulation of mitotic cell cycle due to RB1 defects	36	0.376609	1.03591	0.39212	0.705971	0.612214	3051	tags=25%, list=16%, signal=21%	7027/1017/246184/51529/25906/1871/7029/1027/29945	1.03591
R-HSA-4641257	R-HSA-4641257	Degradation of AXIN	55	0.343135	1.03506	0.406897	0.72203	0.62614	4109	tags=35%, list=22%, signal=27%	5687/5695/5694/5683/64750/81847/5706/5701/6233/5693/5711/5705/5685/80351/5709/10213/7316/5717/10197	1.03506
R-HSA-170670	R-HSA-170670	Adenylate cyclase inhibitory pathway	13	-0.462789	-1.03393	0.425847	0.730193	0.633219	322	tags=23%, list=2%, signal=23%	112/114/113	1.03393
R-HSA-2173788	R-HSA-2173788	Downregulation of TGF-beta receptor signaling	26	0.400557	1.03326	0.390152	0.705303	0.611634	1579	tags=19%, list=8%, signal=18%	4088/51377/5500/64750/6233	1.03326
R-HSA-5250941	R-HSA-5250941	Negative epigenetic regulation of rRNA expression	93	-0.306654	-1.03255	0.364269	0.687688	0.596358	3128	tags=24%, list=17%, signal=20%	8294/85236/7343/5437/10849/23309/2967/8343/8357/8970/8364/8359/8349/51082/8355/8968/79595/9013/2071/8344/255626/5440	1.03255
R-HSA-112399	R-HSA-112399	IRS-mediated signalling	47	-0.338573	-1.03181	0.382932	0.701101	0.60799	2431	tags=28%, list=13%, signal=24%	30849/2322/27006/5289/2263/8823/2255/9365/3667/54106/8822/117145/2261	1.03181
R-HSA-190377	R-HSA-190377	FGFR2b ligand binding and activation	10	-0.4879	-1.03171	0.455852	0.753677	0.653584	2137	tags=40%, list=11%, signal=35%	83888/27006/2263/2255	1.03171
R-HSA-1660662	R-HSA-1660662	Glycosphingolipid metabolism	44	0.36463	1.03158	0.395038	0.709231	0.615041	377	tags=7%, list=2%, signal=7%	64781/7357/2760	1.03158
R-HSA-8878166	R-HSA-8878166	Transcriptional regulation by RUNX2	119	0.312162	1.03156	0.40604	0.721434	0.625623	4338	tags=35%, list=23%, signal=27%	3280/5595/133522/9978/5687/5695/865/9464/5694/5683/2737/207/4094/5706/5701/23493/25925/6233/5693/5711/861/3678/25937/5705/5685/2101/11059/10013/59269/6772/5709/7525/10213/25/7316/10413/4089/5717/10197/3958/1026/5702	1.03156
R-HSA-5674400	R-HSA-5674400	Constitutive Signaling by AKT1 E17K in Cancer	24	0.408146	1.03144	0.390244	0.705303	0.611634	4587	tags=38%, list=24%, signal=28%	2931/207/1385/79109/1027/7249/4303/1026/2932	1.03144
R-HSA-381676	R-HSA-381676	Glucagon-like Peptide-1 (GLP1) regulates insulin secretion	41	-0.3488	-1.03002	0.360248	0.686696	0.595498	3005	tags=24%, list=16%, signal=21%	59345/10411/5575/9495/2784/2778/2641/3710/55970/114	1.03002
R-HSA-73887	R-HSA-73887	Death Receptor Signalling	136	0.306227	1.02935	0.399345	0.715301	0.620304	1863	tags=12%, list=10%, signal=11%	8767/9099/26574/7132/6655/10276/57142/90268/5970/23365/7375/396/6233/11214/355/29	1.02935
R-HSA-2187338	R-HSA-2187338	Visual phototransduction	96	-0.302107	-1.02891	0.386946	0.704534	0.610968	1866	tags=10%, list=10%, signal=9%	5578/375790/348/5475/4647/8644/24/8787/8608/338	1.02891
R-HSA-5610785	R-HSA-5610785	GLI3 is processed to GLI3R by the proteasome	60	0.337532	1.02866	0.412078	0.725519	0.629165	4745	tags=38%, list=25%, signal=29%	9978/5687/5695/5694/5683/2737/5706/5701/6233/5693/5711/5705/5685/5709/10213/5568/7316/5717/10197/5702/2932/5689/5690	1.02866
R-HSA-69002	R-HSA-69002	DNA Replication Pre-Initiation	146	0.303638	1.02821	0.4	0.715643	0.620601	4187	tags=28%, list=22%, signal=22%	6117/8353/1017/5687/5695/5000/5694/246184/5683/6119/51529/5706/5701/6233/4173/5693/5711/25906/3837/3836/5705/3021/3014/4999/5685/8331/23594/29945/5557/5422/8335/81620/64682/5709/8345/10213/7316/8339/5717/10197/4174	1.02821
R-HSA-9690406	R-HSA-9690406	Transcriptional regulation of testis differentiation	10	0.489703	1.0278	0.440777	0.73739	0.63946	399	tags=10%, list=2%, signal=10%	23414	1.0278
R-HSA-111931	R-HSA-111931	PKA-mediated phosphorylation of CREB	22	0.414794	1.0273	0.427239	0.731327	0.634202	2828	tags=36%, list=15%, signal=31%	801/805/808/111/1385/107/5573/5577	1.0273
R-HSA-8876198	R-HSA-8876198	RAB GEFs exchange GTP for GDP on RABs	84	0.326457	1.02697	0.398907	0.715301	0.620304	3400	tags=25%, list=18%, signal=21%	10260/5872/11031/11021/10890/207/51112/5864/2664/80006/81876/27147/57679/51762/23011/163259/51209/58485/23258/5866/1121	1.02697
R-HSA-68877	R-HSA-68877	Mitotic Prometaphase	189	-0.276623	-1.02638	0.404313	0.720022	0.624398	2131	tags=15%, list=11%, signal=13%	983/9212/64105/6232/27229/5516/151648/3796/1778/10783/22994/9183/79023/23279/5108/79980/5116/891/23354/1058/1062/151246/2491/113130/55839/79682/79019/11130	1.02638
R-HSA-69231	R-HSA-69231	Cyclin D associated events in G1	46	0.358419	1.02618	0.413858	0.726404	0.629933	3103	tags=28%, list=16%, signal=24%	7027/1017/902/5933/5519/6233/1031/1871/3717/4067/7029/1027/1874	1.02618
R-HSA-69236	R-HSA-69236	G1 Phase	46	0.358419	1.02618	0.413858	0.726404	0.629933	3103	tags=28%, list=16%, signal=24%	7027/1017/902/5933/5519/6233/1031/1871/3717/4067/7029/1027/1874	1.02618
R-HSA-167161	R-HSA-167161	HIV Transcription Initiation	45	0.361785	1.02381	0.426104	0.730193	0.633219	3185	tags=27%, list=17%, signal=22%	6881/5435/5431/902/2958/6884/2961/6875/2965/6878/2957/5438	1.02381
R-HSA-167162	R-HSA-167162	RNA Polymerase II HIV Promoter Escape	45	0.361785	1.02381	0.426104	0.730193	0.633219	3185	tags=27%, list=17%, signal=22%	6881/5435/5431/902/2958/6884/2961/6875/2965/6878/2957/5438	1.02381
R-HSA-73776	R-HSA-73776	RNA Polymerase II Promoter Escape	45	0.361785	1.02381	0.426104	0.730193	0.633219	3185	tags=27%, list=17%, signal=22%	6881/5435/5431/902/2958/6884/2961/6875/2965/6878/2957/5438	1.02381
R-HSA-73779	R-HSA-73779	RNA Polymerase II Transcription Pre-Initiation And Promoter Opening	45	0.361785	1.02381	0.426104	0.730193	0.633219	3185	tags=27%, list=17%, signal=22%	6881/5435/5431/902/2958/6884/2961/6875/2965/6878/2957/5438	1.02381
R-HSA-75953	R-HSA-75953	RNA Polymerase II Transcription Initiation	45	0.361785	1.02381	0.426104	0.730193	0.633219	3185	tags=27%, list=17%, signal=22%	6881/5435/5431/902/2958/6884/2961/6875/2965/6878/2957/5438	1.02381
R-HSA-76042	R-HSA-76042	RNA Polymerase II Transcription Initiation And Promoter Clearance	45	0.361785	1.02381	0.426104	0.730193	0.633219	3185	tags=27%, list=17%, signal=22%	6881/5435/5431/902/2958/6884/2961/6875/2965/6878/2957/5438	1.02381
R-HSA-5689877	R-HSA-5689877	Josephin domain DUBs	12	-0.465658	-1.02299	0.441909	0.737629	0.639668	80	tags=33%, list=0%, signal=33%	7311/126119/5071/92552	1.02299
R-HSA-9012999	R-HSA-9012999	RHO GTPase cycle	429	0.270768	1.02298	0.388972	0.705303	0.611634	3877	tags=28%, list=21%, signal=23%	2697/91452/2040/9352/1729/6655/10276/7126/5295/4722/57630/87/10211/1124/9732/70/391/10458/79658/54874/23075/71/2185/10254/120/5756/389/55227/2319/6811/23365/23141/51566/23074/396/8773/2631/9901/55914/79180/1795/5099/10409/9855/10395/23221/4698/9231/11214/54438/857/1832/5586/29/55075/143872/2010/3320/26286/2873/4162/2802/1629/57584/11135/6453/4548/6242/90627/5062/5783/114885/667/28964/1730/9146/58…	1.02298
R-HSA-5676590	R-HSA-5676590	NIK-->noncanonical NF-kB signaling	59	0.337352	1.02269	0.411765	0.725519	0.629165	4109	tags=34%, list=22%, signal=27%	5687/5695/5694/5683/9039/5706/5701/6233/5693/5711/5705/5685/4791/23291/5971/5709/10213/7316/5717/10197	1.02269
R-HSA-187577	R-HSA-187577	SCF(Skp2)-mediated degradation of p27/p21	60	0.335313	1.0219	0.419183	0.73008	0.633121	4338	tags=33%, list=23%, signal=26%	1017/5687/5695/5694/5683/5706/5701/6233/5693/5711/5705/5685/1027/5709/10213/7316/5717/10197/1026/5702	1.0219
R-HSA-72764	R-HSA-72764	Eukaryotic Translation Termination	79	0.324242	1.02111	0.410935	0.725519	0.629165	2595	tags=24%, list=14%, signal=21%	6189/6165/200916/9045/6156/6207/6210/6122/6233/6123/6135/6152/6228/6169/116832/29104/6158/11224/6146	1.02111
R-HSA-381033	R-HSA-381033	ATF6 (ATF6-alpha) activates chaperones	11	0.481883	1.0194	0.45648	0.753677	0.653584	2940	tags=45%, list=16%, signal=38%	4802/4800/7494/22926/1649	1.0194
R-HSA-1489509	R-HSA-1489509	DAG and IP3 signaling	43	0.361899	1.01919	0.414914	0.726596	0.6301	2828	tags=28%, list=15%, signal=24%	801/5137/10768/805/808/111/1385/815/10645/107/5573/5577	1.01919
R-HSA-5673001	R-HSA-5673001	RAF/MAP kinase cascade	270	0.281961	1.01908	0.420063	0.730084	0.633124	2941	tags=19%, list=16%, signal=16%	5245/801/8649/5295/6464/5774/1956/5595/71/9978/5687/5500/5695/805/8844/5694/84078/5683/8817/7414/3563/2260/808/4140/51104/51114/5519/5706/5701/8036/6233/5693/5711/1849/11221/3567/5529/2069/3718/3717/5705/815/6710/8437/5894/5685/5922/4296/2534/5037/5908/9693	1.01908
R-HSA-1368082	R-HSA-1368082	RORA activates gene expression	18	0.428623	1.01901	0.434034	0.733574	0.636151	1657	tags=17%, list=9%, signal=15%	10498/5465/6907	1.01901
R-HSA-5654696	R-HSA-5654696	Downstream signaling of activated FGFR2	29	0.387519	1.01893	0.425331	0.730193	0.633219	1032	tags=14%, list=5%, signal=13%	5295/6464/2549/8817	1.01893
R-HSA-3781865	R-HSA-3781865	Diseases of glycosylation	139	-0.284278	-1.01882	0.407311	0.72203	0.62614	1850	tags=12%, list=10%, signal=11%	375790/4060/140453/54344/56913/9526/11253/81792/199857/63827/339366/2720/4589/11081/170689/2591/56052	1.01882
R-HSA-8980692	R-HSA-8980692	RHOA GTPase cycle	140	-0.283786	-1.01734	0.420366	0.730084	0.633124	1559	tags=12%, list=8%, signal=11%	64411/117289/84317/4168/5924/57569/65992/83478/55701/55789/57580/23263/392/7112/23370/7409/58504	1.01734
R-HSA-75035	R-HSA-75035	Chk1/Chk2(Cds1) mediated inactivation of Cyclin B:Cdk1 complex	13	-0.455133	-1.01682	0.461864	0.754221	0.654056	2276	tags=38%, list=12%, signal=34%	2810/983/7529/891/7465	1.01682
R-HSA-5625740	R-HSA-5625740	RHO GTPases activate PKNs	81	-0.309101	-1.01557	0.415138	0.726596	0.6301	2450	tags=22%, list=13%, signal=19%	8343/388/8357/2810/8970/4659/8364/29941/8359/8349/8355/8968/7529/8344/103910/255626/23028/4637	1.01557
R-HSA-2514856	R-HSA-2514856	The phototransduction cascade	34	0.377353	1.01555	0.417625	0.728802	0.632013	2355	tags=24%, list=12%, signal=21%	801/23173/805/2782/808/388531/4836/9626	1.01555
R-HSA-9694516	R-HSA-9694516	SARS-CoV-2 Infection	262	0.282062	1.01526	0.421217	0.730193	0.633219	2746	tags=18%, list=15%, signal=15%	8767/2697/10392/6637/6732/7533/9871/340061/51201/6189/6207/2931/10802/4928/207/9868/53371/6210/51114/11282/6233/79760/23511/10971/6487/857/81929/7991/7534/3320/10762/10747/6228/5648/3656/387522/23225/6636/256435/11311/85437/1603/8678/4247/29110/7555	1.01526
R-HSA-212165	R-HSA-212165	Epigenetic regulation of gene expression	130	-0.284462	-1.01486	0.405612	0.721434	0.625623	3128	tags=21%, list=17%, signal=17%	8294/85236/7343/5437/10849/23309/2967/8343/8357/8970/8364/8359/8349/51082/8355/8968/26147/9112/79595/29947/9013/2071/8344/255626/9031/1107/5440	1.01486
R-HSA-8941858	R-HSA-8941858	Regulation of RUNX3 expression and activity	55	0.335136	1.01094	0.432759	0.733098	0.635738	2665	tags=25%, list=14%, signal=22%	5687/5695/865/5694/5683/64750/5706/5701/6233/5693/5711/5705/7040/5685	1.01094
R-HSA-389356	R-HSA-389356	CD28 co-stimulation	31	-0.36362	-1.01074	0.414013	0.726404	0.629933	1551	tags=13%, list=8%, signal=12%	942/941/117145/7409	1.01074
R-HSA-8953750	R-HSA-8953750	Transcriptional Regulation by E2F6	32	0.374976	1.01037	0.434701	0.733574	0.636151	2696	tags=19%, list=14%, signal=16%	7027/23468/5932/11335/4149/7029	1.01037
R-HSA-6804759	R-HSA-6804759	Regulation of TP53 Activity through Association with Co-factors	14	0.448099	1.0095	0.463138	0.754221	0.654056	1149	tags=21%, list=6%, signal=20%	7157/23368/207	1.0095
R-HSA-1640170	R-HSA-1640170	Cell Cycle	647	0.25959	1.00869	0.41774	0.728802	0.632013	3147	tags=21%, list=17%, signal=18%	6117/1453/7027/8353/112714/7157/23345/641/4292/1017/1781/4609/8636/50511/22981/23353/10592/7533/5595/22822/51143/9978/5687/5500/5695/5932/5000/23332/5435/5431/11258/54386/902/51720/5694/246184/5683/6119/23141/4928/23243/207/51529/80010/53371/7278/5933/5519/5706/1616/11116/5701/10051/23175/7486/9656/6233/1459/4173/5693/9798/5048/4660/6790/23511/10971/5711/1031/26277/25777/57804/51807/7083/91750/55…	1.00869
R-HSA-111933	R-HSA-111933	Calmodulin induced events	37	0.364595	1.00866	0.432836	0.733098	0.635738	2828	tags=30%, list=15%, signal=25%	801/5137/805/808/111/1385/815/10645/107/5573/5577	1.00866
R-HSA-111997	R-HSA-111997	CaM pathway	37	0.364595	1.00866	0.432836	0.733098	0.635738	2828	tags=30%, list=15%, signal=25%	801/5137/805/808/111/1385/815/10645/107/5573/5577	1.00866
R-HSA-1834949	R-HSA-1834949	Cytosolic sensors of pathogen-associated DNA	63	-0.319637	-1.00827	0.438914	0.73739	0.63946	1371	tags=14%, list=7%, signal=13%	51082/3665/11128/197358/5591/81844/2547/28511/5440	1.00827
R-HSA-5684996	R-HSA-5684996	MAPK1/MAPK3 signaling	276	0.278189	1.00827	0.433022	0.733098	0.635738	3169	tags=20%, list=17%, signal=17%	5245/801/8649/5295/6464/5774/1956/5595/71/9978/5687/5500/5695/805/8844/5694/84078/5683/8817/7414/3563/2260/808/4140/51104/51114/5519/5706/5701/8036/6233/5693/5711/1849/11221/3567/5529/2069/3718/3717/5705/815/6710/8437/5894/5685/5922/4296/2534/5037/5908/9693/3570/2066/25780/153090	1.00827
R-HSA-211976	R-HSA-211976	Endogenous sterols	26	0.39071	1.00786	0.429924	0.732893	0.63556	1039	tags=12%, list=6%, signal=11%	1545/5740/2230	1.00786
R-HSA-5682910	R-HSA-5682910	LGI-ADAM interactions	13	0.452982	1.00767	0.460377	0.754221	0.654056	2644	tags=23%, list=14%, signal=20%	8745/4185/203190	1.00767
R-HSA-5658623	R-HSA-5658623	FGFRL1 modulation of FGFR1 signaling	13	-0.450843	-1.00724	0.470339	0.754221	0.654056	2137	tags=23%, list=11%, signal=20%	27006/2255/8822	1.00724
R-HSA-190375	R-HSA-190375	FGFR2c ligand binding and activation	13	-0.450435	-1.00633	0.472458	0.75515	0.654861	1774	tags=23%, list=9%, signal=21%	2263/8823/8822	1.00633
R-HSA-8935690	R-HSA-8935690	Digestion	16	-0.423697	-1.00463	0.464583	0.754221	0.654056	5252	tags=38%, list=28%, signal=27%	5408/2980/8513/2984/3938/11181	1.00463
R-HSA-2453864	R-HSA-2453864	Retinoid cycle disease events	10	0.478597	1.0045	0.462136	0.754221	0.654056	1132	tags=30%, list=6%, signal=28%	5950/611/5947	1.0045
R-HSA-2474795	R-HSA-2474795	Diseases associated with visual transduction	10	0.478597	1.0045	0.462136	0.754221	0.654056	1132	tags=30%, list=6%, signal=28%	5950/611/5947	1.0045
R-HSA-9675143	R-HSA-9675143	Diseases of the neuronal system	10	0.478597	1.0045	0.462136	0.754221	0.654056	1132	tags=30%, list=6%, signal=28%	5950/611/5947	1.0045
R-HSA-9748787	R-HSA-9748787	Azathioprine ADME	22	0.405492	1.00427	0.45709	0.753677	0.653584	1339	tags=23%, list=7%, signal=21%	3615/3177/2030/10057/10257	1.00427
R-HSA-195258	R-HSA-195258	RHO GTPase Effectors	299	-0.258286	-1.0037	0.451253	0.749984	0.650382	2450	tags=17%, list=13%, signal=15%	8343/30849/388/8357/2810/5300/8970/23380/9212/64105/4659/5289/8364/29941/5578/5579/8359/6232/8349/8355/10152/8968/5516/151648/3796/1778/147700/7529/9055/9183/8976/124056/79023/23279/79980/8344/103910/255626/1058/1062/151246/2491/55839/23028/57591/79682/4637/79019/9928/11130	1.0037
R-HSA-8874081	R-HSA-8874081	MET activates PTK2 signaling	30	-0.364472	-1.00211	0.438034	0.736737	0.638894	4819	tags=40%, list=26%, signal=30%	284217/1290/10319/5747/3913/6714/1277/3918/50509/1278/1289/1281	1.00211
R-HSA-73886	R-HSA-73886	Chromosome Maintenance	127	-0.281144	-1.00201	0.44	0.73739	0.63946	2644	tags=19%, list=14%, signal=16%	55320/4869/5433/54921/8343/51773/8970/890/5424/64105/8364/8359/8349/54069/3978/8344/255626/1058/2491/55839/8290/79682/79019/5440	1.00201
R-HSA-1250196	R-HSA-1250196	SHC1 events in ERBB2 signaling	21	0.408256	1.00132	0.470149	0.754221	0.654056	5333	tags=52%, list=28%, signal=38%	6464/1956/5782/2069/2066/3265/3845/2885/6654/1950/2065	1.00132
R-HSA-427359	R-HSA-427359	SIRT1 negatively regulates rRNA expression	53	-0.329832	-1.00117	0.44289	0.73847	0.640396	3128	tags=25%, list=17%, signal=21%	8294/85236/8343/8357/8970/8364/8359/8349/8355/8968/9013/8344/255626	1.00117
R-HSA-9617828	R-HSA-9617828	FOXO-mediated transcription of cell cycle genes	17	0.427947	0.999754	0.462572	0.754221	0.654056	242	tags=12%, list=1%, signal=12%	694/4088	0.999754
R-HSA-211897	R-HSA-211897	Cytochrome P450 - arranged by substrate type	60	0.328004	0.999623	0.452931	0.751155	0.651397	1684	tags=12%, list=9%, signal=11%	5447/1545/5740/1580/2230/1544/66002	0.999623
R-HSA-380994	R-HSA-380994	ATF4 activates genes in response to endoplasmic reticulum stress	27	0.384499	0.999571	0.441288	0.73739	0.63946	2940	tags=26%, list=16%, signal=22%	4802/6347/1051/440/4800/22926/1649	0.999571
R-HSA-163841	R-HSA-163841	Gamma carboxylation, hypusine formation and arylsulfatase activation	39	-0.341515	-0.999483	0.428571	0.731985	0.634773	2174	tags=15%, list=12%, signal=14%	51611/8858/5624/416/2147/340075	0.999483
R-HSA-9013700	R-HSA-9013700	NOTCH4 Activation and Transmission of Signal to the Nucleus	10	0.475579	0.998162	0.467961	0.754221	0.654056	3189	tags=40%, list=17%, signal=33%	102/54567/7534/5664	0.998162
R-HSA-205043	R-HSA-205043	NRIF signals cell death from the nucleus	16	-0.420912	-0.998023	0.466667	0.754221	0.654056	1208	tags=19%, list=6%, signal=18%	7311/51107/8878	0.998023
R-HSA-975163	R-HSA-975163	IRAK2 mediated activation of TAK1 complex upon TLR7/8 or 9 stimulation	13	0.448184	0.996993	0.469811	0.754221	0.654056	3878	tags=31%, list=21%, signal=24%	6233/3656/23118/7316	0.996993
R-HSA-1442490	R-HSA-1442490	Collagen degradation	62	-0.316604	-0.996953	0.476082	0.757118	0.656568	1792	tags=26%, list=10%, signal=23%	1514/1277/1291/4319/1299/50509/1297/4313/1308/1278/1289/1281/1287/1286/4320/164656	0.996953
R-HSA-428540	R-HSA-428540	Activation of RAC1	12	0.458577	0.996214	0.488462	0.766448	0.664659	3187	tags=42%, list=17%, signal=35%	6655/5062/5879/8440/4690	0.996214
R-HSA-209968	R-HSA-209968	Thyroxine biosynthesis	10	-0.471106	-0.996194	0.494867	0.772572	0.66997	3905	tags=30%, list=21%, signal=24%	53905/1733/7252	0.996194
R-HSA-3301854	R-HSA-3301854	Nuclear Pore Complex (NPC) Disassembly	33	-0.354308	-0.995917	0.436831	0.735515	0.637834	2131	tags=21%, list=11%, signal=19%	983/8480/10783/79023/8021/23279/891	0.995917
R-HSA-9013409	R-HSA-9013409	RHOJ GTPase cycle	54	-0.32737	-0.99575	0.466981	0.754221	0.654056	823	tags=15%, list=4%, signal=14%	8976/55789/57580/23048/81704/392/7112/55004	0.99575
R-HSA-913531	R-HSA-913531	Interferon Signaling	176	0.287198	0.995744	0.455975	0.753677	0.653584	2791	tags=20%, list=15%, signal=17%	9021/8519/3434/4281/10581/5595/51447/8672/10410/81603/4928/53371/4502/5770/1974/3664/960/6233/23511/3460/6672/81929/10762/3837/5771/3717/3836/23225/815/3660/3383/3459/23321/9246/6737	0.995744
R-HSA-1650814	R-HSA-1650814	Collagen biosynthesis and modifying enzymes	64	-0.314579	-0.995459	0.444444	0.740261	0.64195	1792	tags=16%, list=10%, signal=14%	1299/50509/1297/1308/1278/1289/1281/1287/1286/10491	0.995459
R-HSA-425393	R-HSA-425393	Transport of inorganic cations/anions and amino acids/oligopeptides	107	0.303882	0.993957	0.461538	0.754221	0.654056	1589	tags=13%, list=8%, signal=12%	8140/801/115286/55089/1836/805/6520/6542/117247/6533/124935/808/92745/120103	0.993957
R-HSA-5358346	R-HSA-5358346	Hedgehog ligand biogenesis	65	0.323666	0.993648	0.463458	0.754221	0.654056	4977	tags=45%, list=26%, signal=33%	5687/5695/5694/5683/5706/5701/6233/5693/5711/5034/5705/10956/5685/55733/84447/6400/27248/5709/10213/7316/5717/10197/5702/147111/5689/5690/6469/3549/5699	0.993648
R-HSA-140877	R-HSA-140877	Formation of Fibrin Clot (Clotting Cascade)	37	-0.346239	-0.992656	0.424893	0.730193	0.633219	3177	tags=22%, list=17%, signal=18%	2155/7056/2152/2/5624/2147/2153/2160	0.992656
R-HSA-8940973	R-HSA-8940973	RUNX2 regulates osteoblast differentiation	23	0.398398	0.992471	0.467803	0.754221	0.654056	2219	tags=35%, list=12%, signal=31%	3280/5595/865/2737/4094/23493/25925/25937	0.992471
R-HSA-163615	R-HSA-163615	PKA activation	20	0.40632	0.992104	0.482176	0.762787	0.661484	3801	tags=45%, list=20%, signal=36%	801/805/808/111/107/5573/5577/115/5568	0.992104
R-HSA-159854	R-HSA-159854	Gamma-carboxylation, transport, and amino-terminal cleavage of proteins	10	-0.468731	-0.991172	0.494867	0.772572	0.66997	3177	tags=40%, list=17%, signal=33%	2155/8858/5624/2147	0.991172
R-HSA-445095	R-HSA-445095	Interaction between L1 and Ankyrins	31	0.370358	0.990948	0.47081	0.754221	0.654056	2754	tags=26%, list=15%, signal=22%	6332/6328/286/71/6324/6330/6710/23114	0.990948
R-HSA-69190	R-HSA-69190	DNA strand elongation	32	0.367602	0.990499	0.462687	0.754221	0.654056	3135	tags=25%, list=17%, signal=21%	6117/6119/4173/57804/5985/5557/5422/5111	0.990499
R-HSA-9013408	R-HSA-9013408	RHOG GTPase cycle	70	-0.309745	-0.989814	0.469388	0.754221	0.654056	497	tags=11%, list=3%, signal=11%	4168/55789/57580/23263/392/7112/55004/7409	0.989814
R-HSA-72306	R-HSA-72306	tRNA processing	104	-0.286228	-0.989386	0.45283	0.751155	0.651397	1967	tags=15%, list=10%, signal=14%	113179/112858/10978/8270/8480/54888/63892/10785/51504/91801/79023/8021/23279/339487/51367/54802	0.989386
R-HSA-9007101	R-HSA-9007101	Rab regulation of trafficking	114	0.300374	0.988608	0.479866	0.759911	0.65899	3775	tags=28%, list=20%, signal=23%	10260/5872/11031/7248/57533/11021/10890/207/51112/64786/5864/2664/80006/81876/27147/11345/57679/51762/23011/163259/51209/7249/58485/23258/9230/5866/1121/8766/5873/5868/11337/5867	0.988608
R-HSA-5654708	R-HSA-5654708	Downstream signaling of activated FGFR3	24	0.391171	0.988546	0.448405	0.746054	0.646973	1032	tags=17%, list=5%, signal=16%	5295/6464/2549/8817	0.988546
R-HSA-9617324	R-HSA-9617324	Negative regulation of NMDA receptor-mediated neuronal transmission	22	0.399014	0.988223	0.477612	0.757118	0.656568	2313	tags=23%, list=12%, signal=20%	801/805/808/2903/815	0.988223
R-HSA-9018678	R-HSA-9018678	Biosynthesis of specialized proresolving mediators (SPMs)	17	-0.409084	-0.987867	0.45738	0.753677	0.653584	1696	tags=47%, list=9%, signal=43%	1559/3248/1571/1558/246/2879/1543/241	0.987867
R-HSA-193704	R-HSA-193704	p75 NTR receptor-mediated signalling	93	-0.293221	-0.987314	0.468677	0.754221	0.654056	1208	tags=13%, list=6%, signal=12%	51107/2245/4168/5924/89846/55701/4099/57580/23263/8878/23370/7409	0.987314
R-HSA-4641258	R-HSA-4641258	Degradation of DVL	56	0.327352	0.987278	0.461806	0.754221	0.654056	4800	tags=39%, list=25%, signal=29%	9978/5687/5695/5694/5683/5706/5701/6233/5693/5711/5705/5685/1857/5709/10213/7316/5717/10197/5702/5689/5690/1856	0.987278
R-HSA-2214320	R-HSA-2214320	Anchoring fibril formation	14	-0.431927	-0.986764	0.503171	0.775894	0.67285	4253	tags=57%, list=23%, signal=44%	1288/7093/1285/1277/3918/1278/1287/1286	0.986764
R-HSA-5387390	R-HSA-5387390	Hh mutants abrogate ligand secretion	59	0.325258	0.986027	0.472371	0.75515	0.654861	4977	tags=46%, list=26%, signal=34%	5687/5695/5694/5683/5706/5701/6233/5693/5711/5705/10956/5685/55733/84447/6400/27248/5709/10213/7316/5717/10197/5702/5689/5690/6469/3549/5699	0.986027
R-HSA-74158	R-HSA-74158	RNA Polymerase III Transcription	41	-0.33368	-0.98537	0.440994	0.73739	0.63946	2168	tags=17%, list=11%, signal=15%	9330/6617/51082/11128/9328/6621/5440	0.98537
R-HSA-749476	R-HSA-749476	RNA Polymerase III Abortive And Retractive Initiation	41	-0.33368	-0.98537	0.440994	0.73739	0.63946	2168	tags=17%, list=11%, signal=15%	9330/6617/51082/11128/9328/6621/5440	0.98537
R-HSA-162599	R-HSA-162599	Late Phase of HIV Life Cycle	126	0.296001	0.985271	0.48495	0.765606	0.663929	4111	tags=30%, list=22%, signal=24%	6881/5435/137492/6749/5431/902/51497/4928/2958/7936/53371/6884/2961/6233/23511/6917/81929/6829/10762/4836/5905/23225/6875/2965/6878/2957/22916/5438/9631/5902/55048/11097/7316/2962/8178/8731/404672/9818	0.985271
R-HSA-9759194	R-HSA-9759194	Nuclear events mediated by NFE2L2	79	0.312739	0.984885	0.470899	0.754221	0.654056	4745	tags=41%, list=25%, signal=30%	4609/9978/5687/5695/5694/5683/5706/5701/6233/4780/5693/140809/5711/7086/5705/2730/5685/3162/571/5709/10213/7296/7316/5226/2539/5717/10197/5702/2932/5689/7975/5690	0.984885
R-HSA-418885	R-HSA-418885	DCC mediated attractive signaling	14	0.437024	0.98455	0.483932	0.764781	0.663213	3242	tags=50%, list=17%, signal=41%	84448/3983/5879/1793/2534/4690/9423	0.98455
R-HSA-174084	R-HSA-174084	Autodegradation of Cdh1 by Cdh1:APC/C	64	0.319434	0.982779	0.474153	0.757076	0.656532	4109	tags=33%, list=22%, signal=26%	5687/5695/5694/246184/5683/51529/5706/5701/6233/5693/5711/25906/5705/5685/29945/64682/5709/10213/7316/5717/10197	0.982779
R-HSA-110328	R-HSA-110328	Recognition and association of DNA glycosylase with site containing an affected pyrimidine	52	-0.322039	-0.982496	0.468966	0.754221	0.654056	3128	tags=21%, list=17%, signal=18%	8294/85236/8343/8970/8364/8359/8349/8344/255626/7374/8290	0.982496
R-HSA-110329	R-HSA-110329	Cleavage of the damaged pyrimidine	52	-0.322039	-0.982496	0.468966	0.754221	0.654056	3128	tags=21%, list=17%, signal=18%	8294/85236/8343/8970/8364/8359/8349/8344/255626/7374/8290	0.982496
R-HSA-73928	R-HSA-73928	Depyrimidination	52	-0.322039	-0.982496	0.468966	0.754221	0.654056	3128	tags=21%, list=17%, signal=18%	8294/85236/8343/8970/8364/8359/8349/8344/255626/7374/8290	0.982496
R-HSA-5339562	R-HSA-5339562	Uptake and actions of bacterial toxins	31	0.366842	0.981538	0.485876	0.76585	0.664141	2048	tags=13%, list=11%, signal=12%	801/805/808/3320	0.981538
R-HSA-2219530	R-HSA-2219530	Constitutive Signaling by Aberrant PI3K in Cancer	77	-0.300788	-0.98121	0.487585	0.76585	0.664141	2330	tags=21%, list=12%, signal=18%	2322/27006/255324/5159/145957/2263/8823/2255/942/3084/9365/3667/941/8822/2261/7409	0.98121
R-HSA-2424491	R-HSA-2424491	DAP12 signaling	26	0.379946	0.980097	0.477273	0.757118	0.656568	350	tags=8%, list=2%, signal=8%	5295/6464	0.980097
R-HSA-1296071	R-HSA-1296071	Potassium Channels	100	-0.285028	-0.980081	0.487239	0.76585	0.664141	1827	tags=22%, list=10%, signal=20%	3746/3758/59345/3744/3766/3754/3782/3765/3748/3762/3763/3749/2784/90134/610/169522/27133/55970/3787/3761/3760/3770	0.980081
R-HSA-975634	R-HSA-975634	Retinoid metabolism and transport	43	-0.326045	-0.977776	0.455115	0.753677	0.653584	1850	tags=9%, list=10%, signal=8%	375790/348/8644/338	0.977776
R-HSA-392451	R-HSA-392451	G beta:gamma signalling through PI3Kgamma	24	0.386795	0.977485	0.467167	0.754221	0.654056	1843	tags=17%, list=10%, signal=15%	2783/2782/207/5294	0.977485
R-HSA-4086400	R-HSA-4086400	PCP/CE pathway	91	0.3051	0.977427	0.500879	0.775894	0.67285	4338	tags=34%, list=23%, signal=26%	5687/5695/144165/5694/5683/64750/1173/5706/5701/5216/6233/5693/7976/5711/1212/8322/5705/5685/5879/1857/160/7481/5709/5880/23002/10213/7316/5717/10197/4919/5702	0.977427
R-HSA-69017	R-HSA-69017	CDK-mediated phosphorylation and removal of Cdc6	73	0.31459	0.977122	0.491892	0.770265	0.667969	2222	tags=19%, list=12%, signal=17%	1017/5687/5695/5694/246184/5683/51529/5706/5701/6233/5693/5711/25906/5705	0.977122
R-HSA-3928663	R-HSA-3928663	EPHA-mediated growth cone collapse	30	-0.355113	-0.976378	0.491453	0.770265	0.667969	3836	tags=37%, list=20%, signal=29%	1944/4629/387/6714/25791/2042/2046/2043/285220/103910/4637	0.976378
R-HSA-9633012	R-HSA-9633012	Response of EIF2AK4 (GCN2) to amino acid deficiency	87	0.308056	0.975734	0.495495	0.772773	0.670144	4377	tags=36%, list=23%, signal=27%	6189/6165/200916/9045/1051/6156/6207/6210/440/6122/6233/6123/6135/6152/6228/6169/116832/6158/11224/6146/1649/6155/6224/6223/6229/6218/140801/1386/6231/6209/6194	0.975734
R-HSA-9670095	R-HSA-9670095	Inhibition of DNA recombination at telomere	58	-0.313155	-0.975278	0.516055	0.78347	0.67942	3128	tags=22%, list=17%, signal=19%	8294/85236/5437/5433/8343/8970/8364/8359/8349/8344/255626/8290/5440	0.975278
R-HSA-1482801	R-HSA-1482801	Acyl chain remodelling of PS	20	0.39916	0.974621	0.512195	0.78068	0.677001	165	tags=10%, list=1%, signal=10%	5320/114882	0.974621
R-HSA-5693567	R-HSA-5693567	HDR through Homologous Recombination (HRR) or Single Strand Annealing (SSA)	119	0.294708	0.973888	0.506711	0.775894	0.67285	1834	tags=11%, list=10%, signal=10%	6117/5531/641/1017/5932/51720/6119/348654/80010/7486/9656/6233/57804	0.973888
R-HSA-392851	R-HSA-392851	Prostacyclin signalling through prostacyclin receptor	18	0.409454	0.97344	0.487572	0.76585	0.664141	944	tags=17%, list=5%, signal=16%	2783/5739/2782	0.97344
R-HSA-6806667	R-HSA-6806667	Metabolism of fat-soluble vitamins	47	-0.319148	-0.972615	0.477024	0.757118	0.656568	1850	tags=9%, list=10%, signal=8%	375790/348/8644/338	0.972615
R-HSA-9716542	R-HSA-9716542	Signaling by Rho GTPases, Miro GTPases and RHOBTB3	676	0.249162	0.972362	0.549157	0.812164	0.704303	3829	tags=26%, list=20%, signal=21%	2697/91452/2040/801/8353/9352/112714/1729/6655/10276/7126/5295/4722/57630/1781/87/10211/6279/6280/1124/9732/70/391/10458/7533/79658/5595/54874/23075/71/2185/10254/120/51143/5500/5756/805/23332/3985/10398/1499/389/55227/2319/6811/23365/23141/4928/51566/23074/396/808/7278/8773/66008/5519/2631/9901/55914/5216/79180/1795/5099/64837/10409/9855/10094/10395/23221/4698/5048/4660/9231/10096/10971/11214/54…	0.972362
R-HSA-9013422	R-HSA-9013422	RHOBTB1 GTPase cycle	21	0.396346	0.972103	0.505597	0.775894	0.67285	3807	tags=29%, list=20%, signal=23%	9352/2873/9475/1627/10250/51138	0.972103
R-HSA-110330	R-HSA-110330	Recognition and association of DNA glycosylase with site containing an affected purine	47	-0.318904	-0.97187	0.477024	0.757118	0.656568	3128	tags=21%, list=17%, signal=18%	8294/85236/8343/8970/8364/8359/8349/8344/255626/8290	0.97187
R-HSA-110331	R-HSA-110331	Cleavage of the damaged purine	47	-0.318904	-0.97187	0.477024	0.757118	0.656568	3128	tags=21%, list=17%, signal=18%	8294/85236/8343/8970/8364/8359/8349/8344/255626/8290	0.97187
R-HSA-73927	R-HSA-73927	Depurination	47	-0.318904	-0.97187	0.477024	0.757118	0.656568	3128	tags=21%, list=17%, signal=18%	8294/85236/8343/8970/8364/8359/8349/8344/255626/8290	0.97187
R-HSA-71384	R-HSA-71384	Ethanol oxidation	12	-0.442077	-0.971186	0.506224	0.775894	0.67285	2843	tags=33%, list=15%, signal=28%	55902/130/127/217	0.971186
R-HSA-194315	R-HSA-194315	Signaling by Rho GTPases	660	0.249397	0.970828	0.568768	0.826131	0.716416	3829	tags=26%, list=20%, signal=21%	2697/91452/2040/801/8353/9352/112714/1729/6655/10276/7126/5295/4722/57630/1781/87/10211/6279/6280/1124/9732/70/391/10458/7533/79658/5595/54874/23075/71/2185/10254/120/51143/5500/5756/805/23332/3985/10398/1499/389/55227/2319/6811/23365/23141/4928/51566/23074/396/808/7278/8773/5519/2631/9901/55914/5216/79180/1795/5099/64837/10409/9855/10094/10395/23221/4698/5048/4660/9231/10096/10971/11214/54438/85…	0.970828
R-HSA-349425	R-HSA-349425	Autodegradation of the E3 ubiquitin ligase COP1	52	0.326641	0.970755	0.499118	0.77529	0.672327	1698	tags=19%, list=9%, signal=18%	7157/5687/5695/5694/5683/5706/5701/6233/5693/5711	0.970755
R-HSA-110056	R-HSA-110056	MAPK3 (ERK1) activation	10	0.462419	0.970541	0.51068	0.77914	0.675665	3085	tags=30%, list=16%, signal=25%	5595/3717/3570	0.970541
R-HSA-9664323	R-HSA-9664323	FCGR3A-mediated IL10 synthesis	39	0.348287	0.969789	0.500963	0.775894	0.67285	2828	tags=28%, list=15%, signal=24%	801/10768/805/808/111/1385/107/4067/5573/2534/5577	0.969789
R-HSA-351202	R-HSA-351202	Metabolism of polyamines	59	0.319786	0.969438	0.502674	0.775894	0.67285	1698	tags=19%, list=9%, signal=17%	6723/4953/5687/5695/6303/5694/5683/5706/5701/5693/5711	0.969438
R-HSA-69278	R-HSA-69278	Cell Cycle, Mitotic	525	0.253288	0.967729	0.568249	0.826131	0.716416	3147	tags=20%, list=17%, signal=17%	6117/1453/7027/8353/112714/7157/1017/1781/4609/8636/22981/10592/5595/22822/51143/9978/5687/5500/5695/5000/23332/11258/902/5694/246184/5683/6119/23141/4928/207/51529/53371/7278/5933/5519/5706/11116/5701/10051/23175/6233/1459/4173/5693/9798/5048/4660/6790/23511/5711/1031/57804/51807/7083/91750/55142/5529/1460/81929/4957/25906/2010/3320/5885/81876/286826/10762/3837/10806/10142/1871/3717/5905/5705/23…	0.967729
R-HSA-877300	R-HSA-877300	Interferon gamma signaling	76	0.309193	0.967672	0.498214	0.77529	0.672327	3530	tags=29%, list=19%, signal=24%	9021/4281/81603/4502/5770/3664/960/3460/6672/5771/3717/815/3660/3383/3459/23321/6737/80263/7412/10346/6772/10379	0.967672
R-HSA-9610379	R-HSA-9610379	HCMV Late Events	99	-0.280675	-0.967353	0.509009	0.777359	0.674121	2450	tags=18%, list=13%, signal=16%	8343/8357/8970/8364/8359/8349/8355/8480/8968/85235/8336/79023/8021/23279/8344/255626/93343/317772	0.967353
R-HSA-373760	R-HSA-373760	L1CAM interactions	113	0.294846	0.967291	0.532095	0.796852	0.691025	3013	tags=21%, list=16%, signal=18%	112714/6332/1956/5595/6328/286/71/2260/7278/1173/6324/1459/6330/51807/3678/1460/4478/6710/8828/27330/5879/23114/10382/160	0.967291
R-HSA-9619665	R-HSA-9619665	EGR2 and SOX10-mediated initiation of Schwann cell myelination	28	-0.357444	-0.967282	0.48643	0.76585	0.664141	1724	tags=18%, list=9%, signal=16%	1821/84059/5453/4099/1595	0.967282
R-HSA-9013406	R-HSA-9013406	RHOQ GTPase cycle	58	0.319172	0.967058	0.4947	0.772572	0.66997	3235	tags=29%, list=17%, signal=24%	2697/2040/8773/10395/54438/857/57584/11135/6453/5062/28964/7037/57120/8874/23229/200894/6510	0.967058
R-HSA-111996	R-HSA-111996	Ca-dependent events	39	0.347115	0.966527	0.506744	0.775894	0.67285	2828	tags=28%, list=15%, signal=24%	801/5137/805/808/111/1385/815/10645/107/5573/5577	0.966527
R-HSA-71240	R-HSA-71240	Tryptophan catabolism	13	0.434485	0.966521	0.507547	0.775894	0.67285	1589	tags=23%, list=8%, signal=21%	8140/6520/120103	0.966521
R-HSA-4551638	R-HSA-4551638	SUMOylation of chromatin organization proteins	61	-0.307742	-0.965959	0.542725	0.805738	0.698731	1995	tags=15%, list=11%, signal=13%	8364/8359/8480/79023/8021/23279/23314/8535/1107	0.965959
R-HSA-9705671	R-HSA-9705671	SARS-CoV-2 activates/modulates innate and adaptive immune responses	112	0.295268	0.965939	0.534014	0.798177	0.692174	2746	tags=19%, list=15%, signal=16%	8767/10392/9871/340061/10802/4928/9868/53371/6233/23511/81929/3320/10762/10747/5648/3656/387522/23225/8678/29110/7555	0.965939
R-HSA-167287	R-HSA-167287	HIV elongation arrest and recovery	31	0.360386	0.964264	0.502825	0.775894	0.67285	2003	tags=23%, list=11%, signal=20%	5435/6749/5431/51497/7936/6917/6829	0.964264
R-HSA-167290	R-HSA-167290	Pausing and recovery of HIV elongation	31	0.360386	0.964264	0.502825	0.775894	0.67285	2003	tags=23%, list=11%, signal=20%	5435/6749/5431/51497/7936/6917/6829	0.964264
R-HSA-5423646	R-HSA-5423646	Aflatoxin activation and detoxification	16	0.417123	0.963996	0.501916	0.775894	0.67285	1318	tags=25%, list=7%, signal=23%	4259/4258/8574/1544	0.963996
R-HSA-167238	R-HSA-167238	Pausing and recovery of Tat-mediated HIV elongation	29	0.366195	0.962861	0.504726	0.775894	0.67285	2003	tags=24%, list=11%, signal=22%	5435/6749/5431/51497/7936/6917/6829	0.962861
R-HSA-167243	R-HSA-167243	Tat-mediated HIV elongation arrest and recovery	29	0.366195	0.962861	0.504726	0.775894	0.67285	2003	tags=24%, list=11%, signal=22%	5435/6749/5431/51497/7936/6917/6829	0.962861
R-HSA-210500	R-HSA-210500	Glutamate Neurotransmitter Release Cycle	24	0.380712	0.962115	0.499062	0.77529	0.672327	1796	tags=12%, list=10%, signal=11%	10550/6812/5864	0.962115
R-HSA-450282	R-HSA-450282	MAPK targets/ Nuclear events mediated by MAP kinases	30	0.360567	0.961369	0.496255	0.773176	0.670493	2611	tags=23%, list=14%, signal=20%	9261/5595/5519/1849/1385/466/4205	0.961369
R-HSA-68884	R-HSA-68884	Mitotic Telophase/Cytokinesis	13	0.431793	0.96053	0.520755	0.789828	0.684934	4780	tags=38%, list=25%, signal=29%	5885/8243/23047/23244/25836	0.96053
R-HSA-5362768	R-HSA-5362768	Hh mutants are degraded by ERAD	56	0.318407	0.9603	0.505208	0.775894	0.67285	4752	tags=43%, list=25%, signal=32%	5687/5695/5694/5683/5706/5701/6233/5693/5711/5705/10956/5685/84447/6400/27248/5709/10213/7316/5717/10197/5702/5689/5690/6469	0.9603
R-HSA-532668	R-HSA-532668	N-glycan trimming in the ER and Calnexin/Calreticulin cycle	31	-0.345109	-0.959282	0.507431	0.775894	0.67285	1172	tags=13%, list=6%, signal=12%	55768/11253/51009/9761	0.959282
R-HSA-392517	R-HSA-392517	Rap1 signalling	15	-0.409246	-0.957913	0.531381	0.796852	0.691025	3131	tags=33%, list=17%, signal=28%	5909/23108/10411/7529/10125	0.957913
R-HSA-9659379	R-HSA-9659379	Sensory processing of sound	72	-0.296379	-0.957402	0.528889	0.796852	0.691025	1986	tags=17%, list=11%, signal=15%	51168/259236/117532/83715/4647/124590/55584/27445/6844/6711/53904/6853	0.957402
R-HSA-3214841	R-HSA-3214841	PKMTs methylate histone lysines	61	-0.304958	-0.95722	0.556582	0.819221	0.710423	4039	tags=31%, list=21%, signal=25%	5929/84193/8350/8354/58508/8085/9739/8294/83852/79723/79813/8357/8364/8359/8355/8968/23067/387893/9869	0.95722
R-HSA-3238698	R-HSA-3238698	WNT ligand biogenesis and trafficking	26	-0.357372	-0.956728	0.525316	0.792853	0.687557	4100	tags=42%, list=22%, signal=33%	7478/7480/80326/7471/51384/7475/89780/9559/54361/51699/81029	0.956728
R-HSA-6802948	R-HSA-6802948	Signaling by high-kinase activity BRAF mutants	34	0.355318	0.956244	0.522989	0.790886	0.685851	4435	tags=38%, list=24%, signal=29%	5595/71/8844/7414/4140/5894/5037/5908/3690/60/369/3265/3845	0.956244
R-HSA-9683701	R-HSA-9683701	Translation of Structural Proteins	29	0.363541	0.955884	0.514178	0.782158	0.678283	5692	tags=52%, list=30%, signal=36%	2931/6233/6487/256435/6483/84875/7316/79668/2932/7341/5589/83666/10610/7329/27090	0.955884
R-HSA-8856825	R-HSA-8856825	Cargo recognition for clathrin-mediated endocytosis	103	0.294887	0.955679	0.566724	0.826131	0.716416	3013	tags=23%, list=16%, signal=20%	185/1129/1956/10254/6455/30011/3267/6845/2060/1173/58513/6233/1212/8322/3949/2873/2069/6453/26119/554/9146/7037/29979/160	0.955679
R-HSA-163125	R-HSA-163125	Post-translational modification: synthesis of GPI-anchored proteins	89	-0.28526	-0.95546	0.530752	0.796852	0.691025	3191	tags=20%, list=17%, signal=17%	53942/7007/1043/27076/23556/51299/2822/146183/353091/7070/54344/116372/2813/4062/8581/10942/683/5281	0.95546
R-HSA-8877330	R-HSA-8877330	RUNX1 and FOXP3 control the development of regulatory T lymphocytes (Tregs)	10	0.455087	0.955152	0.532039	0.796852	0.691025	2717	tags=40%, list=14%, signal=34%	865/861/4773/1378	0.955152
R-HSA-2428928	R-HSA-2428928	IRS-related events triggered by IGF1R	51	0.321472	0.954191	0.540107	0.804831	0.697944	1538	tags=12%, list=8%, signal=11%	9846/5295/2549/8817/2260/3479	0.954191
R-HSA-5620924	R-HSA-5620924	Intraflagellar transport	51	0.321376	0.953907	0.541889	0.805272	0.698327	4322	tags=31%, list=23%, signal=24%	55081/55764/7278/9371/150737/79659/200132/22920/28981/10382/11020/79989/26146/10383/83658/90410	0.953907
R-HSA-373755	R-HSA-373755	Semaphorin interactions	64	0.309821	0.953206	0.532977	0.797399	0.6915	3326	tags=22%, list=18%, signal=18%	80031/3985/10398/389/23365/9855/4627/3320/5062/5879/2534/9475/1809/1072	0.953206
R-HSA-5693532	R-HSA-5693532	DNA Double-Strand Break Repair	154	0.279224	0.952322	0.554313	0.817706	0.709109	1579	tags=10%, list=8%, signal=10%	6117/5531/7157/641/1017/10038/2138/5932/51720/6119/348654/80010/142/7486/9656/6233	0.952322
R-HSA-211733	R-HSA-211733	Regulation of activated PAK-2p34 by proteasome mediated degradation	50	0.322959	0.951864	0.541071	0.804831	0.697944	2665	tags=24%, list=14%, signal=21%	5687/5695/5694/5683/5706/5701/6233/5693/5711/5705/5062/5685	0.951864
R-HSA-6804758	R-HSA-6804758	Regulation of TP53 Activity through Acetylation	30	-0.346044	-0.951445	0.512821	0.780863	0.677159	2201	tags=20%, list=12%, signal=18%	27154/5300/29117/3622/23774/1107	0.951445
R-HSA-5654687	R-HSA-5654687	Downstream signaling of activated FGFR1	30	0.356643	0.950905	0.514981	0.782609	0.678674	1134	tags=13%, list=6%, signal=13%	5295/6464/2549/2260	0.950905
R-HSA-9013407	R-HSA-9013407	RHOH GTPase cycle	35	0.348824	0.95059	0.522814	0.790886	0.685851	3235	tags=37%, list=17%, signal=31%	2040/396/2631/857/55075/1629/4548/5062/114885/9475/7037/157769/6510	0.95059
R-HSA-399955	R-HSA-399955	SEMA3A-Plexin repulsion signaling by inhibiting Integrin adhesion	14	0.42176	0.950161	0.540643	0.804831	0.697944	2818	tags=21%, list=15%, signal=18%	9855/5879/2534	0.950161
R-HSA-977606	R-HSA-977606	Regulation of Complement cascade	44	0.335595	0.949433	0.54771	0.811343	0.703592	5286	tags=39%, list=28%, signal=28%	1604/715/728/629/1991/5627/1378/1191/3078/4179/713/966/3080/3075/716/1370/714	0.949433
R-HSA-442982	R-HSA-442982	Ras activation upon Ca2+ influx through NMDA receptor	20	0.388779	0.949273	0.530957	0.796852	0.691025	4792	tags=55%, list=25%, signal=41%	801/805/808/815/1739/817/1741/3265/3845/2902/88	0.949273
R-HSA-168255	R-HSA-168255	Influenza Infection	137	0.282048	0.948085	0.576797	0.83221	0.721687	2595	tags=23%, list=14%, signal=20%	2926/5435/6189/6165/5431/200916/9045/6156/6207/4928/53371/6210/142/6122/6233/23511/6123/6135/81929/3320/10762/3837/6152/6228/6169/3836/23225/116832/6158/11224/7040/6146	0.948085
R-HSA-73817	R-HSA-73817	Purine ribonucleoside monophosphate biosynthesis	11	0.448162	0.948059	0.529981	0.796852	0.691025	442	tags=18%, list=2%, signal=18%	3615/159	0.948059
R-HSA-1483191	R-HSA-1483191	Synthesis of PC	25	-0.358418	-0.94753	0.539615	0.804831	0.697944	643	tags=12%, list=3%, signal=12%	590/56910/10390	0.94753
R-HSA-1810476	R-HSA-1810476	RIP-mediated NFkB activation via ZBP1	17	-0.39234	-0.947432	0.52183	0.790682	0.685674	96	tags=12%, list=1%, signal=12%	1660/28511	0.947432
R-HSA-9660821	R-HSA-9660821	ADORA2B mediated anti-inflammatory cytokines production	125	-0.265768	-0.946788	0.572482	0.828692	0.718636	2730	tags=19%, list=14%, signal=17%	59350/116/5575/4158/122042/3973/4161/285601/1812/155/153/5734/10203/799/2784/2778/9038/2641/7252/122876/55970/9340/114/113	0.946788
R-HSA-1660514	R-HSA-1660514	Synthesis of PIPs at the Golgi membrane	18	0.398097	0.94644	0.523901	0.79149	0.686375	497	tags=11%, list=3%, signal=11%	200576/377	0.94644
R-HSA-3247509	R-HSA-3247509	Chromatin modifying enzymes	254	-0.248078	-0.945439	0.661932	0.86714	0.751979	3175	tags=19%, list=17%, signal=16%	58508/8085/5077/9739/8294/54934/85236/221613/83852/7404/79723/27154/79813/8841/8343/8357/8970/11240/8364/29943/8359/8349/8355/10524/8968/80314/23067/85235/55683/9112/79595/8336/51780/10943/387893/8344/6595/255626/84148/23028/9869/9682/5253/10629/23774/1107/317772	0.945439
R-HSA-4839726	R-HSA-4839726	Chromatin organization	254	-0.248078	-0.945439	0.661932	0.86714	0.751979	3175	tags=19%, list=17%, signal=16%	58508/8085/5077/9739/8294/54934/85236/221613/83852/7404/79723/27154/79813/8841/8343/8357/8970/11240/8364/29943/8359/8349/8355/10524/8968/80314/23067/85235/55683/9112/79595/8336/51780/10943/387893/8344/6595/255626/84148/23028/9869/9682/5253/10629/23774/1107/317772	0.945439
R-HSA-381426	R-HSA-381426	Regulation of Insulin-like Growth Factor (IGF) transport and uptake by Insulin-like Growth Factor Binding Proteins (IGFBPs)	121	-0.265274	-0.945377	0.581509	0.835209	0.724288	1819	tags=12%, list=10%, signal=11%	3698/348/401138/5624/375056/4313/1511/2147/2153/3816/2200/1758/91851/338	0.945377
R-HSA-8939902	R-HSA-8939902	Regulation of RUNX2 expression and activity	73	0.30428	0.945097	0.56036	0.823213	0.713885	4109	tags=32%, list=22%, signal=25%	133522/9978/5687/5695/865/5694/5683/5706/5701/6233/5693/5711/5705/5685/2101/11059/59269/6772/5709/10213/7316/5717/10197	0.945097
R-HSA-202733	R-HSA-202733	Cell surface interactions at the vascular wall	132	-0.264037	-0.944479	0.594937	0.847094	0.734594	2351	tags=15%, list=12%, signal=13%	10461/23428/2734/120425/56301/2207/5624/8793/7441/682/1278/5672/2147/83692/5669/4099/3685/83953/9046/338	0.944479
R-HSA-418594	R-HSA-418594	G alpha (i) signalling events	301	-0.242482	-0.944042	0.676712	0.86714	0.751979	2246	tags=14%, list=12%, signal=12%	5660/6754/6003/431704/84539/1815/1237/83756/10803/9170/5578/1902/2913/5516/3355/2784/5321/53637/2841/2920/353299/1232/80834/2778/9283/3710/6750/259287/818/150/2914/55970/129521/5153/114/4887/113/4889/2847/3352/8787	0.944042
R-HSA-3295583	R-HSA-3295583	TRP channels	27	-0.35188	-0.94394	0.531646	0.796852	0.691025	5130	tags=41%, list=27%, signal=30%	54822/55283/56302/54795/79054/7224/55503/7223/57113/80036/29850	0.94394
R-HSA-3214847	R-HSA-3214847	HATs acetylate histones	127	-0.264647	-0.943218	0.6025	0.850329	0.7374	3158	tags=21%, list=17%, signal=18%	5077/8294/54934/85236/221613/27154/8343/8357/8970/8364/8359/8349/8355/10524/8968/80314/85235/55683/79595/8336/10943/8344/255626/84148/10629/23774/317772	0.943218
R-HSA-1474244	R-HSA-1474244	Extracellular matrix organization	286	-0.244712	-0.942883	0.683761	0.86714	0.751979	1906	tags=13%, list=10%, signal=11%	11131/5578/375790/8425/1299/3918/27302/92291/222663/4060/50509/1297/4313/1308/80274/682/1278/1289/147968/1281/1287/1511/1286/50859/63827/84290/1834/10491/4320/2200/3685/164656/4239/1758/650/84034	0.942883
R-HSA-73929	R-HSA-73929	Base-Excision Repair, AP Site Formation	54	-0.309903	-0.942621	0.568396	0.826131	0.716416	3128	tags=20%, list=17%, signal=17%	8294/85236/8343/8970/8364/8359/8349/8344/255626/7374/8290	0.942621
R-HSA-977225	R-HSA-977225	Amyloid fiber formation	96	-0.276741	-0.94252	0.589744	0.841977	0.730157	3199	tags=22%, list=17%, signal=18%	567/4057/23555/8294/85236/325/8343/8357/8970/5071/8364/348/8359/8349/8355/8968/6653/51107/8344/255626/10098	0.94252
R-HSA-9696270	R-HSA-9696270	RND2 GTPase cycle	42	0.335034	0.941694	0.548077	0.811343	0.703592	2877	tags=29%, list=15%, signal=24%	9352/7126/5295/55227/23074/9231/857/2802/5783/667/7037/1969	0.941694
R-HSA-72695	R-HSA-72695	Formation of the ternary complex, and subsequently, the 43S complex	46	0.328729	0.941176	0.567416	0.826131	0.716416	1579	tags=17%, list=8%, signal=16%	10480/27335/1964/8662/6189/6207/6210/6233	0.941176
R-HSA-9696273	R-HSA-9696273	RND1 GTPase cycle	40	0.338351	0.940939	0.564961	0.826131	0.716416	2877	tags=28%, list=15%, signal=23%	9352/5295/2319/9231/857/1832/5783/667/7037/1362/1969	0.940939
R-HSA-163685	R-HSA-163685	Integration of energy metabolism	104	0.289519	0.940398	0.602076	0.850329	0.7374	3307	tags=22%, list=18%, signal=18%	948/79602/2783/10768/6812/9370/2782/3745/111/32/5519/2769/784/783/7086/5563/107/5573/6833/5577/2770/9630/57105	0.940398
R-HSA-5610780	R-HSA-5610780	Degradation of GLI1 by the proteasome	60	0.308405	0.939894	0.547069	0.811343	0.703592	1698	tags=17%, list=9%, signal=15%	9978/5687/5695/5694/5683/5706/5701/6233/5693/5711	0.939894
R-HSA-69306	R-HSA-69306	DNA Replication	174	0.271572	0.939874	0.597464	0.847094	0.734594	3229	tags=20%, list=17%, signal=17%	6117/8353/1017/9978/5687/5695/5000/5694/246184/5683/6119/51529/5706/5701/6233/4173/5693/5711/57804/25906/3837/3836/5705/3021/3014/4999/5685/8331/5985/23594/29945/5557/5422/5111/8335	0.939874
R-HSA-8856828	R-HSA-8856828	Clathrin-mediated endocytosis	141	0.278964	0.939555	0.597111	0.847094	0.734594	2263	tags=18%, list=12%, signal=16%	185/1129/1956/54874/71/10254/55738/6455/30011/3267/6845/2060/1173/58513/10094/6233/10096/51429/1212/8322/3949/2873/2069/6453/26119	0.939555
R-HSA-975578	R-HSA-975578	Reactions specific to the complex N-glycan synthesis pathway	10	-0.44421	-0.939321	0.564682	0.826131	0.716416	2549	tags=30%, list=14%, signal=26%	64377/2525/2530	0.939321
R-HSA-140875	R-HSA-140875	Common Pathway of Fibrin Clot Formation	21	0.382402	0.937903	0.559701	0.823028	0.713725	2810	tags=33%, list=15%, signal=28%	5270/2162/2159/2157/3053/5627/57126	0.937903
R-HSA-1660516	R-HSA-1660516	Synthesis of PIPs at the early endosome membrane	16	0.405064	0.936129	0.54023	0.804831	0.697944	2089	tags=25%, list=11%, signal=22%	200576/54545/4534/22876	0.936129
R-HSA-525793	R-HSA-525793	Myogenesis	28	0.357889	0.93536	0.554493	0.817706	0.709109	4182	tags=39%, list=22%, signal=31%	50937/1499/4756/4205/9043/4209/4917/25/6925/5608/1432	0.93536
R-HSA-1236978	R-HSA-1236978	Cross-presentation of soluble exogenous antigens (endosomes)	48	0.322086	0.935286	0.575318	0.830955	0.720599	2665	tags=23%, list=14%, signal=20%	5687/5695/5694/5683/4360/5706/5701/5693/5711/5705/5685	0.935286
R-HSA-72165	R-HSA-72165	mRNA Splicing - Minor Pathway	50	0.317169	0.934801	0.573214	0.828692	0.718636	3185	tags=22%, list=17%, signal=18%	79622/9416/6637/5435/5431/6636/23451/85437/10992/22916/5438	0.934801
R-HSA-174154	R-HSA-174154	APC/C:Cdc20 mediated degradation of Securin	68	0.301851	0.934146	0.583184	0.836498	0.725406	4109	tags=31%, list=22%, signal=24%	5687/5695/5694/246184/5683/51529/5706/5701/6233/5693/5711/25906/5705/5685/29945/64682/5709/10213/7316/5717/10197	0.934146
R-HSA-8866910	R-HSA-8866910	TFAP2 (AP-2) family regulates transcription of growth factors and their receptors	12	0.42987	0.933851	0.561538	0.824159	0.714706	626	tags=8%, list=3%, signal=8%	1956	0.933851
R-HSA-211000	R-HSA-211000	Gene Silencing by RNA	118	0.283183	0.93323	0.605753	0.850955	0.737943	2450	tags=17%, list=13%, signal=15%	8353/56165/27327/5435/23112/57510/5431/4928/53371/23405/27161/23511/201164/81929/3320/10762/29102/23225/3021/3014	0.93323
R-HSA-194002	R-HSA-194002	Glucocorticoid biosynthesis	10	0.443925	0.931725	0.572816	0.828692	0.718636	428	tags=10%, list=2%, signal=10%	3290	0.931725
R-HSA-195253	R-HSA-195253	Degradation of beta-catenin by the destruction complex	82	0.29508	0.930856	0.596745	0.847094	0.734594	2222	tags=18%, list=12%, signal=16%	9978/5687/5695/1499/5694/5683/5519/5706/7090/5701/6233/5693/5711/5529/5705	0.930856
R-HSA-1296072	R-HSA-1296072	Voltage gated Potassium channels	43	-0.310307	-0.930579	0.551148	0.814328	0.70618	3208	tags=21%, list=17%, signal=17%	3746/3744/3754/3748/3749/90134/169522/27133/3787	0.930579
R-HSA-5668541	R-HSA-5668541	TNFR2 non-canonical NF-kB pathway	96	-0.272537	-0.928204	0.629371	0.86336	0.7487	2667	tags=21%, list=14%, signal=18%	5710/8744/5707/9966/7186/5704/51330/5698/143471/10673/3604/5682/7124/356/5688/8600/115650/5718/128178/8792	0.928204
R-HSA-176412	R-HSA-176412	Phosphorylation of the APC/C	20	-0.368926	-0.92793	0.556503	0.819221	0.710423	2131	tags=20%, list=11%, signal=18%	983/8881/891/996	0.92793
R-HSA-9645723	R-HSA-9645723	Diseases of programmed cell death	88	-0.276531	-0.926826	0.628378	0.86336	0.7487	3128	tags=19%, list=17%, signal=16%	8294/8851/85236/8343/8357/7186/8970/8364/8359/8349/8355/8968/356/8344/84290/255626/1029	0.926826
R-HSA-69473	R-HSA-69473	G2/M DNA damage checkpoint	86	0.293199	0.925342	0.607985	0.852615	0.739383	1676	tags=13%, list=9%, signal=12%	6117/7157/641/7533/5932/51720/6119/80010/7486/9656/10971	0.925342
R-HSA-881907	R-HSA-881907	Gastrin-CREB signalling pathway via PKC and MAPK	17	-0.383157	-0.925257	0.565489	0.826131	0.716416	23	tags=12%, list=0%, signal=12%	5578/6196	0.925257
R-HSA-162587	R-HSA-162587	HIV Life Cycle	139	0.27465	0.924804	0.641357	0.867124	0.751964	4111	tags=29%, list=22%, signal=23%	6881/5435/137492/6749/5431/902/51497/4928/2958/7936/53371/6884/2961/6233/23511/6917/81929/6829/10762/4836/5905/3836/23225/6875/2965/6878/2957/3159/22916/5438/9631/5902/55048/11097/7316/2962/8178/8731/404672/9818	0.924804
R-HSA-5358351	R-HSA-5358351	Signaling by Hedgehog	147	0.273316	0.924537	0.636656	0.864553	0.749735	2934	tags=20%, list=16%, signal=17%	8405/9978/5687/50937/5695/55081/5694/5683/2737/55764/64750/7278/111/23322/5706/5701/6233/5693/5711/5034/79659/5705/107/10956/5573/5685/55733/84447/5577/10382	0.924537
R-HSA-9014325	R-HSA-9014325	TICAM1,TRAF6-dependent induction of TAK1 complex	10	0.440477	0.924489	0.580583	0.834923	0.72404	6563	tags=60%, list=35%, signal=39%	6233/23118/7316/257397/6885/7314	0.924489
R-HSA-156590	R-HSA-156590	Glutathione conjugation	31	0.344708	0.922315	0.570621	0.828045	0.718075	4198	tags=35%, list=22%, signal=28%	2098/4259/4258/373156/27306/2730/9446/2941/79017/55748/2947	0.922315
R-HSA-5610783	R-HSA-5610783	Degradation of GLI2 by the proteasome	60	0.302113	0.920717	0.577265	0.83221	0.721687	4745	tags=37%, list=25%, signal=28%	9978/5687/5695/5694/5683/5706/5701/6233/5693/5711/5705/5685/5709/10213/5568/7316/5717/10197/5702/2932/5689/5690	0.920717
R-HSA-917729	R-HSA-917729	Endosomal Sorting Complex Required For Transport (ESCRT)	29	-0.335586	-0.919978	0.566596	0.826131	0.716416	1040	tags=10%, list=6%, signal=10%	8027/51534/93343	0.919978
R-HSA-190373	R-HSA-190373	FGFR1c ligand binding and activation	12	0.42338	0.919753	0.580769	0.834923	0.72404	1134	tags=17%, list=6%, signal=16%	3730/2260	0.919753
R-HSA-5654738	R-HSA-5654738	Signaling by FGFR2	70	0.295195	0.918591	0.611408	0.854879	0.741346	1032	tags=13%, list=5%, signal=12%	5295/6464/5595/3185/5725/5435/2549/5431/8817	0.918591
R-HSA-4641265	R-HSA-4641265	Repression of WNT target genes	12	-0.418135	-0.918588	0.585062	0.837974	0.726686	3790	tags=42%, list=20%, signal=33%	7088/6932/83439/7089/1487	0.918588
R-HSA-5205647	R-HSA-5205647	Mitophagy	24	0.363229	0.917933	0.58349	0.836498	0.725406	3935	tags=42%, list=21%, signal=33%	56993/9868/6233/1459/139341/1460/7416/10452/7316/9140	0.917933
R-HSA-198753	R-HSA-198753	ERK/MAPK targets	21	-0.362628	-0.917746	0.56867	0.826131	0.716416	2231	tags=14%, list=12%, signal=13%	1845/5516/6196	0.917746
R-HSA-75815	R-HSA-75815	Ubiquitin-dependent degradation of Cyclin D	52	0.308678	0.917369	0.604938	0.850955	0.737943	4745	tags=38%, list=25%, signal=29%	5687/5695/5694/5683/5706/5701/6233/5693/5711/5705/5685/5709/10213/7316/5717/10197/5702/2932/5689/5690	0.917369
R-HSA-418555	R-HSA-418555	G alpha (s) signalling events	147	0.2709	0.916363	0.654341	0.86714	0.751979	3100	tags=19%, list=16%, signal=16%	5150/6464/5151/7433/5745/2783/5739/117/3274/2870/2782/111/2773/10846/10267/151306/5144/8622/3678/107/4157/5573/554/5577/796/2852/2770/5729	0.916363
R-HSA-211859	R-HSA-211859	Biological oxidations	191	0.262184	0.91564	0.675591	0.86714	0.751979	2674	tags=15%, list=14%, signal=13%	64757/5447/1545/2098/5740/4837/1580/1836/4259/128/4258/2230/373156/8574/1544/7358/116285/66002/27306/134147/84532/1727/2730/9061/29104/4548/2052/54928/9446	0.91564
R-HSA-2160916	R-HSA-2160916	Hyaluronan uptake and degradation	11	0.432338	0.914586	0.572534	0.828692	0.718636	3995	tags=45%, list=21%, signal=36%	3373/960/10894/3074/6548	0.914586
R-HSA-69563	R-HSA-69563	p53-Dependent G1 DNA Damage Response	66	0.297316	0.913618	0.629234	0.86336	0.7487	1698	tags=17%, list=9%, signal=15%	7157/1017/5687/5695/5694/5683/5706/5701/6233/5693/5711	0.913618
R-HSA-69580	R-HSA-69580	p53-Dependent G1/S DNA damage checkpoint	66	0.297316	0.913618	0.629234	0.86336	0.7487	1698	tags=17%, list=9%, signal=15%	7157/1017/5687/5695/5694/5683/5706/5701/6233/5693/5711	0.913618
R-HSA-9734009	R-HSA-9734009	Defective Intrinsic Pathway for Apoptosis	25	-0.345563	-0.913547	0.586724	0.839072	0.727638	1311	tags=12%, list=7%, signal=11%	356/84290/1029	0.913547
R-HSA-8941326	R-HSA-8941326	RUNX2 regulates bone development	30	0.342595	0.91345	0.578652	0.833431	0.722746	1528	tags=23%, list=8%, signal=21%	3280/5595/865/2737/4094/23493/25925	0.91345
R-HSA-69615	R-HSA-69615	G1/S DNA Damage Checkpoints	68	0.294645	0.911846	0.629696	0.86336	0.7487	1698	tags=16%, list=9%, signal=15%	7157/1017/5687/5695/5694/5683/5706/5701/6233/5693/5711	0.911846
R-HSA-210744	R-HSA-210744	Regulation of gene expression in late stage (branching morphogenesis) pancreatic bud precursor cells	14	0.404479	0.91123	0.591682	0.843544	0.731516	2753	tags=29%, list=15%, signal=24%	3280/22938/8850/3175	0.91123
R-HSA-425397	R-HSA-425397	Transport of vitamins, nucleosides, and related molecules	42	0.323839	0.910227	0.609615	0.853351	0.740021	792	tags=10%, list=4%, signal=9%	6578/3177/291/2030	0.910227
R-HSA-1250342	R-HSA-1250342	PI3K events in ERBB4 signaling	10	0.433529	0.909905	0.596117	0.847094	0.734594	3117	tags=30%, list=17%, signal=25%	5295/2069/2066	0.909905
R-HSA-6807505	R-HSA-6807505	RNA polymerase II transcribes snRNA genes	72	-0.280974	-0.907637	0.644444	0.86714	0.751979	865	tags=8%, list=5%, signal=8%	80237/29101/84524/92105/6621/5440	0.907637
R-HSA-1912420	R-HSA-1912420	Pre-NOTCH Processing in Golgi	17	0.388323	0.907185	0.568138	0.826131	0.716416	1886	tags=24%, list=10%, signal=21%	10959/10402/6487/488	0.907185
R-HSA-5654741	R-HSA-5654741	Signaling by FGFR3	37	-0.316308	-0.906844	0.600858	0.850329	0.7374	1764	tags=16%, list=9%, signal=15%	8823/5516/8822/8569/2591/2261	0.906844
R-HSA-5668914	R-HSA-5668914	Diseases of metabolism	239	-0.238251	-0.905378	0.755556	0.880077	0.763197	2793	tags=21%, list=15%, signal=18%	727897/3073/1589/191/5549/4128/4669/10675/10020/4143/2232/2542/9420/11173/2990/5199/2328/26229/4158/2998/138050/5476/3417/8908/375790/3938/2694/4060/140453/6448/54344/56603/56913/9526/2548/11253/81792/3425/199857/6439/326625/63827/339366/2720/4589/11081/170689/2591/22934/56052	0.905378
R-HSA-400685	R-HSA-400685	Sema4D in semaphorin signaling	25	0.354445	0.9052	0.586916	0.839072	0.727638	2831	tags=28%, list=15%, signal=24%	3985/10398/389/23365/4627/5879/9475	0.9052
R-HSA-418890	R-HSA-418890	Role of second messengers in netrin-1 signaling	10	-0.42805	-0.905149	0.605749	0.850955	0.737943	1214	tags=50%, list=6%, signal=47%	1630/5335/7224/7223/57113	0.905149
R-HSA-73614	R-HSA-73614	Pyrimidine salvage	10	0.431247	0.905115	0.598058	0.847158	0.73465	2041	tags=30%, list=11%, signal=27%	7378/7083/7371	0.905115
R-HSA-2142753	R-HSA-2142753	Arachidonic acid metabolism	57	-0.291038	-0.904823	0.629032	0.86336	0.7487	1696	tags=19%, list=9%, signal=18%	246/1800/2879/5321/158584/1543/8644/241/2876/80142/5444	0.904823
R-HSA-9687136	R-HSA-9687136	Aberrant regulation of mitotic exit in cancer due to RB1 defects	20	-0.359476	-0.90416	0.597015	0.847094	0.734594	383	tags=15%, list=2%, signal=15%	8881/5925/996	0.90416
R-HSA-73856	R-HSA-73856	RNA Polymerase II Transcription Termination	63	0.295108	0.904099	0.633929	0.86336	0.7487	4412	tags=30%, list=23%, signal=23%	6637/9295/29894/26097/9984/6636/8189/9785/22794/11338/10914/22916/55339/7307/10250/7884/10921/11052/6634	0.904099
R-HSA-76009	R-HSA-76009	Platelet Aggregation (Plug Formation)	38	-0.312069	-0.902578	0.611814	0.854879	0.741346	3392	tags=24%, list=18%, signal=19%	6714/1277/7066/10411/1278/2147/1445/150/10125	0.902578
R-HSA-5654726	R-HSA-5654726	Negative regulation of FGFR1 signaling	31	-0.324145	-0.901008	0.609342	0.853351	0.740021	2137	tags=19%, list=11%, signal=17%	27006/2255/5516/9365/8822/8569	0.901008
R-HSA-2029482	R-HSA-2029482	Regulation of actin dynamics for phagocytic cup formation	59	-0.287444	-0.900206	0.632653	0.86336	0.7487	823	tags=8%, list=4%, signal=8%	8976/4620/2212/4651/7409	0.900206
R-HSA-844456	R-HSA-844456	The NLRP3 inflammasome	16	0.389405	0.899938	0.590038	0.841977	0.730157	4373	tags=38%, list=23%, signal=29%	5970/24145/3162/4791/4790/351	0.899938
R-HSA-9694676	R-HSA-9694676	Translation of Replicase and Assembly of the Replication Transcription Complex	12	-0.409628	-0.899899	0.616183	0.857104	0.743276	2431	tags=50%, list=13%, signal=44%	128866/79643/92421/30849/7405/5289	0.899899
R-HSA-191859	R-HSA-191859	snRNP Assembly	49	0.308045	0.899851	0.629091	0.86336	0.7487	2564	tags=24%, list=14%, signal=21%	6637/4928/53371/10419/79760/23511/81929/10762/51808/23225/6636/79084	0.899851
R-HSA-194441	R-HSA-194441	Metabolism of non-coding RNA	49	0.308045	0.899851	0.629091	0.86336	0.7487	2564	tags=24%, list=14%, signal=21%	6637/4928/53371/10419/79760/23511/81929/10762/51808/23225/6636/79084	0.899851
R-HSA-1251985	R-HSA-1251985	Nuclear signaling by ERBB4	32	-0.321298	-0.89916	0.618026	0.858894	0.744828	1851	tags=22%, list=10%, signal=20%	10718/6714/145957/348/3084/51107/3925	0.89916
R-HSA-75067	R-HSA-75067	Processing of Capped Intronless Pre-mRNA	28	0.343981	0.89901	0.604207	0.850955	0.737943	4412	tags=36%, list=23%, signal=27%	6637/29894/6636/8189/10914/22916/55339/7884/11052/6634	0.89901
R-HSA-9679504	R-HSA-9679504	Translation of Replicase and Assembly of the Replication Transcription Complex	11	-0.415593	-0.897788	0.602062	0.850329	0.7374	2431	tags=55%, list=13%, signal=48%	128866/79643/92421/30849/7405/5289	0.897788
R-HSA-8936459	R-HSA-8936459	RUNX1 regulates genes involved in megakaryocyte differentiation and platelet function	82	0.284445	0.897309	0.650995	0.86714	0.751979	2897	tags=18%, list=15%, signal=16%	8353/27327/7057/865/23112/10398/8013/861/3021/3014/4778/8850/9070/55170/8331	0.897309
R-HSA-177504	R-HSA-177504	Retrograde neurotrophin signalling	13	-0.401377	-0.896726	0.620763	0.86185	0.747391	1923	tags=38%, list=10%, signal=35%	6456/10126/26052/163/4914	0.896726
R-HSA-5654689	R-HSA-5654689	PI-3K cascade:FGFR1	21	0.36557	0.896622	0.621269	0.86185	0.747391	1134	tags=14%, list=6%, signal=13%	5295/2549/2260	0.896622
R-HSA-73884	R-HSA-73884	Base Excision Repair	82	0.283854	0.895444	0.652803	0.86714	0.751979	3683	tags=26%, list=20%, signal=21%	6117/10038/54386/6119/142/26277/57804/3980/8930/7014/6996/3014/8331/5985/65057/5111/8335/4913/4968/5423/8345	0.895444
R-HSA-76066	R-HSA-76066	RNA Polymerase III Transcription Initiation From Type 2 Promoter	27	-0.333334	-0.89419	0.626582	0.86336	0.7487	2168	tags=30%, list=11%, signal=26%	2975/55814/5437/9330/51082/11128/9328/5440	0.89419
R-HSA-176033	R-HSA-176033	Interactions of Vpr with host cellular proteins	34	0.331987	0.893454	0.6341	0.86336	0.7487	2259	tags=24%, list=12%, signal=21%	291/4928/53371/23511/81929/10762/3836/23225	0.893454
R-HSA-190242	R-HSA-190242	FGFR1 ligand binding and activation	16	-0.376537	-0.892805	0.60625	0.850955	0.737943	2137	tags=25%, list=11%, signal=22%	27006/2255/9365/8822	0.892805
R-HSA-201681	R-HSA-201681	TCF dependent signaling in response to WNT	213	0.252855	0.89265	0.740625	0.878783	0.762075	2274	tags=17%, list=12%, signal=15%	8353/4609/6422/55366/9978/5687/5695/1499/5694/5683/64750/207/56998/123169/54894/5519/81847/8395/5706/7090/5701/6233/1459/5693/5711/857/27123/343637/7015/5529/1460/8322/7534/1455/5705/3021	0.89265
R-HSA-901032	R-HSA-901032	ER Quality Control Compartment (ERQC)	18	0.375022	0.89158	0.604207	0.850955	0.737943	4357	tags=50%, list=23%, signal=38%	55757/6233/10956/84447/6400/7316/10299/9695/267	0.89158
R-HSA-1169408	R-HSA-1169408	ISG15 antiviral mechanism	68	0.288028	0.89137	0.676208	0.86714	0.751979	3878	tags=29%, list=21%, signal=23%	3434/5595/8672/4928/53371/1974/6233/23511/81929/10762/3837/3836/23225/9246/51191/5495/6772/9631/11097/7316	0.89137
R-HSA-196741	R-HSA-196741	Cobalamin (Cbl, vitamin B12) transport and metabolism	19	0.365719	0.890998	0.613936	0.856294	0.742573	2917	tags=32%, list=15%, signal=27%	4594/25974/26119/4548/6947/27249	0.890998
R-HSA-5654719	R-HSA-5654719	SHC-mediated cascade:FGFR4	19	0.365367	0.890141	0.613936	0.856294	0.742573	5577	tags=58%, list=30%, signal=41%	6464/8817/9965/8074/3265/3845/2885/2246/6654/152831/26281	0.890141
R-HSA-69601	R-HSA-69601	Ubiquitin Mediated Degradation of Phosphorylated Cdc25A	52	0.299335	0.889605	0.666667	0.86714	0.751979	1698	tags=17%, list=9%, signal=16%	5687/5695/5694/5683/5706/5701/6233/5693/5711	0.889605
R-HSA-69610	R-HSA-69610	p53-Independent DNA Damage Response	52	0.299335	0.889605	0.666667	0.86714	0.751979	1698	tags=17%, list=9%, signal=16%	5687/5695/5694/5683/5706/5701/6233/5693/5711	0.889605
R-HSA-69613	R-HSA-69613	p53-Independent G1/S DNA damage checkpoint	52	0.299335	0.889605	0.666667	0.86714	0.751979	1698	tags=17%, list=9%, signal=16%	5687/5695/5694/5683/5706/5701/6233/5693/5711	0.889605
R-HSA-176408	R-HSA-176408	Regulation of APC/C activators between G1/S and early anaphase	80	0.281531	0.888718	0.666667	0.86714	0.751979	2222	tags=18%, list=12%, signal=16%	1017/5687/5695/5694/246184/5683/51529/5706/5701/6233/5693/5711/25906/5705	0.888718
R-HSA-180534	R-HSA-180534	Vpu mediated degradation of CD4	52	0.298915	0.888355	0.66843	0.86714	0.751979	1698	tags=17%, list=9%, signal=16%	5687/5695/5694/5683/5706/5701/6233/5693/5711	0.888355
R-HSA-193368	R-HSA-193368	Synthesis of bile acids and bile salts via 7alpha-hydroxycholesterol	23	0.356186	0.887314	0.632576	0.86336	0.7487	1198	tags=13%, list=6%, signal=12%	5740/6342/3295	0.887314
R-HSA-9772572	R-HSA-9772572	Early SARS-CoV-2 Infection Events	35	-0.31159	-0.886911	0.628151	0.86336	0.7487	5990	tags=40%, list=32%, signal=27%	128866/221914/79643/7428/26762/2262/92421/3339/1514/30849/7405/5289/375790/5925	0.886911
R-HSA-1169091	R-HSA-1169091	Activation of NF-kappaB in B cells	67	0.287295	0.88682	0.685152	0.86714	0.751979	5152	tags=39%, list=27%, signal=28%	5970/5687/5695/5694/5683/5706/5701/6233/5693/5711/5705/5685/23291/5709/10213/4790/7316/5717/10197/5702/5689/8915/5690/5699/3551/5966	0.88682
R-HSA-2029480	R-HSA-2029480	Fcgamma receptor (FCGR) dependent phagocytosis	84	0.281572	0.885768	0.686703	0.86714	0.751979	4642	tags=36%, list=25%, signal=27%	5295/10768/10458/5595/71/10094/9844/10096/4627/3320/4067/5879/1793/2534/84513/4690/1072/10006/4771/8936/5337/7525/25/60/4644/10810/2268/7456/26999/2885	0.885768
R-HSA-216083	R-HSA-216083	Integrin cell surface interactions	82	-0.267724	-0.884865	0.701559	0.86752	0.752308	1850	tags=16%, list=10%, signal=14%	375790/1299/4060/50509/1297/682/1278/1289/1281/1287/1286/2200/3685	0.884865
R-HSA-5619102	R-HSA-5619102	SLC transporter disorders	96	0.274246	0.884645	0.69459	0.86714	0.751979	2259	tags=14%, list=12%, signal=12%	1356/6578/6523/1836/6520/4928/53371/3098/23511/6575/81929/10762/23225	0.884645
R-HSA-196071	R-HSA-196071	Metabolism of steroid hormones	34	0.328677	0.884547	0.651341	0.86714	0.751979	1621	tags=9%, list=9%, signal=8%	3290/2230/83930	0.884547
R-HSA-168325	R-HSA-168325	Viral Messenger RNA Synthesis	41	-0.299283	-0.883796	0.660455	0.86714	0.751979	808	tags=12%, list=4%, signal=12%	8480/79023/8021/23279/5440	0.883796
R-HSA-446193	R-HSA-446193	Biosynthesis of the N-glycan precursor (dolichol lipid-linked oligosaccharide, LLO) and transfer to a nascent protein	74	0.283379	0.883436	0.691892	0.86714	0.751979	3868	tags=35%, list=21%, signal=28%	30815/2762/7264/10402/8869/6487/338596/4597/116150/85365/5373/8818/5238/256435/55577/10195/79053/6483/6675/6489/2673/29929/8813/29906/5973/79796	0.883436
R-HSA-77387	R-HSA-77387	Insulin receptor recycling	24	0.34949	0.883211	0.636023	0.864453	0.749648	6539	tags=50%, list=35%, signal=33%	3643/526/23545/51382/8992/10312/245973/527/155066/9550/525/90423	0.883211
R-HSA-5173105	R-HSA-5173105	O-linked glycosylation	107	0.26989	0.882772	0.717949	0.873863	0.757809	2431	tags=13%, list=13%, signal=11%	56999/9334/7057/2590/7058/55901/9507/6487/9510/1605/84002/256435/63917/9331	0.882772
R-HSA-373752	R-HSA-373752	Netrin-1 signaling	49	-0.289532	-0.882293	0.668142	0.86714	0.751979	1214	tags=12%, list=6%, signal=11%	7223/57113/8976/5603/6091/4651	0.882293
R-HSA-5654704	R-HSA-5654704	SHC-mediated cascade:FGFR3	17	-0.365151	-0.881777	0.632017	0.86336	0.7487	1764	tags=18%, list=9%, signal=16%	8823/8822/2261	0.881777
R-HSA-9753281	R-HSA-9753281	Paracetamol ADME	20	-0.350471	-0.881511	0.637527	0.864975	0.750101	782	tags=30%, list=4%, signal=29%	2952/1244/4363/1571/2686/6822	0.881511
R-HSA-68867	R-HSA-68867	Assembly of the pre-replicative complex	129	0.263558	0.88139	0.715461	0.873863	0.757809	4187	tags=28%, list=22%, signal=22%	8353/5687/5695/5000/5694/246184/5683/51529/5706/5701/6233/4173/5693/5711/25906/3837/3836/5705/3021/3014/4999/5685/8331/23594/29945/8335/81620/64682/5709/8345/10213/7316/8339/5717/10197/4174	0.88139
R-HSA-202433	R-HSA-202433	Generation of second messenger molecules	28	-0.32551	-0.880864	0.645094	0.86714	0.751979	5577	tags=46%, list=30%, signal=33%	3113/917/919/915/3117/5335/9398/27040/9402/3702/7535/3120/55740	0.880864
R-HSA-5576893	R-HSA-5576893	Phase 2 - plateau phase	13	0.395657	0.880146	0.628302	0.86336	0.7487	2113	tags=23%, list=11%, signal=21%	782/783/10142	0.880146
R-HSA-420092	R-HSA-420092	Glucagon-type ligand receptors	31	0.328749	0.879616	0.644068	0.86714	0.751979	944	tags=13%, list=5%, signal=12%	7433/2783/117/2782	0.879616
R-HSA-400042	R-HSA-400042	Adrenaline,noradrenaline inhibits insulin secretion	27	0.338257	0.879355	0.625	0.86336	0.7487	1783	tags=19%, list=9%, signal=17%	2783/2782/111/784/783	0.879355
R-HSA-192105	R-HSA-192105	Synthesis of bile acids and bile salts	33	0.325877	0.878994	0.659813	0.86714	0.751979	2253	tags=15%, list=12%, signal=13%	5740/6342/3295/9023/114880	0.878994
R-HSA-2559586	R-HSA-2559586	DNA Damage/Telomere Stress Induced Senescence	71	0.282223	0.878477	0.705882	0.867741	0.752499	3229	tags=23%, list=17%, signal=19%	7157/1017/25842/3024/3008/54386/7290/26277/29855/7014/3014/1027/8331/65057/3159/8335	0.878477
R-HSA-4570464	R-HSA-4570464	SUMOylation of RNA binding proteins	41	0.312947	0.878041	0.67052	0.86714	0.751979	2259	tags=22%, list=12%, signal=19%	22955/1912/4928/51602/53371/23511/81929/10762/23225	0.878041
R-HSA-167169	R-HSA-167169	HIV Transcription Elongation	40	0.315592	0.877648	0.683071	0.86714	0.751979	4928	tags=45%, list=26%, signal=33%	5435/6749/5431/902/51497/7936/6917/6829/2965/22916/5438/2962/8178/404672/6921/11198/6923/2968	0.877648
R-HSA-167200	R-HSA-167200	Formation of HIV-1 elongation complex containing HIV-1 Tat	40	0.315592	0.877648	0.683071	0.86714	0.751979	4928	tags=45%, list=26%, signal=33%	5435/6749/5431/902/51497/7936/6917/6829/2965/22916/5438/2962/8178/404672/6921/11198/6923/2968	0.877648
R-HSA-167246	R-HSA-167246	Tat-mediated elongation of the HIV-1 transcript	40	0.315592	0.877648	0.683071	0.86714	0.751979	4928	tags=45%, list=26%, signal=33%	5435/6749/5431/902/51497/7936/6917/6829/2965/22916/5438/2962/8178/404672/6921/11198/6923/2968	0.877648
R-HSA-170968	R-HSA-170968	Frs2-mediated activation	11	-0.406189	-0.877473	0.635052	0.863894	0.749164	1904	tags=27%, list=10%, signal=25%	5605/4914/7529	0.877473
R-HSA-9013508	R-HSA-9013508	NOTCH3 Intracellular Domain Regulates Transcription	24	0.347201	0.877426	0.652908	0.86714	0.751979	3487	tags=25%, list=18%, signal=20%	3280/23493/22938/5087/8850/6772	0.877426
R-HSA-8862803	R-HSA-8862803	Deregulated CDK5 triggers multiple neurodegenerative pathways in Alzheimer's disease models	22	-0.34607	-0.877371	0.61588	0.857104	0.743276	1311	tags=14%, list=7%, signal=13%	8851/356/84290	0.877371
R-HSA-8863678	R-HSA-8863678	Neurodegenerative Diseases	22	-0.34607	-0.877371	0.61588	0.857104	0.743276	1311	tags=14%, list=7%, signal=13%	8851/356/84290	0.877371
R-HSA-5627117	R-HSA-5627117	RHO GTPases Activate ROCKs	20	0.359238	0.877144	0.626642	0.86336	0.7487	3326	tags=40%, list=18%, signal=33%	5500/3985/10398/389/4660/4627/9475/1072	0.877144
R-HSA-76061	R-HSA-76061	RNA Polymerase III Transcription Initiation From Type 1 Promoter	28	-0.323813	-0.876273	0.661795	0.86714	0.751979	2168	tags=29%, list=11%, signal=25%	2975/55814/5437/9330/51082/11128/9328/5440	0.876273
R-HSA-2995410	R-HSA-2995410	Nuclear Envelope (NE) Reassembly	65	0.285269	0.875771	0.69697	0.86714	0.751979	2191	tags=18%, list=12%, signal=16%	112714/23141/4928/53371/7278/9798/23511/51807/81929/2010/3837/5905	0.875771
R-HSA-391160	R-HSA-391160	Signal regulatory protein family interactions	14	0.388582	0.875417	0.63327	0.86336	0.7487	3484	tags=29%, list=18%, signal=23%	2185/140885/961/2533	0.875417
R-HSA-1296346	R-HSA-1296346	Tandem pore domain potassium channels	11	0.413426	0.874579	0.632495	0.86336	0.7487	5396	tags=36%, list=29%, signal=26%	3775/3776/89822/10089	0.874579
R-HSA-5610787	R-HSA-5610787	Hedgehog 'off' state	111	0.26642	0.874278	0.725888	0.877378	0.760857	2934	tags=21%, list=16%, signal=18%	9978/5687/5695/55081/5694/5683/2737/55764/7278/111/23322/5706/5701/6233/5693/5711/79659/5705/107/5573/5685/5577/10382	0.874278
R-HSA-917977	R-HSA-917977	Transferrin endocytosis and recycling	30	0.327753	0.873877	0.640449	0.866656	0.751558	6539	tags=47%, list=35%, signal=31%	526/23545/51382/7037/3077/8992/10312/7018/245973/527/155066/9550/525/90423	0.873877
R-HSA-174178	R-HSA-174178	APC/C:Cdh1 mediated degradation of Cdc20 and other APC/C:Cdh1 targeted proteins in late mitosis/early G1	74	0.280229	0.873616	0.717117	0.873863	0.757809	2222	tags=19%, list=12%, signal=17%	5687/5695/5694/246184/5683/51529/5706/5701/6233/5693/6790/5711/25906/5705	0.873616
R-HSA-3000171	R-HSA-3000171	Non-integrin membrane-ECM interactions	59	-0.278946	-0.873592	0.687075	0.86714	0.751979	1866	tags=29%, list=10%, signal=26%	3339/1285/3913/51399/1277/4921/59277/5578/375790/3918/50509/1278/1289/1281/1287/1286/3685	0.873592
R-HSA-9694548	R-HSA-9694548	Maturation of spike protein	35	0.320364	0.873032	0.678707	0.86714	0.751979	5205	tags=46%, list=28%, signal=33%	51201/51114/11282/6487/7991/256435/1603/4247/6483/4249/11320/84061/5589/25834/51304/10610	0.873032
R-HSA-5654695	R-HSA-5654695	PI-3K cascade:FGFR2	23	0.350403	0.872908	0.664773	0.86714	0.751979	1032	tags=13%, list=5%, signal=12%	5295/2549/8817	0.872908
R-HSA-201722	R-HSA-201722	Formation of the beta-catenin:TCF transactivating complex	76	-0.268401	-0.872696	0.730769	0.877378	0.760857	4039	tags=32%, list=21%, signal=25%	5929/8350/607/7088/6932/8354/83439/8085/8294/85236/26108/8343/8357/8970/8364/8359/8349/8355/10524/7089/8968/8344/255626/8290	0.872696
R-HSA-2173789	R-HSA-2173789	TGF-beta receptor signaling activates SMADs	45	-0.286314	-0.872115	0.68815	0.86714	0.751979	1823	tags=13%, list=10%, signal=12%	8425/9958/4087/2200/3685/9110	0.872115
R-HSA-167152	R-HSA-167152	Formation of HIV elongation complex in the absence of HIV Tat	42	0.310277	0.872107	0.676923	0.86714	0.751979	4928	tags=43%, list=26%, signal=32%	5435/6749/5431/902/51497/7936/6917/6829/2965/22916/5438/2962/8178/404672/6921/11198/6923/2968	0.872107
R-HSA-2871837	R-HSA-2871837	FCERI mediated NF-kB activation	81	0.275993	0.872074	0.696113	0.86714	0.751979	4109	tags=30%, list=22%, signal=23%	5970/5687/5695/5694/5683/5706/5701/6233/5693/5711/5705/387522/4067/5685/23118/23291/10235/5709/7335/10213/4790/7316/5717/10197	0.872074
R-HSA-77588	R-HSA-77588	SLBP Dependent Processing of Replication-Dependent Histone Pre-mRNAs	11	0.411827	0.871195	0.638298	0.865261	0.750349	4412	tags=45%, list=23%, signal=35%	6637/6636/22916/7884/6634	0.871195
R-HSA-2132295	R-HSA-2132295	MHC class II antigen presentation	111	0.265123	0.870022	0.736041	0.878783	0.762075	3013	tags=18%, list=16%, signal=15%	112714/1781/51143/9871/11258/10802/7278/51164/1512/1173/9371/64837/51807/830/26153/1508/22920/1783/10382/160	0.870022
R-HSA-389977	R-HSA-389977	Post-chaperonin tubulin folding pathway	19	0.357011	0.869784	0.630885	0.86336	0.7487	1835	tags=16%, list=10%, signal=14%	112714/7278/51807	0.869784
R-HSA-397795	R-HSA-397795	G-protein beta:gamma signalling	31	0.325032	0.86967	0.66855	0.86714	0.751979	1843	tags=13%, list=10%, signal=12%	2783/2782/207/5294	0.86967
R-HSA-391903	R-HSA-391903	Eicosanoid ligand-binding receptors	13	0.390707	0.869135	0.639623	0.866296	0.751247	3700	tags=46%, list=20%, signal=37%	5739/2840/11251/5729/57105/165140	0.869135
R-HSA-3899300	R-HSA-3899300	SUMOylation of transcription cofactors	42	0.309152	0.868945	0.678846	0.86714	0.751979	3449	tags=29%, list=18%, signal=23%	22955/4152/1912/8204/10155/1616/6612/7690/10210/59348/80012/9994	0.868945
R-HSA-5668599	R-HSA-5668599	RHO GTPases Activate NADPH Oxidases	23	0.348793	0.868897	0.672348	0.86714	0.751979	648	tags=13%, list=3%, signal=13%	6279/6280/5595	0.868897
R-HSA-4655427	R-HSA-4655427	SUMOylation of DNA methylation proteins	15	0.378812	0.867708	0.646947	0.86714	0.751979	840	tags=13%, list=4%, signal=13%	22955/1912	0.867708
R-HSA-1980145	R-HSA-1980145	Signaling by NOTCH2	31	0.324217	0.86749	0.6742	0.86714	0.751979	1801	tags=16%, list=10%, signal=15%	3280/102/54567/6233/1385	0.86749
R-HSA-72202	R-HSA-72202	Transport of Mature Transcript to Cytoplasm	76	0.277103	0.86724	0.716071	0.873863	0.757809	4307	tags=30%, list=23%, signal=23%	9295/4928/53371/23511/29894/26097/81929/10762/9984/23225/8189/9785/22794/11338/22916/55339/7307/9631/10250/11097/9818/7884/10921	0.86724
R-HSA-936964	R-HSA-936964	Activation of IRF3/IRF7 mediated by TBK1/IKK epsilon	16	0.374719	0.865999	0.657088	0.86714	0.751979	4486	tags=44%, list=24%, signal=33%	6233/10010/29110/7187/7316/23098/9641	0.865999
R-HSA-5619115	R-HSA-5619115	Disorders of transmembrane transporters	173	0.24983	0.864626	0.789889	0.894127	0.775381	4111	tags=24%, list=22%, signal=19%	1356/6578/6523/1836/5687/5695/6520/5694/5683/4928/53371/5706/3098/5701/6233/5693/23511/5711/6575/81929/10762/5705/23225/10956/554/5685/6833/4891/6400/10479/27248/9843/6566/5709/9631/10058/10213/11097/7316/5717/10197/9818	0.864626
R-HSA-193692	R-HSA-193692	Regulated proteolysis of p75NTR	11	0.408603	0.864376	0.644101	0.86714	0.751979	3756	tags=27%, list=20%, signal=22%	5970/5664/4790	0.864376
R-HSA-9615933	R-HSA-9615933	Postmitotic nuclear pore complex (NPC) reformation	23	0.346924	0.86424	0.681818	0.86714	0.751979	2191	tags=26%, list=12%, signal=23%	4928/53371/23511/81929/3837/5905	0.86424
R-HSA-2219528	R-HSA-2219528	PI3K/AKT Signaling in Cancer	102	0.267131	0.863888	0.730435	0.877378	0.760857	1415	tags=10%, list=8%, signal=9%	9846/5295/391/1956/2549/8817/2931/2260/207/5728	0.863888
R-HSA-69541	R-HSA-69541	Stabilization of p53	57	0.285875	0.863478	0.72007	0.874954	0.758755	1698	tags=18%, list=9%, signal=16%	7157/5687/5695/5694/5683/5706/5701/6233/5693/5711	0.863478
R-HSA-422356	R-HSA-422356	Regulation of insulin secretion	76	0.275829	0.863255	0.730357	0.877378	0.760857	1783	tags=13%, list=9%, signal=12%	948/2783/10768/6812/2782/3745/111/2769/784/783	0.863255
R-HSA-168271	R-HSA-168271	Transport of Ribonucleoproteins into the Host Nucleus	29	0.328193	0.862941	0.648393	0.86714	0.751979	2259	tags=28%, list=12%, signal=24%	4928/53371/23511/81929/10762/3837/3836/23225	0.862941
R-HSA-3000170	R-HSA-3000170	Syndecan interactions	27	-0.321581	-0.86266	0.670886	0.86714	0.751979	1866	tags=30%, list=10%, signal=27%	51399/1277/5578/50509/1278/1289/1281/3685	0.86266
R-HSA-174184	R-HSA-174184	Cdc20:Phospho-APC/C mediated degradation of Cyclin A	72	0.278161	0.862066	0.742754	0.878783	0.762075	2222	tags=18%, list=12%, signal=16%	5687/5695/5694/246184/5683/51529/5706/5701/6233/5693/5711/25906/5705	0.862066
R-HSA-1482925	R-HSA-1482925	Acyl chain remodelling of PG	16	0.372861	0.861704	0.659004	0.86714	0.751979	1317	tags=19%, list=7%, signal=17%	5320/79888/54675	0.861704
R-HSA-975576	R-HSA-975576	N-glycan antennae elongation in the medial/trans-Golgi	26	0.334049	0.861702	0.664773	0.86714	0.751979	2683	tags=19%, list=14%, signal=17%	9334/11282/338596/9331/4247	0.861702
R-HSA-9662361	R-HSA-9662361	Sensory processing of sound by outer hair cells of the cochlea	50	0.29227	0.861414	0.696429	0.86714	0.751979	4296	tags=36%, list=23%, signal=28%	3781/71/2036/5756/9750/4627/4478/23136/286262/129446/11344/64072/53405/491/60/10518/4354/222662	0.861414
R-HSA-8957275	R-HSA-8957275	Post-translational protein phosphorylation	104	0.264893	0.860408	0.756055	0.880077	0.763197	3038	tags=19%, list=16%, signal=16%	1356/51246/4924/102/3487/7076/1462/51280/5265/10272/5954/5034/10117/3053/11098/1435/6696/255738/3490/2519	0.860408
R-HSA-2559582	R-HSA-2559582	Senescence-Associated Secretory Phenotype (SASP)	98	0.268298	0.860399	0.745975	0.878901	0.762177	3051	tags=17%, list=16%, signal=15%	6774/8353/1017/5970/5595/246184/1051/51529/6233/1031/25906/3021/3014/1027/8331/3490/29945	0.860399
R-HSA-350562	R-HSA-350562	Regulation of ornithine decarboxylase (ODC)	51	0.289616	0.859637	0.700535	0.86752	0.752308	1698	tags=18%, list=9%, signal=16%	4953/5687/5695/5694/5683/5706/5701/5693/5711	0.859637
R-HSA-425366	R-HSA-425366	Transport of bile salts and organic acids, metal ions and amine compounds	83	-0.258322	-0.858779	0.76	0.880077	0.763197	3538	tags=24%, list=19%, signal=20%	8170/55676/9376/7779/30061/348932/284111/146802/29985/11254/6529/682/6536/133418/55356/29986/55867/6534/55244/6581	0.858779
R-HSA-202040	R-HSA-202040	G-protein activation	23	0.344639	0.858548	0.695076	0.86714	0.751979	1403	tags=13%, list=7%, signal=12%	2783/2782/2769	0.858548
R-HSA-6803529	R-HSA-6803529	FGFR2 alternative splicing	26	0.332784	0.85844	0.670455	0.86714	0.751979	3957	tags=42%, list=21%, signal=33%	3185/5725/5435/5431/23543/3178/3187/22916/5438/7072/2962	0.85844
R-HSA-5620922	R-HSA-5620922	BBSome-mediated cargo-targeting to cilium	21	-0.339194	-0.858438	0.684549	0.86714	0.751979	4246	tags=33%, list=23%, signal=26%	22948/166379/54585/10575/6753/117177/2847	0.858438
R-HSA-445717	R-HSA-445717	Aquaporin-mediated transport	50	0.291007	0.857693	0.703571	0.86752	0.752308	3801	tags=30%, list=20%, signal=24%	366/361/2783/2782/111/364/358/107/5573/554/5577/282679/115/8766/5568	0.857693
R-HSA-418217	R-HSA-418217	G beta:gamma signalling through PLC beta	19	0.351881	0.857286	0.647834	0.86714	0.751979	944	tags=11%, list=5%, signal=10%	2783/2782	0.857286
R-HSA-389513	R-HSA-389513	CTLA4 inhibitory signaling	20	-0.340797	-0.857178	0.682303	0.86714	0.751979	1587	tags=30%, list=8%, signal=28%	6714/5527/5516/942/941/1493	0.857178
R-HSA-3906995	R-HSA-3906995	Diseases associated with O-glycosylation of proteins	65	0.279133	0.856933	0.73975	0.878783	0.762075	2009	tags=11%, list=11%, signal=10%	56999/7057/7058/55901/9507/9510/1605	0.856933
R-HSA-3928662	R-HSA-3928662	EPHB-mediated forward signaling	41	0.305272	0.856505	0.695568	0.86714	0.751979	4577	tags=37%, list=24%, signal=28%	71/3985/10094/10096/6453/4067/5879/2534/9475/1072/7525/60/3265/2902/1948	0.856505
R-HSA-9028731	R-HSA-9028731	Activated NTRK2 signals through FRS2 and FRS3	10	-0.404804	-0.855993	0.655031	0.86714	0.751979	2497	tags=20%, list=13%, signal=17%	10817/627	0.855993
R-HSA-9013405	R-HSA-9013405	RHOD GTPase cycle	49	0.292932	0.855703	0.709091	0.868458	0.753122	2134	tags=18%, list=11%, signal=16%	1729/5295/87/120/79180/857/2010/4162/57584	0.855703
R-HSA-111461	R-HSA-111461	Cytochrome c-mediated apoptotic response	13	-0.38301	-0.855694	0.663136	0.86714	0.751979	1686	tags=23%, list=9%, signal=21%	840/331/51074	0.855694
R-HSA-75892	R-HSA-75892	Platelet Adhesion to exposed collagen	13	-0.382595	-0.854767	0.663136	0.86714	0.751979	3037	tags=31%, list=16%, signal=26%	51206/1277/2207/1278	0.854767
R-HSA-416572	R-HSA-416572	Sema4D induced cell migration and growth-cone collapse	21	0.3481	0.853773	0.68097	0.86714	0.751979	2831	tags=29%, list=15%, signal=24%	3985/10398/389/23365/4627/9475	0.853773
R-HSA-5578749	R-HSA-5578749	Transcriptional regulation by small RNAs	89	-0.254622	-0.852839	0.785877	0.892202	0.773712	3128	tags=21%, list=17%, signal=18%	8294/85236/5437/5433/8343/8357/8970/8364/8359/8349/8355/8480/8968/79023/8021/23279/8344/255626/5440	0.852839
R-HSA-193697	R-HSA-193697	p75NTR regulates axonogenesis	10	0.406295	0.852745	0.664078	0.86714	0.751979	1171	tags=20%, list=6%, signal=19%	57142/396	0.852745
R-HSA-392170	R-HSA-392170	ADP signalling through P2Y purinoceptor 12	20	0.348774	0.851594	0.667917	0.86714	0.751979	1431	tags=15%, list=8%, signal=14%	2783/2782/2773	0.851594
R-HSA-73980	R-HSA-73980	RNA Polymerase III Transcription Termination	23	0.341704	0.851237	0.700758	0.86752	0.752308	1857	tags=26%, list=10%, signal=24%	661/51728/5435/55718/4784/4781	0.851237
R-HSA-500657	R-HSA-500657	Presynaptic function of Kainate receptors	20	0.34848	0.850877	0.667917	0.86714	0.751979	944	tags=10%, list=5%, signal=10%	2783/2782	0.850877
R-HSA-382556	R-HSA-382556	ABC-family proteins mediated transport	101	-0.247173	-0.85061	0.804196	0.901073	0.781405	2667	tags=17%, list=14%, signal=15%	5710/5707/64240/5704/8504/5698/26154/143471/20/5682/64137/5688/51009/91319/24/5718/1965	0.85061
R-HSA-174113	R-HSA-174113	SCF-beta-TrCP mediated degradation of Emi1	55	0.28195	0.8505	0.72931	0.877378	0.760857	1698	tags=16%, list=9%, signal=15%	5687/5695/5694/5683/5706/5701/6233/5693/5711	0.8505
R-HSA-8851708	R-HSA-8851708	Signaling by FGFR2 IIIa TM	19	-0.342063	-0.850457	0.700637	0.86752	0.752308	2979	tags=26%, list=16%, signal=22%	5436/5437/5433/2263/5440	0.850457
R-HSA-179419	R-HSA-179419	APC:Cdc20 mediated degradation of cell cycle proteins prior to satisfation of the cell cycle checkpoint	73	0.273493	0.849475	0.758559	0.880077	0.763197	2222	tags=18%, list=12%, signal=16%	5687/5695/5694/246184/5683/51529/5706/5701/6233/5693/5711/25906/5705	0.849475
R-HSA-211935	R-HSA-211935	Fatty acids	13	0.381586	0.848844	0.671698	0.86714	0.751979	1684	tags=15%, list=9%, signal=14%	1580/66002	0.848844
R-HSA-5601884	R-HSA-5601884	PIWI-interacting RNA (piRNA) biogenesis	29	0.322804	0.84877	0.680529	0.86714	0.751979	2048	tags=17%, list=11%, signal=15%	56165/5435/5431/201164/3320	0.84877
R-HSA-1250347	R-HSA-1250347	SHC1 events in ERBB4 signaling	13	0.381489	0.848629	0.671698	0.86714	0.751979	5209	tags=54%, list=28%, signal=39%	6464/2069/2066/3265/3845/2885/6654	0.848629
R-HSA-111458	R-HSA-111458	Formation of apoptosome	11	0.400905	0.84809	0.663443	0.86714	0.751979	1890	tags=27%, list=10%, signal=25%	54205/5595/55075	0.84809
R-HSA-9627069	R-HSA-9627069	Regulation of the apoptosome activity	11	0.400905	0.84809	0.663443	0.86714	0.751979	1890	tags=27%, list=10%, signal=25%	54205/5595/55075	0.84809
R-HSA-1433617	R-HSA-1433617	Regulation of signaling by NODAL	10	0.403885	0.847688	0.664078	0.86714	0.751979	1765	tags=30%, list=9%, signal=27%	92/91/199699	0.847688
R-HSA-9609690	R-HSA-9609690	HCMV Early Events	117	0.256699	0.847154	0.784874	0.892202	0.773712	2259	tags=15%, list=12%, signal=14%	8353/112714/1781/1956/51143/4928/10155/53371/7278/1616/6907/23511/1385/51807/81929/10762/92815/23225	0.847154
R-HSA-1474290	R-HSA-1474290	Collagen formation	87	-0.252553	-0.847154	0.789709	0.894127	0.775381	4466	tags=28%, list=24%, signal=21%	4322/1515/1288/4314/7093/4016/1285/8974/5339/1514/1277/1291/84171/1299/3918/50509/1297/1308/1278/1289/1281/1287/1286/10491	0.847154
R-HSA-5654733	R-HSA-5654733	Negative regulation of FGFR4 signaling	29	-0.308852	-0.84669	0.684989	0.86714	0.751979	1764	tags=14%, list=9%, signal=13%	8823/5516/8822/8569	0.84669
R-HSA-193048	R-HSA-193048	Androgen biosynthesis	11	-0.391551	-0.845852	0.672165	0.86714	0.751979	6608	tags=64%, list=35%, signal=41%	51144/79644/3972/6716/1586/3293/3284	0.845852
R-HSA-198933	R-HSA-198933	Immunoregulatory interactions between a Lymphoid and a non-Lymphoid cell	114	-0.242195	-0.84488	0.830049	0.915238	0.793689	3232	tags=20%, list=17%, signal=17%	54209/80329/567/342510/1277/7087/135250/926/911/10859/120425/27181/27180/1308/124599/1278/100528032/79865/1281/285852/925/4068/9437	0.84488
R-HSA-2029485	R-HSA-2029485	Role of phospholipids in phagocytosis	24	0.334001	0.84407	0.701689	0.86752	0.752308	579	tags=8%, list=3%, signal=8%	5295/10768	0.84407
R-HSA-5654710	R-HSA-5654710	PI-3K cascade:FGFR3	18	0.354847	0.843615	0.648184	0.86714	0.751979	1032	tags=17%, list=5%, signal=16%	5295/2549/8817	0.843615
R-HSA-190236	R-HSA-190236	Signaling by FGFR	84	0.268121	0.843456	0.759563	0.880077	0.763197	1134	tags=13%, list=6%, signal=12%	5295/6464/3730/5595/3185/5725/5435/2549/5431/8817/2260	0.843456
R-HSA-1614558	R-HSA-1614558	Degradation of cysteine and homocysteine	13	0.378869	0.842801	0.679245	0.86714	0.751979	2156	tags=31%, list=11%, signal=27%	6821/58472/2806/1491	0.842801
R-HSA-6783310	R-HSA-6783310	Fanconi Anemia Pathway	35	0.309245	0.842732	0.703422	0.86752	0.752308	1579	tags=9%, list=8%, signal=8%	6117/6119/6233	0.842732
R-HSA-446353	R-HSA-446353	Cell-extracellular matrix interactions	18	0.354193	0.842062	0.650096	0.86714	0.751979	747	tags=11%, list=4%, signal=11%	87/71	0.842062
R-HSA-3214858	R-HSA-3214858	RMTs methylate histone arginines	66	0.274012	0.842007	0.757576	0.880077	0.763197	3229	tags=26%, list=17%, signal=21%	8353/10498/6599/10419/92815/3717/6601/3014/6598/57492/79084/196528/6602/55170/8331/55352/8335	0.842007
R-HSA-203927	R-HSA-203927	MicroRNA (miRNA) biogenesis	22	0.339965	0.841977	0.692164	0.86714	0.751979	2233	tags=27%, list=12%, signal=24%	5435/57510/5431/23405/27161/29102	0.841977
R-HSA-380108	R-HSA-380108	Chemokine receptors bind chemokines	54	0.280402	0.841883	0.742215	0.878783	0.762075	5851	tags=44%, list=31%, signal=31%	6356/6347/5473/3577/6372/6348/6375/6363/3579/10663/10563/3576/56477/1230/57007/6367/2919/9034/1524/2829/1235/6357/6361/5196	0.841883
R-HSA-435354	R-HSA-435354	Zinc transporters	17	0.36035	0.841837	0.673704	0.86714	0.751979	1226	tags=18%, list=7%, signal=17%	148867/23516/27173	0.841837
R-HSA-389357	R-HSA-389357	CD28 dependent PI3K/Akt signaling	20	-0.334659	-0.84174	0.707889	0.868134	0.752841	1551	tags=15%, list=8%, signal=14%	942/941/117145	0.84174
R-HSA-8866907	R-HSA-8866907	Activation of the TFAP2 (AP-2) family of transcription factors	12	0.387197	0.841148	0.673077	0.86714	0.751979	1575	tags=17%, list=8%, signal=15%	8089/51741	0.841148
R-HSA-381042	R-HSA-381042	PERK regulates gene expression	32	0.31212	0.841002	0.705224	0.867622	0.752397	2940	tags=25%, list=16%, signal=21%	4802/6347/1051/440/9451/4800/22926/1649	0.841002
R-HSA-73728	R-HSA-73728	RNA Polymerase I Promoter Opening	49	-0.275953	-0.840913	0.776549	0.890749	0.772452	3128	tags=27%, list=17%, signal=22%	8294/85236/7343/8343/8357/8970/8364/8359/8349/8355/8968/8344/255626	0.840913
R-HSA-212300	R-HSA-212300	PRC2 methylates histones and DNA	58	-0.269994	-0.840857	0.798165	0.899252	0.779825	3128	tags=22%, list=17%, signal=19%	8294/85236/8343/8357/8970/8364/8359/8349/8355/8968/26147/8344/255626	0.840857
R-HSA-167242	R-HSA-167242	Abortive elongation of HIV-1 transcript in the absence of Tat	21	0.342434	0.839875	0.690299	0.86714	0.751979	3185	tags=33%, list=17%, signal=28%	5435/5431/51497/7936/6829/22916/5438	0.839875
R-HSA-5205685	R-HSA-5205685	PINK1-PRKN Mediated Mitophagy	18	0.353148	0.839576	0.65392	0.86714	0.751979	3935	tags=39%, list=21%, signal=31%	56993/9868/6233/7416/10452/7316/9140	0.839576
R-HSA-8854691	R-HSA-8854691	Interleukin-20 family signaling	25	0.328704	0.839462	0.700935	0.86752	0.752308	2141	tags=16%, list=11%, signal=14%	6774/6777/3718/3717	0.839462
R-HSA-5678895	R-HSA-5678895	Defective CFTR causes cystic fibrosis	60	0.275398	0.839303	0.763766	0.883336	0.766024	4745	tags=38%, list=25%, signal=29%	5687/5695/5694/5683/5706/5701/6233/5693/5711/5705/10956/5685/6400/27248/5709/10213/7316/5717/10197/5702/10613/5689/5690	0.839303
R-HSA-111367	R-HSA-111367	SLBP independent Processing of Histone Pre-mRNAs	10	0.399877	0.839274	0.671845	0.86714	0.751979	3180	tags=30%, list=17%, signal=25%	6637/6636/22916	0.839274
R-HSA-2682334	R-HSA-2682334	EPH-Ephrin signaling	91	0.261683	0.838336	0.790861	0.894571	0.775767	3353	tags=26%, list=18%, signal=22%	102/71/3985/10398/1942/1173/10094/10096/1212/4627/6453/5062/4067/28964/5879/2534/9475/1969/8440/160/8874/5664/1072/4318	0.838336
R-HSA-4641263	R-HSA-4641263	Regulation of FZD by ubiquitination	21	0.34172	0.838124	0.695896	0.86714	0.751979	1989	tags=24%, list=11%, signal=21%	55366/54894/6233/343637/8322	0.838124
R-HSA-73780	R-HSA-73780	RNA Polymerase III Chain Elongation	18	-0.340468	-0.837359	0.703549	0.86752	0.752308	1781	tags=17%, list=9%, signal=15%	51082/11128/5440	0.837359
R-HSA-4839743	R-HSA-4839743	Signaling by CTNNB1 phospho-site mutants	14	0.371602	0.837163	0.688091	0.86714	0.751979	1954	tags=21%, list=10%, signal=19%	1499/5519/5529	0.837163
R-HSA-5339716	R-HSA-5339716	Signaling by GSK3beta mutants	14	0.371602	0.837163	0.688091	0.86714	0.751979	1954	tags=21%, list=10%, signal=19%	1499/5519/5529	0.837163
R-HSA-5358747	R-HSA-5358747	CTNNB1 S33 mutants aren't phosphorylated	14	0.371602	0.837163	0.688091	0.86714	0.751979	1954	tags=21%, list=10%, signal=19%	1499/5519/5529	0.837163
R-HSA-5358749	R-HSA-5358749	CTNNB1 S37 mutants aren't phosphorylated	14	0.371602	0.837163	0.688091	0.86714	0.751979	1954	tags=21%, list=10%, signal=19%	1499/5519/5529	0.837163
R-HSA-5358751	R-HSA-5358751	CTNNB1 S45 mutants aren't phosphorylated	14	0.371602	0.837163	0.688091	0.86714	0.751979	1954	tags=21%, list=10%, signal=19%	1499/5519/5529	0.837163
R-HSA-5358752	R-HSA-5358752	CTNNB1 T41 mutants aren't phosphorylated	14	0.371602	0.837163	0.688091	0.86714	0.751979	1954	tags=21%, list=10%, signal=19%	1499/5519/5529	0.837163
R-HSA-1483255	R-HSA-1483255	PI Metabolism	82	0.265377	0.837155	0.768535	0.886247	0.768548	2766	tags=20%, list=15%, signal=17%	200576/5295/377/54545/8395/5728/4534/5294/22876/660/5783/57664/8897/27124/5305/23760	0.837155
R-HSA-456926	R-HSA-456926	Thrombin signalling through proteinase activated receptors (PARs)	31	0.312561	0.836303	0.72693	0.877378	0.760857	1403	tags=13%, list=7%, signal=12%	2783/5595/2782/2769	0.836303
R-HSA-428930	R-HSA-428930	Thromboxane signalling through TP receptor	23	0.335282	0.835238	0.725379	0.877378	0.760857	1403	tags=13%, list=7%, signal=12%	2783/2782/2769	0.835238
R-HSA-9664407	R-HSA-9664407	Parasite infection	58	0.275274	0.834052	0.780919	0.891604	0.773194	4642	tags=40%, list=25%, signal=30%	10458/5595/71/10094/9844/10096/4627/4067/5879/1793/2534/4690/10006/8936/7525/25/60/4644/10810/2268/7456/26999/2885	0.834052
R-HSA-9664417	R-HSA-9664417	Leishmania phagocytosis	58	0.275274	0.834052	0.780919	0.891604	0.773194	4642	tags=40%, list=25%, signal=30%	10458/5595/71/10094/9844/10096/4627/4067/5879/1793/2534/4690/10006/8936/7525/25/60/4644/10810/2268/7456/26999/2885	0.834052
R-HSA-9664422	R-HSA-9664422	FCGR3A-mediated phagocytosis	58	0.275274	0.834052	0.780919	0.891604	0.773194	4642	tags=40%, list=25%, signal=30%	10458/5595/71/10094/9844/10096/4627/4067/5879/1793/2534/4690/10006/8936/7525/25/60/4644/10810/2268/7456/26999/2885	0.834052
R-HSA-9614399	R-HSA-9614399	Regulation of localization of FOXO transcription factors	11	0.394235	0.833981	0.676983	0.86714	0.751979	3908	tags=45%, list=21%, signal=36%	207/10971/7534/7532/4303	0.833981
R-HSA-9710421	R-HSA-9710421	Defective pyroptosis	58	-0.267569	-0.833307	0.809633	0.903885	0.783844	3128	tags=21%, list=17%, signal=17%	8294/85236/8343/8357/8970/8364/8359/8349/8355/8968/8344/255626	0.833307
R-HSA-350054	R-HSA-350054	Notch-HLH transcription pathway	26	0.322959	0.833095	0.721591	0.875893	0.759569	3374	tags=23%, list=18%, signal=19%	51564/22938/6907/8850/10013/10014	0.833095
R-HSA-194068	R-HSA-194068	Bile acid and bile salt metabolism	44	0.294305	0.83262	0.740458	0.878783	0.762075	3268	tags=18%, list=17%, signal=15%	5740/6342/3295/9023/114880/2172/200931/8309	0.83262
R-HSA-6784531	R-HSA-6784531	tRNA processing in the nucleus	54	-0.273539	-0.832014	0.785377	0.892202	0.773712	1759	tags=13%, list=9%, signal=12%	10978/8480/79023/8021/23279/339487/51367	0.832014
R-HSA-8939236	R-HSA-8939236	RUNX1 regulates transcription of genes involved in differentiation of HSCs	116	-0.236655	-0.831807	0.866505	0.928121	0.804861	2667	tags=21%, list=14%, signal=18%	8294/85236/83737/5710/5707/8343/8357/8970/5704/8364/5698/8359/8349/8355/143471/8968/5682/5688/6886/8344/255626/4602/5718/2623	0.831807
R-HSA-1606322	R-HSA-1606322	ZBP1(DAI) mediated induction of type I IFNs	21	-0.328639	-0.831725	0.738197	0.878783	0.762075	96	tags=19%, list=1%, signal=19%	1660/147945/3661/28511	0.831725
R-HSA-3322077	R-HSA-3322077	Glycogen synthesis	14	0.369098	0.831523	0.691871	0.86714	0.751979	3878	tags=36%, list=21%, signal=28%	7957/6233/5507/5236/7316	0.831523
R-HSA-3296469	R-HSA-3296469	Defects in cobalamin (B12) metabolism	14	0.36875	0.830738	0.693762	0.86714	0.751979	2917	tags=29%, list=15%, signal=24%	4594/25974/4548/27249	0.830738
R-HSA-4615885	R-HSA-4615885	SUMOylation of DNA replication proteins	42	0.295478	0.830513	0.746154	0.878901	0.762177	2530	tags=24%, list=13%, signal=21%	4928/53371/6790/23511/7155/81929/10762/5905/23225/6612	0.830513
R-HSA-113510	R-HSA-113510	E2F mediated regulation of DNA replication	21	0.33754	0.827872	0.703358	0.86752	0.752308	3134	tags=38%, list=17%, signal=32%	7027/5000/5519/4999/7029/23594/5557/5422	0.827872
R-HSA-9027284	R-HSA-9027284	Erythropoietin activates RAS	13	-0.370455	-0.827643	0.713983	0.873526	0.757516	57	tags=15%, list=0%, signal=15%	2056/7409	0.827643
R-HSA-1236394	R-HSA-1236394	Signaling by ERBB4	57	0.273932	0.827404	0.786972	0.892788	0.77422	3189	tags=21%, list=17%, signal=18%	5295/6464/1956/51741/6233/10608/2069/11059/6776/23118/2066/5664	0.827404
R-HSA-162658	R-HSA-162658	Golgi Cisternae Pericentriolar Stack Reorganization	14	-0.361925	-0.82684	0.691332	0.86714	0.751979	2131	tags=21%, list=11%, signal=19%	983/8548/891	0.82684
R-HSA-6811438	R-HSA-6811438	Intra-Golgi traffic	42	0.293932	0.826167	0.746154	0.878901	0.762177	3150	tags=24%, list=17%, signal=20%	51272/6811/4905/9265/9950/27333/11311/9382/27128/25839	0.826167
R-HSA-442742	R-HSA-442742	CREB1 phosphorylation through NMDA receptor-mediated activation of RAS signaling	28	-0.305107	-0.825651	0.720251	0.874954	0.758755	1960	tags=18%, list=10%, signal=16%	2904/1740/818/5924/6196	0.825651
R-HSA-437239	R-HSA-437239	Recycling pathway of L1	43	0.293086	0.825401	0.749522	0.880077	0.763197	3013	tags=21%, list=16%, signal=18%	112714/71/7278/1173/51807/4478/27330/10382/160	0.825401
R-HSA-8964315	R-HSA-8964315	G beta:gamma signalling through BTK	17	0.353203	0.825141	0.694818	0.86714	0.751979	944	tags=12%, list=5%, signal=11%	2783/2782	0.825141
R-HSA-174824	R-HSA-174824	Plasma lipoprotein assembly, remodeling, and clearance	68	-0.258637	-0.824999	0.79684	0.899252	0.779825	1818	tags=10%, list=10%, signal=9%	2/5360/348/163/51360/3990/338	0.824999
R-HSA-3270619	R-HSA-3270619	IRF3-mediated induction of type I IFN	12	-0.37536	-0.824617	0.707469	0.868134	0.752841	917	tags=42%, list=5%, signal=40%	147945/3661/197358/5591/2547	0.824617
R-HSA-159234	R-HSA-159234	Transport of Mature mRNAs Derived from Intronless Transcripts	40	0.296437	0.824378	0.746063	0.878901	0.762177	4135	tags=35%, list=22%, signal=27%	4928/53371/23511/29894/81929/10762/23225/8189/22916/55339/9631/11097/9818/7884	0.824378
R-HSA-168928	R-HSA-168928	DDX58/IFIH1-mediated induction of interferon-alpha/beta	75	-0.253605	-0.823692	0.817978	0.908602	0.787934	2465	tags=17%, list=13%, signal=15%	79132/3442/7186/5300/3440/3452/84166/3665/3456/177/3446/80143/28511	0.823692
R-HSA-8934903	R-HSA-8934903	Receptor Mediated Mitophagy	10	0.392068	0.822885	0.691262	0.86714	0.751979	1969	tags=30%, list=10%, signal=27%	1459/139341/1460	0.822885
R-HSA-211945	R-HSA-211945	Phase I - Functionalization of compounds	100	0.255453	0.822794	0.830123	0.915238	0.793689	2172	tags=12%, list=12%, signal=11%	64757/5447/1545/5740/1580/128/2230/1544/66002/134147/84532/1727	0.822794
R-HSA-1660517	R-HSA-1660517	Synthesis of PIPs at the late endosome membrane	11	0.388782	0.822444	0.686654	0.86714	0.751979	1440	tags=18%, list=8%, signal=17%	200576/4534	0.822444
R-HSA-432040	R-HSA-432040	Vasopressin regulates renal water homeostasis via Aquaporins	42	-0.275982	-0.821802	0.778008	0.890749	0.772452	3487	tags=24%, list=18%, signal=19%	112/359/59345/5575/360/2784/2778/55970/114/113	0.821802
R-HSA-400511	R-HSA-400511	Synthesis, secretion, and inactivation of Glucose-dependent Insulinotropic Polypeptide (GIP)	13	-0.367465	-0.820963	0.71822	0.873863	0.757809	3844	tags=38%, list=20%, signal=31%	5080/139760/5122/3670/2864	0.820963
R-HSA-9634597	R-HSA-9634597	GPER1 signaling	43	0.290755	0.818835	0.768642	0.886247	0.768548	3078	tags=26%, list=16%, signal=21%	6464/2783/2782/111/2773/3678/107/5573/5577/2852/2770	0.818835
R-HSA-174143	R-HSA-174143	APC/C-mediated degradation of cell cycle proteins	87	0.258304	0.818149	0.827027	0.914051	0.79266	2222	tags=17%, list=12%, signal=15%	1017/5687/5695/5694/246184/5683/51529/5706/5701/6233/5693/6790/5711/25906/5705	0.818149
R-HSA-453276	R-HSA-453276	Regulation of mitotic cell cycle	87	0.258304	0.818149	0.827027	0.914051	0.79266	2222	tags=17%, list=12%, signal=15%	1017/5687/5695/5694/246184/5683/51529/5706/5701/6233/5693/6790/5711/25906/5705	0.818149
R-HSA-164938	R-HSA-164938	Nef-mediates down modulation of cell surface receptors by recruiting them to clathrin adapters	20	-0.325169	-0.81787	0.746269	0.878901	0.762177	3757	tags=35%, list=20%, signal=28%	8905/567/926/10053/1174/163/162	0.81787
R-HSA-9013973	R-HSA-9013973	TICAM1-dependent activation of IRF3/IRF7	12	0.376384	0.817658	0.694231	0.86714	0.751979	4486	tags=50%, list=24%, signal=38%	6233/10010/29110/7187/7316/9641	0.817658
R-HSA-9648895	R-HSA-9648895	Response of EIF2AK1 (HRI) to heme deficiency	14	0.362912	0.817586	0.705104	0.867622	0.752397	1338	tags=21%, list=7%, signal=20%	2887/1051/440	0.817586
R-HSA-399719	R-HSA-399719	Trafficking of AMPA receptors	30	-0.296982	-0.816548	0.758547	0.880077	0.763197	3715	tags=33%, list=20%, signal=27%	7102/816/10369/4193/5578/5579/9495/163/27092/818	0.816548
R-HSA-399721	R-HSA-399721	Glutamate binding, activation of AMPA receptors and synaptic plasticity	30	-0.296982	-0.816548	0.758547	0.880077	0.763197	3715	tags=33%, list=20%, signal=27%	7102/816/10369/4193/5578/5579/9495/163/27092/818	0.816548
R-HSA-169893	R-HSA-169893	Prolonged ERK activation events	13	-0.364988	-0.815429	0.724576	0.877378	0.760857	1904	tags=23%, list=10%, signal=21%	5605/4914/7529	0.815429
R-HSA-210990	R-HSA-210990	PECAM1 interactions	12	0.375287	0.815276	0.696154	0.86714	0.751979	4387	tags=50%, list=23%, signal=38%	5175/4067/2534/7525/3690/3635	0.815276
R-HSA-1482839	R-HSA-1482839	Acyl chain remodelling of PE	27	-0.303826	-0.815031	0.734177	0.878783	0.762075	2762	tags=26%, list=15%, signal=22%	5920/8399/11145/283748/5321/26279/64600	0.815031
R-HSA-174490	R-HSA-174490	Membrane binding and targetting of GAG proteins	14	-0.356687	-0.814873	0.704017	0.86752	0.752308	127	tags=21%, list=1%, signal=21%	7311/51160/93343	0.814873
R-HSA-174495	R-HSA-174495	Synthesis And Processing Of GAG, GAGPOL Polyproteins	14	-0.356687	-0.814873	0.704017	0.86752	0.752308	127	tags=21%, list=1%, signal=21%	7311/51160/93343	0.814873
R-HSA-6814122	R-HSA-6814122	Cooperation of PDCL (PhLP1) and TRiC/CCT in G-protein beta folding	36	-0.285134	-0.814399	0.778252	0.890749	0.772452	461	tags=8%, list=2%, signal=8%	2784/55970/8787	0.814399
R-HSA-912631	R-HSA-912631	Regulation of signaling by CBL	21	-0.321671	-0.814089	0.766094	0.885367	0.767785	57	tags=10%, list=0%, signal=10%	7311/7409	0.814089
R-HSA-2197563	R-HSA-2197563	NOTCH2 intracellular domain regulates transcription	11	0.38458	0.813557	0.696325	0.86714	0.751979	1801	tags=18%, list=10%, signal=16%	3280/1385	0.813557
R-HSA-1234158	R-HSA-1234158	Regulation of gene expression by Hypoxia-inducible Factor	11	0.384514	0.813418	0.696325	0.86714	0.751979	3170	tags=27%, list=17%, signal=23%	64344/3091/25994	0.813418
R-HSA-5654699	R-HSA-5654699	SHC-mediated cascade:FGFR2	22	-0.320709	-0.813076	0.757511	0.880077	0.763197	2137	tags=23%, list=11%, signal=20%	27006/2263/8823/2255/8822	0.813076
R-HSA-2022923	R-HSA-2022923	Dermatan sulfate biosynthesis	11	-0.37621	-0.81271	0.709278	0.868458	0.753122	1556	tags=27%, list=8%, signal=25%	10675/10090/63827	0.81271
R-HSA-5689603	R-HSA-5689603	UCH proteinases	97	0.252515	0.81126	0.838652	0.922279	0.799795	4164	tags=32%, list=22%, signal=25%	51377/123228/5687/5695/5694/5683/5706/5701/6233/5693/221656/5711/171023/7345/3607/92815/5705/7040/5685/8331/8335/93973/5709/10213/8473/7316/79913/221937/5717/10197/60	0.81126
R-HSA-9033241	R-HSA-9033241	Peroxisomal protein import	59	0.266696	0.808495	0.821747	0.91017	0.789294	2187	tags=19%, list=12%, signal=17%	1891/6342/847/373156/3295/8528/283927/6233/8443/23417/30	0.808495
R-HSA-5669034	R-HSA-5669034	TNFs bind their physiological receptors	25	0.316158	0.80742	0.736449	0.878783	0.762075	205	tags=8%, list=1%, signal=8%	4982/7132	0.80742
R-HSA-72187	R-HSA-72187	mRNA 3'-end processing	54	0.268392	0.805823	0.816609	0.90776	0.787204	3709	tags=24%, list=20%, signal=19%	9295/29894/26097/9984/8189/9785/22794/11338/10914/22916/55339/7307/10250	0.805823
R-HSA-9018677	R-HSA-9018677	Biosynthesis of DHA-derived SPMs	15	-0.344074	-0.805365	0.715481	0.873863	0.757809	1696	tags=47%, list=9%, signal=43%	1559/3248/1571/1558/246/2879/1543	0.805365
R-HSA-5579029	R-HSA-5579029	Metabolic disorders of biological oxidation enzymes	30	0.301976	0.805148	0.750936	0.880077	0.763197	2232	tags=10%, list=12%, signal=9%	1545/2230/2730	0.805148
R-HSA-9754189	R-HSA-9754189	Germ layer formation at gastrulation	16	-0.339426	-0.804811	0.729167	0.877378	0.760857	4356	tags=50%, list=23%, signal=38%	8928/652/387332/6932/8626/6862/4087/145258	0.804811
R-HSA-9758941	R-HSA-9758941	Gastrulation	16	-0.339426	-0.804811	0.729167	0.877378	0.760857	4356	tags=50%, list=23%, signal=38%	8928/652/387332/6932/8626/6862/4087/145258	0.804811
R-HSA-113501	R-HSA-113501	Inhibition of replication initiation of damaged DNA by RB1/E2F1	12	0.370341	0.804531	0.707692	0.868134	0.752841	3134	tags=42%, list=17%, signal=35%	7027/5519/7029/5557/5422	0.804531
R-HSA-8964616	R-HSA-8964616	G beta:gamma signalling through CDC42	19	-0.32349	-0.804281	0.757962	0.880077	0.763197	1684	tags=21%, list=9%, signal=19%	59345/9459/2784/55970	0.804281
R-HSA-1630316	R-HSA-1630316	Glycosaminoglycan metabolism	122	0.243079	0.804166	0.875421	0.932577	0.808725	4149	tags=26%, list=22%, signal=21%	9334/26035/1836/1462/3373/3036/10057/22856/2331/10402/960/10894/6487/9653/9957/9061/9331/57214/50515/9060/6483/3074/1464/2239/3037/2588/92126/6548/55790/51363/11046/2817	0.804166
R-HSA-6794362	R-HSA-6794362	Protein-protein interactions at synapses	85	0.254424	0.803416	0.855856	0.928121	0.804861	4598	tags=31%, list=24%, signal=23%	3556/10211/6812/2036/2037/11141/2319/9456/2903/9066/26037/23136/2035/79414/9378/4916/8495/1739/2890/1741/9454/57555/5802/22839/2902/81858	0.803416
R-HSA-176814	R-HSA-176814	Activation of APC/C and APC/C:Cdc20 mediated degradation of mitotic proteins	76	0.256662	0.803268	0.839286	0.922318	0.799829	2222	tags=17%, list=12%, signal=15%	5687/5695/5694/246184/5683/51529/5706/5701/6233/5693/5711/25906/5705	0.803268
R-HSA-3232118	R-HSA-3232118	SUMOylation of transcription factors	19	-0.322968	-0.802982	0.760085	0.880077	0.763197	4564	tags=53%, list=24%, signal=40%	51588/7021/10401/6670/4193/668/3090/7022/9112/1029	0.802982
R-HSA-159231	R-HSA-159231	Transport of Mature mRNA Derived from an Intronless Transcript	39	0.28832	0.802815	0.774566	0.889168	0.771081	4111	tags=33%, list=22%, signal=26%	4928/53371/23511/29894/81929/10762/23225/8189/22916/55339/9631/11097/9818	0.802815
R-HSA-113418	R-HSA-113418	Formation of the Early Elongation Complex	30	0.300895	0.802267	0.7603	0.880077	0.763197	3185	tags=30%, list=17%, signal=25%	5435/5431/902/51497/7936/6829/2965/22916/5438	0.802267
R-HSA-167158	R-HSA-167158	Formation of the HIV-1 Early Elongation Complex	30	0.300895	0.802267	0.7603	0.880077	0.763197	3185	tags=30%, list=17%, signal=25%	5435/5431/902/51497/7936/6829/2965/22916/5438	0.802267
R-HSA-176409	R-HSA-176409	APC/C:Cdc20 mediated degradation of mitotic proteins	75	0.256871	0.801873	0.840215	0.922683	0.800145	2222	tags=17%, list=12%, signal=15%	5687/5695/5694/246184/5683/51529/5706/5701/6233/5693/5711/25906/5705	0.801873
R-HSA-164952	R-HSA-164952	The role of Nef in HIV-1 replication and disease pathogenesis	27	0.30837	0.801661	0.755682	0.880077	0.763197	3013	tags=26%, list=16%, signal=22%	55690/1173/9844/5062/5879/2534/160	0.801661
R-HSA-912694	R-HSA-912694	Regulation of IFNA/IFNB signaling	21	0.326774	0.801466	0.73694	0.878783	0.762075	1411	tags=10%, list=7%, signal=9%	9021/5770	0.801466
R-HSA-1169410	R-HSA-1169410	Antiviral mechanism by IFN-stimulated genes	76	-0.246356	-0.801019	0.857466	0.928121	0.804861	2215	tags=13%, list=12%, signal=12%	6041/5300/8480/5610/4939/79023/8021/23279/4940/402569	0.801019
R-HSA-388844	R-HSA-388844	Receptor-type tyrosine-protein phosphatases	20	0.328036	0.800959	0.741088	0.878783	0.762075	983	tags=10%, list=5%, signal=9%	3556/11141	0.800959
R-HSA-4791275	R-HSA-4791275	Signaling by WNT in cancer	33	0.296763	0.800464	0.781308	0.891604	0.773194	1989	tags=18%, list=11%, signal=16%	1499/54894/5519/27123/5529/8322	0.800464
R-HSA-5617472	R-HSA-5617472	Activation of anterior HOX genes in hindbrain development during early embryogenesis	104	-0.231295	-0.799503	0.910377	0.947185	0.821393	3204	tags=22%, list=17%, signal=18%	3200/58508/8085/8294/85236/5437/5433/3199/8841/8343/3232/8357/8970/8364/23054/8359/8349/8355/8968/8344/255626/79447/5440	0.799503
R-HSA-5619507	R-HSA-5619507	Activation of HOX genes during differentiation	104	-0.231295	-0.799503	0.910377	0.947185	0.821393	3204	tags=22%, list=17%, signal=18%	3200/58508/8085/8294/85236/5437/5433/3199/8841/8343/3232/8357/8970/8364/23054/8359/8349/8355/8968/8344/255626/79447/5440	0.799503
R-HSA-9037629	R-HSA-9037629	Lewis blood group biosynthesis	17	0.342178	0.799384	0.729367	0.877378	0.760857	1805	tags=24%, list=10%, signal=21%	30815/10402/6487/8707	0.799384
R-HSA-373080	R-HSA-373080	Class B/2 (Secretin family receptors)	89	0.250438	0.799175	0.863233	0.928121	0.804861	2011	tags=12%, list=11%, signal=11%	1604/7433/5745/2783/117/2782/7976/10267/8643/8322/30817	0.799175
R-HSA-2468052	R-HSA-2468052	Establishment of Sister Chromatid Cohesion	11	-0.369252	-0.797679	0.734021	0.878783	0.762075	398	tags=18%, list=2%, signal=18%	10274/113130	0.797679
R-HSA-2022854	R-HSA-2022854	Keratan sulfate biosynthesis	28	0.30516	0.797549	0.770554	0.886247	0.768548	2431	tags=18%, list=13%, signal=16%	9334/2331/10402/6487/9331	0.797549
R-HSA-196757	R-HSA-196757	Metabolism of folate and pterines	16	0.345032	0.79739	0.729885	0.877378	0.760857	3959	tags=44%, list=21%, signal=35%	25902/81034/1719/2356/2350/6472/6470	0.79739
R-HSA-901042	R-HSA-901042	Calnexin/calreticulin cycle	22	0.321907	0.797255	0.755597	0.880077	0.763197	4719	tags=45%, list=25%, signal=34%	55757/6233/10956/84447/6400/7316/10299/9695/267/5589	0.797255
R-HSA-2172127	R-HSA-2172127	DAP12 interactions	34	0.296223	0.797206	0.789272	0.894127	0.775381	350	tags=6%, list=2%, signal=6%	5295/6464	0.797206
R-HSA-3134975	R-HSA-3134975	Regulation of innate immune responses to cytosolic DNA	14	0.353848	0.797166	0.729679	0.877378	0.760857	2791	tags=36%, list=15%, signal=30%	340061/6233/51428/29110/6737	0.797166
R-HSA-442380	R-HSA-442380	Zinc influx into cells by the SLC39 gene family	10	0.379736	0.797002	0.726214	0.877378	0.760857	2641	tags=30%, list=14%, signal=26%	23516/27173/7922	0.797002
R-HSA-1482922	R-HSA-1482922	Acyl chain remodelling of PI	16	-0.336055	-0.79682	0.7375	0.878783	0.762075	1718	tags=38%, list=9%, signal=34%	8399/11145/283748/5321/26279/64600	0.79682
R-HSA-71064	R-HSA-71064	Lysine catabolism	12	0.365649	0.794337	0.717308	0.873863	0.757809	1174	tags=17%, list=6%, signal=16%	1738/1743	0.794337
R-HSA-112382	R-HSA-112382	Formation of RNA Pol II elongation complex	55	0.263027	0.793421	0.843103	0.923883	0.801186	4928	tags=40%, list=26%, signal=30%	5435/6749/5431/902/51497/123169/7936/6917/6829/2965/54623/22916/5438/6830/2962/8178/404672/4298/6921/11198/6923/2968	0.793421
R-HSA-75955	R-HSA-75955	RNA Polymerase II Transcription Elongation	55	0.263027	0.793421	0.843103	0.923883	0.801186	4928	tags=40%, list=26%, signal=30%	5435/6749/5431/902/51497/123169/7936/6917/6829/2965/54623/22916/5438/6830/2962/8178/404672/4298/6921/11198/6923/2968	0.793421
R-HSA-190322	R-HSA-190322	FGFR4 ligand binding and activation	14	-0.347203	-0.793206	0.735729	0.878783	0.762075	1764	tags=14%, list=9%, signal=13%	8823/8822	0.793206
R-HSA-6803157	R-HSA-6803157	Antimicrobial peptides	75	0.254019	0.792972	0.856373	0.928121	0.804861	1107	tags=8%, list=6%, signal=8%	5320/6279/6280/116842/3934/6556	0.792972
R-HSA-977068	R-HSA-977068	Termination of O-glycan biosynthesis	22	-0.312171	-0.79143	0.783262	0.891856	0.773412	1593	tags=18%, list=8%, signal=17%	727897/6482/140453/4589	0.79143
R-HSA-1971475	R-HSA-1971475	A tetrasaccharide linker sequence is required for GAG synthesis	26	-0.295216	-0.790331	0.7827	0.891856	0.773412	6013	tags=42%, list=32%, signal=29%	1463/221914/64132/27087/2262/3339/10675/135152/26229/375790/63827	0.790331
R-HSA-175474	R-HSA-175474	Assembly Of The HIV Virion	16	-0.333107	-0.78983	0.74375	0.878901	0.762177	127	tags=25%, list=1%, signal=25%	7311/5478/51160/93343	0.78983
R-HSA-1963640	R-HSA-1963640	GRB2 events in ERBB2 signaling	15	0.344687	0.789541	0.740458	0.878783	0.762075	5288	tags=53%, list=28%, signal=38%	1956/2069/2066/3265/3845/2885/6654/1950	0.789541
R-HSA-446107	R-HSA-446107	Type I hemidesmosome assembly	11	0.373124	0.789322	0.738878	0.878783	0.762075	3621	tags=45%, list=19%, signal=37%	3852/3655/667/3914/3909	0.789322
R-HSA-392518	R-HSA-392518	Signal amplification	31	0.29495	0.789182	0.80226	0.901073	0.781405	5879	tags=48%, list=31%, signal=33%	2783/2782/2769/2773/2770/9630/5028/64805/1432/2771/10681/6915/2793/2776/2785	0.789182
R-HSA-6804760	R-HSA-6804760	Regulation of TP53 Activity through Methylation	19	-0.317333	-0.788973	0.785563	0.892202	0.773712	791	tags=21%, list=4%, signal=20%	4193/79813/387893/133746	0.788973
R-HSA-9033658	R-HSA-9033658	Blood group systems biosynthesis	21	0.32164	0.788874	0.751866	0.880077	0.763197	1805	tags=19%, list=10%, signal=17%	30815/10402/6487/8707	0.788874
R-HSA-9615017	R-HSA-9615017	FOXO-mediated transcription of oxidative stress, metabolic and neuronal genes	28	0.301694	0.788489	0.782027	0.891765	0.773333	1782	tags=11%, list=9%, signal=10%	4088/847/6648	0.788489
R-HSA-2022928	R-HSA-2022928	HS-GAG biosynthesis	31	0.294621	0.788302	0.80226	0.901073	0.781405	1725	tags=10%, list=9%, signal=9%	26035/9653/9957	0.788302
R-HSA-5655332	R-HSA-5655332	Signaling by FGFR3 in disease	21	0.321299	0.788039	0.751866	0.880077	0.763197	1032	tags=14%, list=5%, signal=14%	5295/2549/8817	0.788039
R-HSA-9683610	R-HSA-9683610	Maturation of nucleoprotein	11	0.372165	0.787293	0.742747	0.878783	0.762075	5520	tags=64%, list=29%, signal=45%	2931/84875/79668/2932/7341/83666/7329	0.787293
R-HSA-1834941	R-HSA-1834941	STING mediated induction of host immune responses	15	-0.335759	-0.785902	0.732218	0.878434	0.761772	917	tags=20%, list=5%, signal=19%	197358/5591/2547	0.785902
R-HSA-1221632	R-HSA-1221632	Meiotic synapsis	68	-0.246176	-0.785251	0.887133	0.93715	0.81269	3128	tags=21%, list=17%, signal=17%	8294/85236/9985/8343/8970/8364/8359/8349/8468/8344/255626/6847/23224/8290	0.785251
R-HSA-5619084	R-HSA-5619084	ABC transporter disorders	77	0.24995	0.783627	0.880143	0.934249	0.810175	5045	tags=36%, list=27%, signal=27%	5687/5695/5694/5683/5706/5701/6233/5693/5711/5705/10956/5685/6833/6400/27248/5709/10058/10213/7316/5717/10197/5702/10613/5689/5690/5699/55788/3767	0.783627
R-HSA-199992	R-HSA-199992	trans-Golgi Network Vesicle Budding	69	0.252633	0.783431	0.860963	0.928121	0.804861	2864	tags=23%, list=15%, signal=20%	1176/286451/6845/8773/152503/2512/8906/64746/51429/1212/2495/23557/1522/9146/7037/1362	0.783431
R-HSA-159236	R-HSA-159236	Transport of Mature mRNA derived from an Intron-Containing Transcript	67	0.253209	0.781603	0.864043	0.928121	0.804861	4307	tags=28%, list=23%, signal=22%	9295/4928/53371/23511/26097/81929/10762/9984/23225/9785/22794/11338/22916/7307/9631/10250/11097/9818/10921	0.781603
R-HSA-9609523	R-HSA-9609523	Insertion of tail-anchored proteins into the endoplasmic reticulum membrane	22	0.315469	0.78131	0.770522	0.886247	0.768548	3404	tags=23%, list=18%, signal=19%	6811/2010/3162/23480/1528	0.78131
R-HSA-418457	R-HSA-418457	cGMP effects	16	0.337781	0.780633	0.749042	0.880077	0.763197	1501	tags=19%, list=8%, signal=17%	5152/10242/10846	0.780633
R-HSA-933542	R-HSA-933542	TRAF6 mediated NF-kB activation	24	-0.298725	-0.779862	0.797441	0.899252	0.779825	977	tags=12%, list=5%, signal=12%	7186/177/28511	0.779862
R-HSA-193807	R-HSA-193807	Synthesis of bile acids and bile salts via 27-hydroxycholesterol	15	-0.333136	-0.779762	0.738494	0.878783	0.762075	3039	tags=33%, list=16%, signal=28%	1582/9420/1109/1581/8644	0.779762
R-HSA-373753	R-HSA-373753	Nephrin family interactions	23	-0.302742	-0.779394	0.799578	0.899817	0.780316	2443	tags=22%, list=13%, signal=19%	23607/55243/89/8976/6711	0.779394
R-HSA-156584	R-HSA-156584	Cytosolic sulfonation of small molecules	22	0.314638	0.779251	0.774254	0.889168	0.771081	4582	tags=32%, list=24%, signal=24%	1836/9061/54928/9060/84836/27284/10380	0.779251
R-HSA-180910	R-HSA-180910	Vpr-mediated nuclear import of PICs	31	0.291095	0.778867	0.815443	0.907746	0.787192	4111	tags=35%, list=22%, signal=28%	4928/53371/23511/81929/10762/3836/23225/3159/9631/11097/9818	0.778867
R-HSA-177243	R-HSA-177243	Interactions of Rev with host cellular proteins	33	0.288623	0.778507	0.829907	0.915238	0.793689	2259	tags=24%, list=12%, signal=21%	4928/53371/23511/81929/10762/3837/5905/23225	0.778507
R-HSA-167160	R-HSA-167160	RNA Pol II CTD phosphorylation and interaction with CE during HIV infection	26	-0.28995	-0.776231	0.803797	0.901073	0.781405	708	tags=27%, list=4%, signal=26%	5436/2068/5437/2967/5433/2071/5440	0.776231
R-HSA-77075	R-HSA-77075	RNA Pol II CTD phosphorylation and interaction with CE	26	-0.28995	-0.776231	0.803797	0.901073	0.781405	708	tags=27%, list=4%, signal=26%	5436/2068/5437/2967/5433/2071/5440	0.776231
R-HSA-2173791	R-HSA-2173791	TGF-beta receptor signaling in EMT (epithelial to mesenchymal transition)	15	-0.330949	-0.774643	0.757322	0.880077	0.763197	117	tags=33%, list=1%, signal=33%	50855/7311/57530/387/23370	0.774643
R-HSA-9662851	R-HSA-9662851	Anti-inflammatory response favouring Leishmania parasite infection	158	0.226617	0.774566	0.943639	0.967082	0.838648	3861	tags=22%, list=20%, signal=18%	801/7433/5745/2783/10768/5739/117/805/3274/2782/808/111/2773/10267/151306/1385/4627/107/4157/4067/5573/554/2534/5577/796/2770/5729/57105/5744/10268/115/3375/7525/5568/7434	0.774566
R-HSA-9664433	R-HSA-9664433	Leishmania parasite growth and survival	158	0.226617	0.774566	0.943639	0.967082	0.838648	3861	tags=22%, list=20%, signal=18%	801/7433/5745/2783/10768/5739/117/805/3274/2782/808/111/2773/10267/151306/1385/4627/107/4157/4067/5573/554/2534/5577/796/2770/5729/57105/5744/10268/115/3375/7525/5568/7434	0.774566
R-HSA-68616	R-HSA-68616	Assembly of the ORC complex at the origin of replication	55	-0.252791	-0.772474	0.888626	0.937825	0.813276	3128	tags=24%, list=17%, signal=20%	8294/85236/4998/8343/8357/8970/8364/8359/8349/8355/8968/8344/255626	0.772474
R-HSA-5654688	R-HSA-5654688	SHC-mediated cascade:FGFR1	20	-0.306735	-0.771505	0.797441	0.899252	0.779825	2137	tags=20%, list=11%, signal=18%	27006/2255/9365/8822	0.771505
R-HSA-179409	R-HSA-179409	APC-Cdc20 mediated degradation of Nek2A	25	0.301117	0.769009	0.805607	0.90159	0.781853	3878	tags=28%, list=21%, signal=22%	246184/51529/6233/25906/29945/64682/7316	0.769009
R-HSA-5683826	R-HSA-5683826	Surfactant metabolism	23	-0.29846	-0.768371	0.812236	0.905482	0.785229	2779	tags=26%, list=15%, signal=22%	1755/5029/2627/6569/6439/150	0.768371
R-HSA-174048	R-HSA-174048	APC/C:Cdc20 mediated degradation of Cyclin B	24	-0.294046	-0.767646	0.816631	0.90776	0.787204	2131	tags=17%, list=11%, signal=15%	983/8881/891/996	0.767646
R-HSA-8963691	R-HSA-8963691	Phenylalanine and tyrosine metabolism	10	0.36565	0.767439	0.770874	0.886247	0.768548	3081	tags=30%, list=16%, signal=25%	80150/5860/5092	0.767439
R-HSA-400508	R-HSA-400508	Incretin synthesis, secretion, and inactivation	23	-0.298011	-0.767214	0.812236	0.905482	0.785229	1849	tags=22%, list=10%, signal=20%	5122/3670/2784/2641/2864	0.767214
R-HSA-449836	R-HSA-449836	Other interleukin signaling	24	0.303332	0.766564	0.80863	0.903419	0.78344	4298	tags=29%, list=23%, signal=23%	200081/1441/1435/1436/836/3603/3588	0.766564
R-HSA-622312	R-HSA-622312	Inflammasomes	20	0.313916	0.766481	0.803002	0.901073	0.781405	4373	tags=30%, list=23%, signal=23%	5970/24145/3162/4791/4790/351	0.766481
R-HSA-9658195	R-HSA-9658195	Leishmania infection	241	0.214179	0.766389	0.987654	0.993445	0.86151	3861	tags=22%, list=20%, signal=18%	801/7433/5745/2783/10768/10458/5970/5595/5739/71/117/805/3274/2782/808/111/2773/10094/9844/10267/10096/151306/1385/4627/107/4157/4067/5573/554/3162/4791/5879/1793/2534/5577/796/1857/2770/5729/4690/57105/5599/10006/5744/8936/10268/115/3375/7525/4790/5568/25/7434	0.766389
R-HSA-5655253	R-HSA-5655253	Signaling by FGFR2 in disease	42	0.272426	0.765718	0.842308	0.923883	0.801186	1032	tags=12%, list=5%, signal=11%	5295/5435/2549/5431/8817	0.765718
R-HSA-9754678	R-HSA-9754678	SARS-CoV-2 modulates host translation machinery	44	0.27045	0.76513	0.847328	0.927854	0.80463	4799	tags=41%, list=25%, signal=31%	6637/6189/6207/6210/6233/79760/6228/6636/6224/6223/6229/6218/6231/6209/6194/6634/6205/54960	0.76513
R-HSA-1839122	R-HSA-1839122	Signaling by activated point mutants of FGFR1	11	-0.354099	-0.764944	0.769072	0.886247	0.768548	511	tags=45%, list=3%, signal=44%	2251/2254/2249/2250/8822	0.764944
R-HSA-5654228	R-HSA-5654228	Phospholipase C-mediated cascade; FGFR4	15	-0.326653	-0.764588	0.769874	0.886247	0.768548	1764	tags=13%, list=9%, signal=12%	8823/8822	0.764588
R-HSA-209776	R-HSA-209776	Metabolism of amine-derived hormones	17	-0.316315	-0.763846	0.798337	0.899252	0.779825	4688	tags=29%, list=25%, signal=22%	1644/53905/5409/1733/7252	0.763846
R-HSA-6794361	R-HSA-6794361	Neurexins and neuroligins	54	0.2543	0.763515	0.880623	0.934249	0.810175	2550	tags=17%, list=14%, signal=14%	6812/2036/2037/9456/2903/9066/26037/23136/2035	0.763515
R-HSA-1358803	R-HSA-1358803	Downregulation of ERBB2:ERBB3 signaling	13	0.340806	0.75813	0.760377	0.880077	0.763197	1579	tags=15%, list=8%, signal=14%	207/6233	0.75813
R-HSA-196299	R-HSA-196299	Beta-catenin phosphorylation cascade	16	0.327939	0.757888	0.777778	0.890749	0.772452	1954	tags=19%, list=10%, signal=17%	1499/5519/5529	0.757888
R-HSA-432722	R-HSA-432722	Golgi Associated Vesicle Biogenesis	53	0.253014	0.757869	0.893543	0.939802	0.814991	2864	tags=21%, list=15%, signal=18%	1176/286451/6845/152503/2512/64746/51429/2495/23557/7037/1362	0.757869
R-HSA-211958	R-HSA-211958	Miscellaneous substrates	12	0.348451	0.756976	0.757692	0.880077	0.763197	614	tags=8%, list=3%, signal=8%	1580	0.756976
R-HSA-422085	R-HSA-422085	Synthesis, secretion, and deacylation of Ghrelin	18	-0.307523	-0.756334	0.820459	0.909724	0.788907	2172	tags=22%, list=12%, signal=20%	590/5122/619373/2641	0.756334
R-HSA-8854214	R-HSA-8854214	TBC/RABGAPs	40	-0.256152	-0.75628	0.868421	0.929205	0.8058	3350	tags=25%, list=18%, signal=21%	382/125058/4943/9135/54662/83874/8408/128637/51560/83452	0.75628
R-HSA-3371571	R-HSA-3371571	HSF1-dependent transactivation	22	-0.297467	-0.754153	0.830472	0.915238	0.793689	901	tags=18%, list=5%, signal=17%	816/3312/818/3305	0.754153
R-HSA-77595	R-HSA-77595	Processing of Intronless Pre-mRNAs	19	0.307885	0.750098	0.798493	0.899252	0.779825	3273	tags=26%, list=17%, signal=22%	29894/8189/10914/22916/55339	0.750098
R-HSA-168274	R-HSA-168274	Export of Viral Ribonucleoproteins from Nucleus	29	-0.273316	-0.749273	0.864693	0.928121	0.804861	1604	tags=14%, list=9%, signal=13%	8480/79023/8021/23279	0.749273
R-HSA-168333	R-HSA-168333	NEP/NS2 Interacts with the Cellular Export Machinery	29	-0.273316	-0.749273	0.864693	0.928121	0.804861	1604	tags=14%, list=9%, signal=13%	8480/79023/8021/23279	0.749273
R-HSA-72086	R-HSA-72086	mRNA Capping	28	-0.276739	-0.748885	0.866388	0.928121	0.804861	708	tags=25%, list=4%, signal=24%	5436/2068/5437/2967/5433/2071/5440	0.748885
R-HSA-8955332	R-HSA-8955332	Carboxyterminal post-translational modifications of tubulin	38	0.268825	0.74681	0.869318	0.929484	0.806043	3800	tags=21%, list=20%, signal=17%	112714/7278/51807/9654/10382/340351/10383/25941	0.74681
R-HSA-170822	R-HSA-170822	Regulation of Glucokinase by Glucokinase Regulatory Protein	29	-0.272123	-0.746	0.866808	0.928121	0.804861	1604	tags=14%, list=9%, signal=13%	8480/79023/8021/23279	0.746
R-HSA-5619107	R-HSA-5619107	Defective TPR may confer susceptibility towards thyroid papillary carcinoma (TPC)	29	-0.272123	-0.746	0.866808	0.928121	0.804861	1604	tags=14%, list=9%, signal=13%	8480/79023/8021/23279	0.746
R-HSA-3000157	R-HSA-3000157	Laminin interactions	28	-0.274822	-0.743698	0.881002	0.934249	0.810175	1782	tags=32%, list=9%, signal=29%	1288/3339/1285/3913/3679/3918/1287/1286/3685	0.743698
R-HSA-165054	R-HSA-165054	Rev-mediated nuclear export of HIV RNA	31	0.277945	0.743683	0.870056	0.929484	0.806043	4111	tags=35%, list=22%, signal=28%	4928/53371/23511/81929/10762/5905/23225/9631/5902/11097/9818	0.743683
R-HSA-975110	R-HSA-975110	TRAF6 mediated IRF7 activation in TLR7/8 or 9 signaling	14	-0.324476	-0.741284	0.813953	0.906742	0.786321	1756	tags=21%, list=9%, signal=19%	51284/3665/54106	0.741284
R-HSA-3560801	R-HSA-3560801	Defective B3GAT3 causes JDSSDHD	20	-0.294519	-0.740779	0.837953	0.922166	0.799697	3962	tags=25%, list=21%, signal=20%	3339/10675/26229/375790/63827	0.740779
R-HSA-3928665	R-HSA-3928665	EPH-ephrin mediated repulsion of cells	51	0.247722	0.735288	0.918004	0.951273	0.824939	4577	tags=33%, list=24%, signal=25%	102/71/1942/1173/1212/4067/5879/2534/1969/160/5664/4318/7525/60/2045/1946/1948	0.735288
R-HSA-8875878	R-HSA-8875878	MET promotes cell motility	41	-0.24803	-0.732444	0.906832	0.945808	0.820199	1782	tags=22%, list=9%, signal=20%	3913/6714/1277/3918/50509/84951/1278/1289/1281	0.732444
R-HSA-180746	R-HSA-180746	Nuclear import of Rev protein	30	0.274497	0.731883	0.876404	0.932577	0.808725	2259	tags=23%, list=12%, signal=21%	4928/53371/23511/81929/10762/3837/23225	0.731883
R-HSA-3232142	R-HSA-3232142	SUMOylation of ubiquitinylation proteins	36	0.26427	0.726906	0.885553	0.93715	0.81269	2259	tags=19%, list=12%, signal=17%	5987/4928/53371/23511/81929/10762/23225	0.726906
R-HSA-70635	R-HSA-70635	Urea cycle	10	0.345721	0.725611	0.805825	0.90159	0.781853	2667	tags=30%, list=14%, signal=26%	57407/383/445	0.725611
R-HSA-3928664	R-HSA-3928664	Ephrin signaling	19	-0.291441	-0.724599	0.870488	0.929484	0.806043	209	tags=11%, list=1%, signal=10%	6714/1949	0.724599
R-HSA-176407	R-HSA-176407	Conversion from APC/C:Cdc20 to APC/C:Cdh1 in late anaphase	20	-0.287713	-0.72366	0.848614	0.928121	0.804861	2006	tags=15%, list=11%, signal=13%	8881/8556/996	0.72366
R-HSA-141405	R-HSA-141405	Inhibition of the proteolytic activity of APC/C required for the onset of anaphase by mitotic spindle checkpoint components	20	0.295978	0.722684	0.857411	0.928121	0.804861	3531	tags=25%, list=19%, signal=20%	246184/51529/25906/29945/64682	0.722684
R-HSA-141430	R-HSA-141430	Inactivation of APC/C via direct inhibition of the APC/C complex	20	0.295978	0.722684	0.857411	0.928121	0.804861	3531	tags=25%, list=19%, signal=20%	246184/51529/25906/29945/64682	0.722684
R-HSA-1793185	R-HSA-1793185	Chondroitin sulfate/dermatan sulfate metabolism	48	-0.236955	-0.721586	0.91796	0.951273	0.824939	3962	tags=23%, list=21%, signal=18%	3339/56548/3073/10675/135152/26229/375790/10090/166012/3425/63827	0.721586
R-HSA-2979096	R-HSA-2979096	NOTCH2 Activation and Transmission of Signal to the Nucleus	21	0.293979	0.721032	0.848881	0.928121	0.804861	1579	tags=14%, list=8%, signal=13%	102/54567/6233	0.721032
R-HSA-4085001	R-HSA-4085001	Sialic acid metabolism	33	0.266984	0.72014	0.891589	0.939027	0.814318	3776	tags=27%, list=20%, signal=22%	30815/10402/8869/6487/338596/256435/6483/6489/29906	0.72014
R-HSA-75876	R-HSA-75876	Synthesis of very long-chain fatty acyl-CoAs	23	-0.27956	-0.719713	0.864979	0.928121	0.804861	3726	tags=39%, list=20%, signal=31%	81616/9524/3293/23205/83401/79071/197322/79993/6785	0.719713
R-HSA-913709	R-HSA-913709	O-linked glycosylation of mucins	59	-0.229615	-0.7191	0.945578	0.967539	0.839044	3874	tags=20%, list=21%, signal=16%	10331/727897/10164/64409/2589/6482/11227/140453/56913/442117/4589/2591	0.7191
R-HSA-159227	R-HSA-159227	Transport of the SLBP independent Mature mRNA	32	-0.256494	-0.717806	0.901288	0.945372	0.819821	1604	tags=12%, list=9%, signal=11%	8480/79023/8021/23279	0.717806
R-HSA-8941856	R-HSA-8941856	RUNX3 regulates NOTCH signaling	13	0.322456	0.717309	0.807547	0.902862	0.782957	2687	tags=23%, list=14%, signal=20%	3280/22938/8850	0.717309
R-HSA-159230	R-HSA-159230	Transport of the SLBP Dependant Mature mRNA	33	0.265726	0.716746	0.891589	0.939027	0.814318	5511	tags=48%, list=29%, signal=34%	4928/53371/23511/81929/10762/23225/22916/9631/11097/9818/7884/10189/9688/129401/1977/9972	0.716746
R-HSA-983189	R-HSA-983189	Kinesins	55	0.236901	0.714611	0.939655	0.967082	0.838648	2934	tags=15%, list=16%, signal=12%	112714/7278/9371/64837/51807/26153/22920/10382	0.714611
R-HSA-418592	R-HSA-418592	ADP signalling through P2Y purinoceptor 1	24	0.282689	0.714395	0.876173	0.932577	0.808725	1403	tags=12%, list=7%, signal=12%	2783/2782/2769	0.714395
R-HSA-5625970	R-HSA-5625970	RHO GTPases activate KTN1	11	0.337213	0.713355	0.820116	0.909724	0.788907	3732	tags=36%, list=20%, signal=29%	391/64837/5879/3895	0.713355
R-HSA-8849932	R-HSA-8849932	Synaptic adhesion-like molecules	21	0.290489	0.712471	0.86194	0.928121	0.804861	4815	tags=48%, list=26%, signal=35%	10211/2319/2903/79414/1739/2890/1741/5802/2902/10313	0.712471
R-HSA-202427	R-HSA-202427	Phosphorylation of CD3 and TCR zeta chains	16	-0.300073	-0.711503	0.858333	0.928121	0.804861	5577	tags=50%, list=30%, signal=35%	3113/917/919/915/3117/5795/3120/1445	0.711503
R-HSA-9664873	R-HSA-9664873	Pexophagy	11	-0.326868	-0.70612	0.835052	0.919629	0.797496	349	tags=18%, list=2%, signal=18%	7311/8878	0.70612
R-HSA-114604	R-HSA-114604	GPVI-mediated activation cascade	34	0.262313	0.705946	0.904215	0.945808	0.820199	2818	tags=21%, list=15%, signal=18%	5295/391/5294/10630/4067/5879/2534	0.705946
R-HSA-8847993	R-HSA-8847993	ERBB2 Activates PTK6 Signaling	13	0.316142	0.703264	0.820755	0.909724	0.788907	3117	tags=23%, list=17%, signal=19%	1956/2069/2066	0.703264
R-HSA-1592389	R-HSA-1592389	Activation of Matrix Metalloproteinases	29	0.267379	0.703039	0.886578	0.93715	0.81269	3412	tags=28%, list=18%, signal=23%	4324/7076/4317/4323/1991/4318/4326/80781	0.703039
R-HSA-8866654	R-HSA-8866654	E3 ubiquitin ligases ubiquitinate target proteins	58	0.231344	0.700949	0.961131	0.978882	0.848881	1579	tags=10%, list=8%, signal=10%	55829/9810/6596/123169/7319/6233	0.700949
R-HSA-209560	R-HSA-209560	NF-kB is activated and signals survival	13	0.3149	0.700502	0.824528	0.912596	0.791398	3878	tags=31%, list=21%, signal=24%	5970/6233/4790/7316	0.700502
R-HSA-75105	R-HSA-75105	Fatty acyl-CoA biosynthesis	35	0.256757	0.699695	0.912548	0.948165	0.822243	5206	tags=43%, list=28%, signal=31%	2180/9200/7923/6319/60481/201562/31/2182/51703/22880/401494/253017/55301/2194/64834	0.699695
R-HSA-2162123	R-HSA-2162123	Synthesis of Prostaglandins (PG) and Thromboxanes (TX)	15	-0.29875	-0.699276	0.861925	0.928121	0.804861	1155	tags=20%, list=6%, signal=19%	873/8644/80142	0.699276
R-HSA-354192	R-HSA-354192	Integrin signaling	27	0.268057	0.69686	0.895833	0.941384	0.816362	1411	tags=11%, list=7%, signal=10%	6464/207/5770	0.69686
R-HSA-2024101	R-HSA-2024101	CS/DS degradation	13	-0.309391	-0.69122	0.855932	0.928121	0.804861	959	tags=31%, list=5%, signal=29%	3073/10675/3425/63827	0.69122
R-HSA-8963889	R-HSA-8963889	Assembly of active LPL and LIPC lipase complexes	17	-0.285994	-0.690625	0.877339	0.932928	0.809029	1038	tags=18%, list=6%, signal=17%	26291/51360/3990	0.690625
R-HSA-1482788	R-HSA-1482788	Acyl chain remodelling of PC	25	0.270064	0.689703	0.904673	0.945808	0.820199	2772	tags=20%, list=15%, signal=17%	5320/79888/8605/79887/54947	0.689703
R-HSA-5654712	R-HSA-5654712	FRS-mediated FGFR4 signaling	21	-0.270802	-0.685351	0.886266	0.93715	0.81269	2497	tags=14%, list=13%, signal=12%	10817/8823/8822	0.685351
R-HSA-193775	R-HSA-193775	Synthesis of bile acids and bile salts via 24-hydroxycholesterol	13	0.307733	0.684559	0.85283	0.928121	0.804861	548	tags=8%, list=3%, signal=7%	5740	0.684559
R-HSA-1638074	R-HSA-1638074	Keratan sulfate/keratin metabolism	34	-0.23968	-0.684005	0.94375	0.967082	0.838648	3874	tags=26%, list=21%, signal=21%	10331/3073/5549/23563/6482/8704/4060/2720/11081	0.684005
R-HSA-264642	R-HSA-264642	Acetylcholine Neurotransmitter Release Cycle	17	0.292501	0.683331	0.892514	0.939361	0.814608	1796	tags=12%, list=10%, signal=11%	6812/5864	0.683331
R-HSA-5223345	R-HSA-5223345	Miscellaneous transport and binding events	26	0.264737	0.682908	0.907197	0.945808	0.820199	3639	tags=31%, list=19%, signal=25%	120/55144/57380/7991/81614/79815/57185/23507	0.682908
R-HSA-4839735	R-HSA-4839735	Signaling by AXIN mutants	13	-0.305556	-0.682651	0.864407	0.928121	0.804861	1587	tags=23%, list=8%, signal=21%	5527/5516/139285	0.682651
R-HSA-4839744	R-HSA-4839744	Signaling by APC mutants	13	-0.305556	-0.682651	0.864407	0.928121	0.804861	1587	tags=23%, list=8%, signal=21%	5527/5516/139285	0.682651
R-HSA-4839748	R-HSA-4839748	Signaling by AMER1 mutants	13	-0.305556	-0.682651	0.864407	0.928121	0.804861	1587	tags=23%, list=8%, signal=21%	5527/5516/139285	0.682651
R-HSA-5467337	R-HSA-5467337	APC truncation mutants have impaired AXIN binding	13	-0.305556	-0.682651	0.864407	0.928121	0.804861	1587	tags=23%, list=8%, signal=21%	5527/5516/139285	0.682651
R-HSA-5467340	R-HSA-5467340	AXIN missense mutants destabilize the destruction complex	13	-0.305556	-0.682651	0.864407	0.928121	0.804861	1587	tags=23%, list=8%, signal=21%	5527/5516/139285	0.682651
R-HSA-5467348	R-HSA-5467348	Truncations of AMER1 destabilize the destruction complex	13	-0.305556	-0.682651	0.864407	0.928121	0.804861	1587	tags=23%, list=8%, signal=21%	5527/5516/139285	0.682651
R-HSA-4085377	R-HSA-4085377	SUMOylation of SUMOylation proteins	31	0.254701	0.681489	0.920904	0.953	0.826436	5520	tags=48%, list=29%, signal=34%	4928/53371/23511/81929/10762/23225/10210/9631/11097/9818/7341/9688/129401/9972/7329	0.681489
R-HSA-419408	R-HSA-419408	Lysosphingolipid and LPA receptors	13	-0.304453	-0.680186	0.866525	0.928121	0.804861	1887	tags=23%, list=10%, signal=21%	9170/1902/53637	0.680186
R-HSA-1295596	R-HSA-1295596	Spry regulation of FGF signaling	14	-0.296821	-0.678106	0.866808	0.928121	0.804861	1587	tags=29%, list=8%, signal=26%	7311/6714/5516/8569	0.678106
R-HSA-8964539	R-HSA-8964539	Glutamate and glutamine metabolism	13	0.30457	0.677521	0.858491	0.928121	0.804861	2371	tags=31%, list=13%, signal=27%	2806/29920/5832/4942	0.677521
R-HSA-2871796	R-HSA-2871796	FCERI mediated MAPK activation	31	-0.243605	-0.677137	0.932059	0.962609	0.834768	57	tags=19%, list=0%, signal=19%	27040/2206/9402/7410/2207/7409	0.677137
R-HSA-5099900	R-HSA-5099900	WNT5A-dependent internalization of FZD4	15	0.295572	0.677039	0.881679	0.934326	0.810242	3013	tags=27%, list=16%, signal=22%	1173/1212/8322/160	0.677039
R-HSA-4641262	R-HSA-4641262	Disassembly of the destruction complex and recruitment of AXIN to the membrane	29	-0.246694	-0.67629	0.936575	0.96598	0.837692	4100	tags=31%, list=22%, signal=24%	7478/7471/5527/23401/89780/5516/7855/4040/139285	0.67629
R-HSA-9678108	R-HSA-9678108	SARS-CoV-1 Infection	50	-0.222874	-0.676151	0.972851	0.985798	0.854878	3393	tags=20%, list=18%, signal=16%	143/2589/1514/6482/30849/7405/5289/56965/5925/64398	0.676151
R-HSA-9617629	R-HSA-9617629	Regulation of FOXO transcriptional activity by acetylation	10	0.318285	0.668028	0.852427	0.928121	0.804861	5160	tags=40%, list=27%, signal=29%	8850/4303/23411/23410	0.668028
R-HSA-174403	R-HSA-174403	Glutathione synthesis and recycling	11	-0.308068	-0.665506	0.874227	0.932577	0.808725	782	tags=27%, list=4%, signal=26%	79094/26873/2686	0.665506
R-HSA-416700	R-HSA-416700	Other semaphorin interactions	18	0.278853	0.662948	0.90631	0.945808	0.820199	493	tags=6%, list=3%, signal=5%	80031	0.662948
R-HSA-983170	R-HSA-983170	Antigen Presentation: Folding, assembly and peptide loading of class I MHC	21	0.270284	0.662917	0.921642	0.953125	0.826544	2543	tags=14%, list=13%, signal=12%	9871/10802/8678	0.662917
R-HSA-381771	R-HSA-381771	Synthesis, secretion, and inactivation of Glucagon-like Peptide-1 (GLP-1)	20	0.271423	0.662728	0.917448	0.951273	0.824939	2297	tags=20%, list=12%, signal=18%	1499/2782/23478/1803	0.662728
R-HSA-3560782	R-HSA-3560782	Diseases associated with glycosaminoglycan metabolism	41	0.23591	0.661897	0.949904	0.968726	0.840073	1694	tags=12%, list=9%, signal=11%	1836/1462/22856/2331/6487	0.661897
R-HSA-2029481	R-HSA-2029481	FCGR activation	11	-0.306287	-0.661658	0.878351	0.933361	0.809405	570	tags=36%, list=3%, signal=35%	917/919/6714/2212	0.661658
R-HSA-264870	R-HSA-264870	Caspase-mediated cleavage of cytoskeletal proteins	12	-0.300514	-0.660191	0.896266	0.941384	0.816362	5022	tags=42%, list=27%, signal=31%	841/28988/5339/118/840	0.660191
R-HSA-112409	R-HSA-112409	RAF-independent MAPK1/3 activation	23	0.263949	0.657537	0.922348	0.953217	0.826624	2141	tags=17%, list=11%, signal=15%	5595/1849/11221/3717	0.657537
R-HSA-159418	R-HSA-159418	Recycling of bile acids and salts	18	0.275925	0.655986	0.913958	0.948992	0.82296	7580	tags=56%, list=40%, signal=33%	2172/200931/10998/80765/6554/213/28234/8714/6256/10499	0.655986
R-HSA-139853	R-HSA-139853	Elevation of cytosolic Ca2+ levels	15	-0.277251	-0.648954	0.891213	0.939027	0.814318	1146	tags=27%, list=6%, signal=25%	9127/80228/57113/3710	0.648954
R-HSA-8851680	R-HSA-8851680	Butyrophilin (BTN) family interactions	10	0.307659	0.645724	0.875728	0.932577	0.808725	865	tags=10%, list=5%, signal=10%	153579	0.645724
R-HSA-2022870	R-HSA-2022870	Chondroitin sulfate biosynthesis	19	0.26429	0.643888	0.905838	0.945808	0.820199	4021	tags=32%, list=21%, signal=25%	1462/22856/50515/1464/55790/51363	0.643888
R-HSA-2028269	R-HSA-2028269	Signaling by Hippo	19	0.263039	0.64084	0.909605	0.947185	0.821393	127	tags=5%, list=1%, signal=5%	6788	0.64084
R-HSA-429958	R-HSA-429958	mRNA decay by 3' to 5' exoribonuclease	16	-0.268954	-0.637717	0.920833	0.953	0.826436	2891	tags=19%, list=15%, signal=16%	5393/56915/51013	0.637717
R-HSA-2485179	R-HSA-2485179	Activation of the phototransduction cascade	11	0.297867	0.630119	0.89942	0.944054	0.818678	5133	tags=36%, list=27%, signal=26%	2782/5158/5148/2779	0.630119
R-HSA-399997	R-HSA-399997	Acetylcholine regulates insulin secretion	10	0.300051	0.629756	0.887379	0.93715	0.81269	3155	tags=20%, list=17%, signal=17%	2769/9630	0.629756
R-HSA-3772470	R-HSA-3772470	Negative regulation of TCF-dependent signaling by WNT ligand antagonists	15	0.273068	0.625491	0.935115	0.965118	0.836945	1774	tags=13%, list=9%, signal=12%	6422/27123	0.625491
R-HSA-5218900	R-HSA-5218900	CASP8 activity is inhibited	11	-0.28672	-0.619389	0.907216	0.945808	0.820199	2271	tags=27%, list=12%, signal=24%	841/7186/356	0.619389
R-HSA-3371378	R-HSA-3371378	Regulation by c-FLIP	11	-0.28672	-0.619389	0.907216	0.945808	0.820199	2271	tags=27%, list=12%, signal=24%	841/7186/356	0.619389
R-HSA-69416	R-HSA-69416	Dimerization of procaspase-8	11	-0.28672	-0.619389	0.907216	0.945808	0.820199	2271	tags=27%, list=12%, signal=24%	841/7186/356	0.619389
R-HSA-4420332	R-HSA-4420332	Defective B3GALT6 causes EDSP2 and SEMDJL1	20	-0.245507	-0.617504	0.948827	0.968502	0.839879	3962	tags=35%, list=21%, signal=28%	1463/221914/2262/3339/10675/375790/63827	0.617504
R-HSA-3560783	R-HSA-3560783	Defective B4GALT7 causes EDS, progeroid type	20	-0.24455	-0.615097	0.948827	0.968502	0.839879	3962	tags=35%, list=21%, signal=28%	1463/221914/2262/3339/10675/375790/63827	0.615097
R-HSA-416993	R-HSA-416993	Trafficking of GluR2-containing AMPA receptors	17	-0.253837	-0.612971	0.939709	0.967082	0.838648	1866	tags=35%, list=10%, signal=32%	2891/5582/7102/5578/5579/163	0.612971
R-HSA-2151209	R-HSA-2151209	Activation of PPARGC1A (PGC-1alpha) by phosphorylation	10	-0.284486	-0.601571	0.911704	0.947927	0.822036	682	tags=20%, list=4%, signal=19%	5600/5565	0.601571
R-HSA-3229121	R-HSA-3229121	Glycogen storage diseases	16	0.256116	0.591899	0.948276	0.968502	0.839879	2681	tags=19%, list=14%, signal=16%	7957/6233/5507	0.591899
R-HSA-3371568	R-HSA-3371568	Attenuation phase	12	-0.269324	-0.59167	0.939834	0.967082	0.838648	843	tags=17%, list=4%, signal=16%	3312/3305	0.59167
R-HSA-181430	R-HSA-181430	Norepinephrine Neurotransmitter Release Cycle	18	0.246031	0.584917	0.963671	0.980823	0.850564	1796	tags=11%, list=10%, signal=10%	6812/5864	0.584917
R-HSA-8963743	R-HSA-8963743	Digestion and absorption	20	0.239322	0.584348	0.966229	0.982778	0.852259	3726	tags=20%, list=20%, signal=16%	6523/29881/8972/6518	0.584348
R-HSA-140534	R-HSA-140534	Caspase activation via Death Receptors in the presence of ligand	15	-0.247421	-0.579132	0.945607	0.967539	0.839044	2271	tags=27%, list=12%, signal=23%	7099/841/7186/356	0.579132
R-HSA-9634600	R-HSA-9634600	Regulation of glycolysis by fructose 2,6-bisphosphate metabolism	11	0.273428	0.578421	0.943907	0.967082	0.838648	3936	tags=27%, list=21%, signal=22%	5519/5568/5209	0.578421
R-HSA-5140745	R-HSA-5140745	WNT5A-dependent internalization of FZD2, FZD5 and ROR2	13	0.255535	0.568442	0.949057	0.968502	0.839879	3013	tags=23%, list=16%, signal=19%	1173/1212/160	0.568442
R-HSA-376172	R-HSA-376172	DSCAM interactions	11	0.266698	0.564185	0.953578	0.971832	0.842766	4293	tags=45%, list=23%, signal=35%	5879/9423/5599/1432/57453	0.564185
R-HSA-428643	R-HSA-428643	Organic anion transporters	10	-0.265707	-0.56186	0.940452	0.967082	0.838648	1861	tags=30%, list=10%, signal=27%	57084/79751/26503	0.56186
R-HSA-9664420	R-HSA-9664420	Killing mechanisms	11	-0.259968	-0.561597	0.942268	0.967082	0.838648	2908	tags=36%, list=15%, signal=31%	7474/10811/27035/124056	0.561597
R-HSA-9673324	R-HSA-9673324	WNT5:FZD7-mediated leishmania damping	11	-0.259968	-0.561597	0.942268	0.967082	0.838648	2908	tags=36%, list=15%, signal=31%	7474/10811/27035/124056	0.561597
R-HSA-5620916	R-HSA-5620916	VxPx cargo-targeting to cilium	20	0.228867	0.558819	0.97561	0.987118	0.856022	4181	tags=25%, list=22%, signal=19%	50807/54536/378/8766/8729	0.558819
R-HSA-450604	R-HSA-450604	KSRP (KHSRP) binds and destabilizes mRNA	17	0.235872	0.551036	0.971209	0.985248	0.854401	2047	tags=12%, list=11%, signal=10%	207/7534	0.551036
R-HSA-1433559	R-HSA-1433559	Regulation of KIT signaling	16	0.238281	0.550681	0.967433	0.98293	0.852391	5840	tags=44%, list=31%, signal=30%	4067/2534/7525/9306/2885/6654/5777	0.550681
R-HSA-111465	R-HSA-111465	Apoptotic cleavage of cellular proteins	37	0.196499	0.543618	0.992537	0.997707	0.865205	3669	tags=16%, list=19%, signal=13%	1499/1832/2620/660/4137/836	0.543618
R-HSA-5620920	R-HSA-5620920	Cargo trafficking to the periciliary membrane	47	0.188193	0.543089	0.99633	0.998918	0.866256	5704	tags=40%, list=30%, signal=28%	8195/50807/79738/54536/403/378/200894/6950/27241/8766/8729/129880/585/192668/9727/10576/6102/55212/55770	0.543089
R-HSA-3656237	R-HSA-3656237	Defective EXT2 causes exostoses 2	14	-0.235848	-0.538809	0.968288	0.98293	0.852391	5854	tags=29%, list=31%, signal=20%	221914/2262/3339/375790	0.538809
R-HSA-3656253	R-HSA-3656253	Defective EXT1 causes exostoses 1, TRPS2 and CHDS	14	-0.235848	-0.538809	0.968288	0.98293	0.852391	5854	tags=29%, list=31%, signal=20%	221914/2262/3339/375790	0.538809
R-HSA-9706369	R-HSA-9706369	Negative regulation of FLT3	15	0.232296	0.532099	0.975191	0.987118	0.856022	4273	tags=33%, list=23%, signal=26%	6233/6503/27/7316/9306	0.532099
R-HSA-354194	R-HSA-354194	GRB2:SOS provides linkage to MAPK signaling for Integrins	15	0.228267	0.522868	0.980916	0.990501	0.858956	5534	tags=33%, list=29%, signal=24%	5908/3690/2885/6654/7094	0.522868
R-HSA-9660826	R-HSA-9660826	Purinergic signaling in leishmaniasis infection	26	0.202035	0.521163	0.986742	0.993175	0.861275	4759	tags=23%, list=25%, signal=17%	5970/3162/4791/4790/351/79792	0.521163
R-HSA-9664424	R-HSA-9664424	Cell recruitment (pro-inflammatory response)	26	0.202035	0.521163	0.986742	0.993175	0.861275	4759	tags=23%, list=25%, signal=17%	5970/3162/4791/4790/351/79792	0.521163
R-HSA-189483	R-HSA-189483	Heme degradation	12	-0.236736	-0.520078	0.973029	0.985798	0.854878	5317	tags=42%, list=28%, signal=30%	1244/4363/11309/644/2938	0.520078
R-HSA-5635838	R-HSA-5635838	Activation of SMO	18	0.21739	0.516825	0.984704	0.992417	0.860618	793	tags=6%, list=4%, signal=5%	50937	0.516825
R-HSA-8868766	R-HSA-8868766	rRNA processing in the mitochondrion	10	-0.23602	-0.499084	0.98152	0.990501	0.858956	5071	tags=30%, list=27%, signal=22%	60528/79922/29960	0.499084
R-HSA-933543	R-HSA-933543	NF-kB activation through FADD/RIP-1 pathway mediated by caspase-8 and -10	12	0.227753	0.494771	0.976923	0.987799	0.856613	14565	tags=100%, list=77%, signal=23%	8737/23586/3551/57506/1147/843/8517/84282/8772/89122/841/64135	0.494771
R-HSA-8866904	R-HSA-8866904	Negative regulation of activity of TFAP2 (AP-2) family transcription factors	10	0.233129	0.489299	0.978641	0.988888	0.857558	5520	tags=40%, list=29%, signal=28%	51741/7341/284252/7329	0.489299
R-HSA-9694614	R-HSA-9694614	Attachment and Entry	19	-0.185512	-0.461231	0.993631	0.998132	0.865574	5854	tags=32%, list=31%, signal=22%	221914/26762/2262/3339/1514/375790	0.461231
R-HSA-156588	R-HSA-156588	Glucuronidation	12	0.211526	0.45952	0.984615	0.992417	0.860618	4456	tags=25%, list=24%, signal=19%	7358/23169/7367	0.45952
R-HSA-399956	R-HSA-399956	CRMPs in Sema3A signaling	16	0.194964	0.450573	0.994253	0.998132	0.865574	8148	tags=56%, list=43%, signal=32%	2534/1809/2932/8829/1020/56896/5362/10371/55558	0.450573
R-HSA-9706019	R-HSA-9706019	RHOBTB3 ATPase cycle	10	0.207269	0.435024	1	1	0.867194	4657	tags=30%, list=25%, signal=23%	9146/51209/10226	0.435024
R-HSA-196791	R-HSA-196791	Vitamin D (calciferol) metabolism	11	0.202059	0.427443	0.996132	0.998918	0.866256	15049	tags=100%, list=80%, signal=20%	26119/7329/1594/120227/2638/1591/8029/5641/4036/51588/7421	0.427443
R-HSA-390450	R-HSA-390450	Folding of actin by CCT/TriC	10	0.201702	0.423338	1	1	0.867194	5760	tags=40%, list=31%, signal=28%	6950/60/10576/908	0.423338
R-HSA-372708	R-HSA-372708	p130Cas linkage to MAPK signaling for integrins	15	0.179917	0.412119	0.998092	1	0.867194	15467	tags=100%, list=82%, signal=18%	5908/3690/7094/1398/2243/2266/54518/7450/2244/5906/2335/9564/3674/5747/6714	0.412119
R-HSA-9754560	R-HSA-9754560	SARS-CoV-2 modulates autophagy	10	0.177081	0.371663	1	1	0.867194	6402	tags=50%, list=34%, signal=33%	11311/57617/23339/81631/7284	0.371663
