# Supplementary material for: Role of immune-related endoplasmic reticulum stress genes in sepsis-induced cardiomyopathy: Novel insights from bioinformatics analysis
Source: PLoS One. 2024 Dec 13;19(12):e0315582. doi: 10.1371/journal.pone.0315582 (PMC11642931; doi:10.1371/journal.pone.0315582)
Supplement: S8 Table — (XLSX) [file pone.0315582.s011.xlsx]

## Sheet: Sheet1
Supple Tab 8 GSVA results
logFC	AveExpr	t	P.Value	adj.P.Val	B	change	symbol
-0.200968	0.0117352	-3.52816	0.00106085	0.106645	-0.95335	Down	KEGG_PARKINSONS_DISEASE
-0.155742	0.00530958	-3.50109	0.00114672	0.106645	-1.01298	Down	KEGG_ALZHEIMERS_DISEASE
-0.14919	0.00424586	-3.29855	0.00203621	0.122031	-1.45241	Down	KEGG_HUNTINGTONS_DISEASE
-0.187018	0.0177126	-3.1713	0.00289792	0.122031	-1.72194	Down	KEGG_OXIDATIVE_PHOSPHORYLATION
-0.148312	0.00456279	-3.12603	0.0032804	0.122031	-1.81648	Down	KEGG_CARDIAC_MUSCLE_CONTRACTION
-0.193486	0.00328041	-2.907	0.00590396	0.183023	-2.26328	Down	KEGG_CITRATE_CYCLE_TCA_CYCLE
-0.148947	0.00716207	-2.65569	0.0112798	0.253407	-2.75191	Down	KEGG_BUTANOATE_METABOLISM
-0.140961	-0.00974771	-2.64142	0.0116912	0.253407	-2.7788	Down	KEGG_TERPENOID_BACKBONE_BIOSYNTHESIS
-0.12918	0.00898261	-2.62239	0.0122616	0.253407	-2.81454	Down	KEGG_FATTY_ACID_METABOLISM
0.0961833	0.00676317	2.23743	0.0308477	0.573768	-3.49888	Up	KEGG_GLYCOSPHINGOLIPID_BIOSYNTHESIS_GANGLIO_SERIES
-0.142231	0.023526	-2.16477	0.0363778	0.615116	-3.61922	Down	KEGG_VALINE_LEUCINE_AND_ISOLEUCINE_DEGRADATION
0.0727313	-0.00888399	1.99897	0.0523808	0.697053	-3.8824	Stable	KEGG_RIG_I_LIKE_RECEPTOR_SIGNALING_PATHWAY
0.0850272	-0.0111768	1.97218	0.0554723	0.697053	-3.92339	Stable	KEGG_CYTOSOLIC_DNA_SENSING_PATHWAY
-0.0796637	-0.00514446	-1.93044	0.0606034	0.697053	-3.98637	Stable	KEGG_PROXIMAL_TUBULE_BICARBONATE_RECLAMATION
-0.0997928	0.0155801	-1.88461	0.0667025	0.697053	-4.05428	Stable	KEGG_PYRUVATE_METABOLISM
0.0856965	0.0079853	1.87182	0.0684949	0.697053	-4.07299	Stable	KEGG_GLYCOSPHINGOLIPID_BIOSYNTHESIS_GLOBO_SERIES
0.0889549	-0.00811786	1.8657	0.0693676	0.697053	-4.08191	Stable	KEGG_GLYCOSAMINOGLYCAN_BIOSYNTHESIS_KERATAN_SULFATE
0.0763795	0.0165414	1.84259	0.0727479	0.697053	-4.11538	Stable	KEGG_STARCH_AND_SUCROSE_METABOLISM
0.0692034	-0.00771873	1.83456	0.0739546	0.697053	-4.12693	Stable	KEGG_CHEMOKINE_SIGNALING_PATHWAY
0.0743143	-0.00313598	1.8187	0.0763873	0.697053	-4.14961	Stable	KEGG_THYROID_CANCER
-0.0645884	0.0116734	-1.80402	0.0786996	0.697053	-4.17046	Stable	KEGG_PPAR_SIGNALING_PATHWAY
0.0698568	-0.00181237	1.76466	0.0851925	0.698434	-4.22569	Stable	KEGG_CYTOKINE_CYTOKINE_RECEPTOR_INTERACTION
-0.0838509	0.013075	-1.73232	0.090858	0.698434	-4.2703	Stable	KEGG_PEROXISOME
-0.0780393	0.00398192	-1.7148	0.0940561	0.698434	-4.29418	Stable	KEGG_LYSINE_DEGRADATION
0.0699331	0.00190408	1.70797	0.0953293	0.698434	-4.30344	Stable	KEGG_EPITHELIAL_CELL_SIGNALING_IN_HELICOBACTER_PYLORI_INFECTION
0.0700063	-0.000388721	1.69546	0.0976955	0.698434	-4.32031	Stable	KEGG_BLADDER_CANCER
0.0759192	0.00705949	1.66943	0.102777	0.698434	-4.35508	Stable	KEGG_COMPLEMENT_AND_COAGULATION_CASCADES
-0.101411	0.00787649	-1.65768	0.105141	0.698434	-4.37061	Stable	KEGG_PROPANOATE_METABOLISM
0.0715592	-0.024536	1.60204	0.11695	0.721068	-4.44294	Stable	KEGG_NOD_LIKE_RECEPTOR_SIGNALING_PATHWAY
0.0541497	-0.00348152	1.57495	0.12308	0.721068	-4.4774	Stable	KEGG_JAK_STAT_SIGNALING_PATHWAY
0.0799676	0.0164374	1.57429	0.123233	0.721068	-4.47823	Stable	KEGG_PENTOSE_AND_GLUCURONATE_INTERCONVERSIONS
-0.0494077	0.00348827	-1.56721	0.124878	0.721068	-4.48714	Stable	KEGG_CALCIUM_SIGNALING_PATHWAY
0.0849614	6.60548e-05	1.53729	0.13203	0.721068	-4.52443	Stable	KEGG_AMINO_SUGAR_AND_NUCLEOTIDE_SUGAR_METABOLISM
0.0610643	-0.00904876	1.53533	0.132511	0.721068	-4.52686	Stable	KEGG_TOLL_LIKE_RECEPTOR_SIGNALING_PATHWAY
0.0690485	0.0070262	1.5225	0.135685	0.721068	-4.54264	Stable	KEGG_CHRONIC_MYELOID_LEUKEMIA
0.0548619	0.00176126	1.49979	0.141457	0.723718	-4.5703	Stable	KEGG_O_GLYCAN_BIOSYNTHESIS
0.0605055	0.00655905	1.48057	0.146492	0.723718	-4.59342	Stable	KEGG_HEMATOPOIETIC_CELL_LINEAGE
0.0705535	0.00958457	1.47545	0.147856	0.723718	-4.59953	Stable	KEGG_GALACTOSE_METABOLISM
-0.0558298	0.00815687	-1.42975	0.160489	0.765407	-4.65327	Stable	KEGG_VASCULAR_SMOOTH_MUSCLE_CONTRACTION
0.0658432	-0.00761029	1.33011	0.190955	0.850759	-4.76522	Stable	KEGG_LEISHMANIA_INFECTION
0.0438213	-0.00188564	1.32359	0.193093	0.850759	-4.7723	Stable	KEGG_MAPK_SIGNALING_PATHWAY
0.0663327	-0.0130339	1.32235	0.193501	0.850759	-4.77363	Stable	KEGG_SNARE_INTERACTIONS_IN_VESICULAR_TRANSPORT
0.0588296	0.00213597	1.28961	0.204531	0.850759	-4.80864	Stable	KEGG_ACUTE_MYELOID_LEUKEMIA
-0.0491985	0.00581777	-1.2889	0.204775	0.850759	-4.80939	Stable	KEGG_TYROSINE_METABOLISM
-0.0920624	-0.00209387	-1.26907	0.211691	0.850759	-4.8302	Stable	KEGG_PROTEASOME
-0.0514134	0.00188758	-1.26527	0.213036	0.850759	-4.83415	Stable	KEGG_GLYCINE_SERINE_AND_THREONINE_METABOLISM
-0.0574491	0.0126223	-1.25982	0.214977	0.850759	-4.83981	Stable	KEGG_BIOSYNTHESIS_OF_UNSATURATED_FATTY_ACIDS
-0.0633201	0.00992325	-1.19828	0.237802	0.885305	-4.90207	Stable	KEGG_TRYPTOPHAN_METABOLISM
-0.0411238	0.00046155	-1.1761	0.246451	0.885305	-4.92381	Stable	KEGG_LONG_TERM_POTENTIATION
-0.0570163	-0.00832885	-1.16064	0.252612	0.885305	-4.93873	Stable	KEGG_MISMATCH_REPAIR
0.0514399	-6.53062e-05	1.14173	0.2603	0.885305	-4.95675	Stable	KEGG_DRUG_METABOLISM_OTHER_ENZYMES
-0.0458507	0.00374886	-1.13567	0.2628	0.885305	-4.96246	Stable	KEGG_GLYCEROLIPID_METABOLISM
-0.0428508	0.00067092	-1.13172	0.264436	0.885305	-4.96617	Stable	KEGG_MELANOGENESIS
-0.0645665	-0.0016398	-1.11335	0.272151	0.885305	-4.98327	Stable	KEGG_VALINE_LEUCINE_AND_ISOLEUCINE_BIOSYNTHESIS
0.0391971	-0.00805743	1.10137	0.277264	0.885305	-4.99427	Stable	KEGG_VEGF_SIGNALING_PATHWAY
0.0514987	0.0149799	1.08807	0.283022	0.885305	-5.00636	Stable	KEGG_VIBRIO_CHOLERAE_INFECTION
0.0418917	0.00065486	1.08611	0.283878	0.885305	-5.00813	Stable	KEGG_APOPTOSIS
-0.0663037	-0.00876339	-1.08005	0.286537	0.885305	-5.01359	Stable	KEGG_TAURINE_AND_HYPOTAURINE_METABOLISM
0.0470216	-0.00834405	1.07716	0.287808	0.885305	-5.01618	Stable	KEGG_B_CELL_RECEPTOR_SIGNALING_PATHWAY
-0.041273	-0.00628975	-1.07204	0.290074	0.885305	-5.02075	Stable	KEGG_PHOSPHATIDYLINOSITOL_SIGNALING_SYSTEM
0.0369655	-0.00615967	1.05024	0.29986	0.885305	-5.04	Stable	KEGG_TIGHT_JUNCTION
-0.0588334	-0.00562026	-1.04842	0.300688	0.885305	-5.04159	Stable	KEGG_DNA_REPLICATION
-0.0781568	-0.0028405	-1.0314	0.308498	0.885305	-5.05634	Stable	KEGG_LIMONENE_AND_PINENE_DEGRADATION
0.040487	-0.00408745	1.02976	0.30926	0.885305	-5.05775	Stable	KEGG_NATURAL_KILLER_CELL_MEDIATED_CYTOTOXICITY
0.0493231	-0.00719414	1.02286	0.312471	0.885305	-5.06365	Stable	KEGG_GLYCOSAMINOGLYCAN_BIOSYNTHESIS_CHONDROITIN_SULFATE
0.0577572	0.0158578	1.01929	0.31414	0.885305	-5.06669	Stable	KEGG_SELENOAMINO_ACID_METABOLISM
0.0366393	-0.00682085	1.0019	0.322365	0.894923	-5.08136	Stable	KEGG_P53_SIGNALING_PATHWAY
-0.0518154	0.0119363	-0.986455	0.329791	0.899812	-5.09419	Stable	KEGG_BETA_ALANINE_METABOLISM
-0.0510048	0.0167683	-0.978211	0.333801	0.899812	-5.10096	Stable	KEGG_PANTOTHENATE_AND_COA_BIOSYNTHESIS
0.0445582	-0.0048156	0.946815	0.349371	0.917481	-5.12624	Stable	KEGG_PRIMARY_IMMUNODEFICIENCY
0.0608794	-0.0142971	0.942111	0.351744	0.917481	-5.12996	Stable	KEGG_ASCORBATE_AND_ALDARATE_METABOLISM
-0.0361764	0.00144406	-0.93539	0.355154	0.917481	-5.13525	Stable	KEGG_DILATED_CARDIOMYOPATHY
0.0394831	-0.00085893	0.891959	0.377706	0.951967	-5.16854	Stable	KEGG_PANCREATIC_CANCER
-0.0357884	-0.000581656	-0.890008	0.37874	0.951967	-5.17	Stable	KEGG_HYPERTROPHIC_CARDIOMYOPATHY_HCM
-0.0324515	-0.00892335	-0.872597	0.388048	0.962359	-5.1829	Stable	KEGG_GLYCEROPHOSPHOLIPID_METABOLISM
0.0325811	0.000293111	0.855247	0.397466	0.964613	-5.1955	Stable	KEGG_ARACHIDONIC_ACID_METABOLISM
0.03391	-0.000191681	0.851846	0.399329	0.964613	-5.19795	Stable	KEGG_NEUROTROPHIN_SIGNALING_PATHWAY
-0.0359369	0.00878093	-0.834467	0.408933	0.975147	-5.21028	Stable	KEGG_HISTIDINE_METABOLISM
0.030601	-0.0149003	0.821072	0.416432	0.98046	-5.21962	Stable	KEGG_T_CELL_RECEPTOR_SIGNALING_PATHWAY
0.0303265	-0.00838066	0.792526	0.432691	0.983009	-5.23905	Stable	KEGG_ENDOCYTOSIS
0.0389491	0.00540679	0.789486	0.434445	0.983009	-5.24108	Stable	KEGG_PENTOSE_PHOSPHATE_PATHWAY
0.0363726	-0.00258089	0.780491	0.439658	0.983009	-5.24704	Stable	KEGG_ADHERENS_JUNCTION
0.0349385	-0.00138685	0.728587	0.470463	0.983009	-5.28014	Stable	KEGG_FC_GAMMA_R_MEDIATED_PHAGOCYTOSIS
-0.0292088	0.00625283	-0.725354	0.472422	0.983009	-5.28213	Stable	KEGG_GLYCOLYSIS_GLUCONEOGENESIS
0.0416676	-0.00399537	0.717461	0.477225	0.983009	-5.28695	Stable	KEGG_N_GLYCAN_BIOSYNTHESIS
0.0449663	-0.00430162	0.715636	0.478338	0.983009	-5.28806	Stable	KEGG_CIRCADIAN_RHYTHM_MAMMAL
0.0314902	0.0045899	0.706631	0.483858	0.983009	-5.29348	Stable	KEGG_MTOR_SIGNALING_PATHWAY
0.0452026	0.000298099	0.703128	0.486015	0.983009	-5.29557	Stable	KEGG_OTHER_GLYCAN_DEGRADATION
0.034705	0.00620967	0.702165	0.486609	0.983009	-5.29615	Stable	KEGG_GLYCOSYLPHOSPHATIDYLINOSITOL_GPI_ANCHOR_BIOSYNTHESIS
0.0381968	0.00898964	0.697197	0.489679	0.983009	-5.29909	Stable	KEGG_GLYCOSAMINOGLYCAN_DEGRADATION
-0.0461769	-0.0041377	-0.690594	0.493776	0.983009	-5.30297	Stable	KEGG_GLYOXYLATE_AND_DICARBOXYLATE_METABOLISM
-0.0533226	-0.0120244	-0.683634	0.498115	0.983009	-5.30703	Stable	KEGG_RIBOSOME
-0.0303269	-0.0073224	-0.66881	0.507426	0.983009	-5.31553	Stable	KEGG_ETHER_LIPID_METABOLISM
-0.0284461	0.00142475	-0.663617	0.510711	0.983009	-5.31846	Stable	KEGG_ENDOMETRIAL_CANCER
-0.0263683	-0.00517795	-0.635586	0.528636	0.983009	-5.33392	Stable	KEGG_INOSITOL_PHOSPHATE_METABOLISM
-0.0242483	0.00058791	-0.627708	0.533733	0.983009	-5.33815	Stable	KEGG_GLIOMA
0.0203699	0.00180951	0.622459	0.537143	0.983009	-5.34093	Stable	KEGG_PATHWAYS_IN_CANCER
0.0260586	0.00147547	0.60731	0.547049	0.983009	-5.34885	Stable	KEGG_STEROID_HORMONE_BIOSYNTHESIS
-0.0234191	-0.000395466	-0.595611	0.554763	0.983009	-5.35483	Stable	KEGG_NEUROACTIVE_LIGAND_RECEPTOR_INTERACTION
0.0330825	-0.00486607	0.589103	0.559077	0.983009	-5.35811	Stable	KEGG_SPLICEOSOME
0.0295015	-0.0052041	0.580276	0.564957	0.983009	-5.3625	Stable	KEGG_BASAL_TRANSCRIPTION_FACTORS
0.0264653	-0.00718482	0.579147	0.56571	0.983009	-5.36306	Stable	KEGG_TASTE_TRANSDUCTION
0.0359437	0.0185452	0.578353	0.566241	0.983009	-5.36345	Stable	KEGG_SULFUR_METABOLISM
0.0310756	-0.000129671	0.568533	0.572825	0.983009	-5.36825	Stable	KEGG_ECM_RECEPTOR_INTERACTION
-0.0321934	-0.00631059	-0.567949	0.573218	0.983009	-5.36853	Stable	KEGG_ASTHMA
-0.0250118	0.00880367	-0.5653	0.575001	0.983009	-5.36981	Stable	KEGG_ALANINE_ASPARTATE_AND_GLUTAMATE_METABOLISM
0.0240757	-0.000202152	0.558778	0.579403	0.983009	-5.37293	Stable	KEGG_AXON_GUIDANCE
-0.0269226	0.0188994	-0.558015	0.579918	0.983009	-5.37329	Stable	KEGG_RENIN_ANGIOTENSIN_SYSTEM
-0.0232561	-0.0109481	-0.542301	0.590595	0.983009	-5.38065	Stable	KEGG_BASAL_CELL_CARCINOMA
-0.0259029	0.0231954	-0.538973	0.592868	0.983009	-5.38219	Stable	KEGG_RIBOFLAVIN_METABOLISM
0.019073	0.00330527	0.534933	0.595633	0.983009	-5.38403	Stable	KEGG_ADIPOCYTOKINE_SIGNALING_PATHWAY
-0.0227448	0.00431036	-0.532012	0.597636	0.983009	-5.38536	Stable	KEGG_GAP_JUNCTION
0.024432	-0.015668	0.525169	0.602341	0.983009	-5.38845	Stable	KEGG_GLYCOSPHINGOLIPID_BIOSYNTHESIS_LACTO_AND_NEOLACTO_SERIES
-0.0281236	-0.000499124	-0.524953	0.602489	0.983009	-5.38854	Stable	KEGG_PRIMARY_BILE_ACID_BIOSYNTHESIS
0.0198658	-0.000584026	0.509354	0.61328	0.985962	-5.39542	Stable	KEGG_PRION_DISEASES
0.0221875	0.00300915	0.507021	0.614901	0.985962	-5.39643	Stable	KEGG_TGF_BETA_SIGNALING_PATHWAY
0.0247248	-0.00624776	0.496243	0.622417	0.989483	-5.40104	Stable	KEGG_DORSO_VENTRAL_AXIS_FORMATION
0.0195322	0.00745163	0.447366	0.657004	0.99053	-5.42073	Stable	KEGG_GLUTATHIONE_METABOLISM
0.0270367	0.000419671	0.446595	0.657556	0.99053	-5.42102	Stable	KEGG_PATHOGENIC_ESCHERICHIA_COLI_INFECTION
-0.0166585	-0.00125962	-0.442563	0.660446	0.99053	-5.42256	Stable	KEGG_NON_SMALL_CELL_LUNG_CANCER
-0.0165074	0.00927391	-0.43858	0.663306	0.99053	-5.42406	Stable	KEGG_AMYOTROPHIC_LATERAL_SCLEROSIS_ALS
0.0189943	-0.000339659	0.437103	0.664368	0.99053	-5.42461	Stable	KEGG_UBIQUITIN_MEDIATED_PROTEOLYSIS
0.0193232	-0.000320583	0.425025	0.673077	0.99053	-5.42906	Stable	KEGG_FOCAL_ADHESION
-0.0253969	0.00253263	-0.42281	0.67468	0.99053	-5.42986	Stable	KEGG_ALLOGRAFT_REJECTION
0.0193761	-0.00196866	0.403073	0.689023	0.99053	-5.43683	Stable	KEGG_NUCLEOTIDE_EXCISION_REPAIR
-0.0159596	-0.0122188	-0.396633	0.693729	0.99053	-5.43903	Stable	KEGG_HEDGEHOG_SIGNALING_PATHWAY
0.0242435	-0.014036	0.395406	0.694627	0.99053	-5.43945	Stable	KEGG_NON_HOMOLOGOUS_END_JOINING
-0.0208883	-0.0149219	-0.369321	0.71382	0.99053	-5.44798	Stable	KEGG_FOLATE_BIOSYNTHESIS
0.0182446	-0.00876524	0.366173	0.71615	0.99053	-5.44897	Stable	KEGG_MATURITY_ONSET_DIABETES_OF_THE_YOUNG
0.01255	-0.00288479	0.365004	0.717016	0.99053	-5.44934	Stable	KEGG_PROGESTERONE_MEDIATED_OOCYTE_MATURATION
0.0150944	-0.00555152	0.3518	0.726819	0.99053	-5.45339	Stable	KEGG_LEUKOCYTE_TRANSENDOTHELIAL_MIGRATION
0.0173114	0.0131446	0.344552	0.732222	0.99053	-5.45555	Stable	KEGG_RNA_DEGRADATION
0.0143167	0.00145029	0.330142	0.743002	0.99053	-5.45971	Stable	KEGG_REGULATION_OF_AUTOPHAGY
-0.0114134	-0.00152444	-0.324639	0.747132	0.99053	-5.46125	Stable	KEGG_PURINE_METABOLISM
0.0131426	-0.00424693	0.318003	0.752123	0.99053	-5.46308	Stable	KEGG_SMALL_CELL_LUNG_CANCER
-0.0162977	0.0118782	-0.317861	0.75223	0.99053	-5.46312	Stable	KEGG_STEROID_BIOSYNTHESIS
0.012678	-0.00716859	0.298608	0.766772	0.99053	-5.4682	Stable	KEGG_CYSTEINE_AND_METHIONINE_METABOLISM
0.0119125	0.000995368	0.286266	0.77614	0.99053	-5.4713	Stable	KEGG_ALDOSTERONE_REGULATED_SODIUM_REABSORPTION
0.0119556	0.00321948	0.286042	0.77631	0.99053	-5.47135	Stable	KEGG_RENAL_CELL_CARCINOMA
-0.0106473	-0.00467704	-0.283956	0.777897	0.99053	-5.47186	Stable	KEGG_GNRH_SIGNALING_PATHWAY
-0.0153913	0.0117488	-0.279658	0.781169	0.99053	-5.4729	Stable	KEGG_AUTOIMMUNE_THYROID_DISEASE
-0.013684	0.0116184	-0.263784	0.79329	0.99053	-5.4766	Stable	KEGG_RETINOL_METABOLISM
0.0133733	0.00605009	0.263757	0.79331	0.99053	-5.4766	Stable	KEGG_LYSOSOME
-0.0142371	0.0216647	-0.25895	0.796991	0.99053	-5.47768	Stable	KEGG_DRUG_METABOLISM_CYTOCHROME_P450
0.0100338	-0.000292875	0.258764	0.797134	0.99053	-5.47772	Stable	KEGG_VIRAL_MYOCARDITIS
0.0114242	0.00586614	0.251647	0.802592	0.99053	-5.47928	Stable	KEGG_PYRIMIDINE_METABOLISM
0.0152119	0.0026333	0.222185	0.825291	0.99053	-5.48527	Stable	KEGG_AMINOACYL_TRNA_BIOSYNTHESIS
-0.0122729	-0.00107868	-0.221949	0.825474	0.99053	-5.48531	Stable	KEGG_TYPE_I_DIABETES_MELLITUS
0.00774618	-0.00398557	0.22058	0.826532	0.99053	-5.48557	Stable	KEGG_CELL_CYCLE
0.00989139	0.0050364	0.217788	0.828693	0.99053	-5.4861	Stable	KEGG_ARGININE_AND_PROLINE_METABOLISM
-0.00878424	-0.00111788	-0.215859	0.830185	0.99053	-5.48646	Stable	KEGG_LONG_TERM_DEPRESSION
-0.00870893	0.0153649	-0.214682	0.831097	0.99053	-5.48667	Stable	KEGG_NICOTINATE_AND_NICOTINAMIDE_METABOLISM
-0.0142485	0.00571459	-0.211368	0.833664	0.99053	-5.48728	Stable	KEGG_RNA_POLYMERASE
-0.00871391	-0.00129397	-0.211242	0.833762	0.99053	-5.4873	Stable	KEGG_ARRHYTHMOGENIC_RIGHT_VENTRICULAR_CARDIOMYOPATHY_ARVC
-0.00841173	-0.00518599	-0.208093	0.836203	0.99053	-5.48787	Stable	KEGG_PROSTATE_CANCER
-0.0102068	-0.00112886	-0.20199	0.84094	0.99053	-5.48894	Stable	KEGG_LINOLEIC_ACID_METABOLISM
0.0119094	0.00157212	0.185296	0.853926	0.99053	-5.49172	Stable	KEGG_OLFACTORY_TRANSDUCTION
-0.00877672	0.0216011	-0.166921	0.868266	0.99053	-5.4945	Stable	KEGG_METABOLISM_OF_XENOBIOTICS_BY_CYTOCHROME_P450
0.0110319	0.0141566	0.156771	0.876207	0.99053	-5.49591	Stable	KEGG_PROTEIN_EXPORT
0.00654379	0.000287631	0.152454	0.879589	0.99053	-5.49648	Stable	KEGG_NITROGEN_METABOLISM
-0.00681091	0.000657505	-0.151464	0.880365	0.99053	-5.49661	Stable	KEGG_ANTIGEN_PROCESSING_AND_PRESENTATION
0.00633108	0.000798374	0.144422	0.885887	0.99053	-5.4975	Stable	KEGG_ABC_TRANSPORTERS
0.00827884	-0.00247932	0.136833	0.891844	0.99053	-5.49842	Stable	KEGG_GRAFT_VERSUS_HOST_DISEASE
0.00409131	0.00382488	0.136005	0.892494	0.99053	-5.49852	Stable	KEGG_OOCYTE_MEIOSIS
0.00583348	-0.00529912	0.1229	0.902797	0.99053	-5.49997	Stable	KEGG_SYSTEMIC_LUPUS_ERYTHEMATOSUS
0.00642281	0.000755046	0.116457	0.907869	0.99053	-5.50064	Stable	KEGG_INTESTINAL_IMMUNE_NETWORK_FOR_IGA_PRODUCTION
-0.00406257	0.0125197	-0.107333	0.915057	0.99053	-5.50151	Stable	KEGG_INSULIN_SIGNALING_PATHWAY
0.00462526	0.00507797	0.106955	0.915355	0.99053	-5.50155	Stable	KEGG_COLORECTAL_CANCER
0.00506607	-0.00723573	0.101745	0.919463	0.99053	-5.50201	Stable	KEGG_BASE_EXCISION_REPAIR
0.00444411	0.0109086	0.100367	0.92055	0.99053	-5.50213	Stable	KEGG_VASOPRESSIN_REGULATED_WATER_REABSORPTION
0.00401528	-0.00114305	0.10019	0.92069	0.99053	-5.50215	Stable	KEGG_GLYCOSAMINOGLYCAN_BIOSYNTHESIS_HEPARAN_SULFATE
-0.0041141	-0.00370262	-0.0987817	0.921801	0.99053	-5.50227	Stable	KEGG_HOMOLOGOUS_RECOMBINATION
-0.00461927	0.00912829	-0.097173	0.92307	0.99053	-5.50241	Stable	KEGG_NOTCH_SIGNALING_PATHWAY
0.00406925	0.00455378	0.0763678	0.939504	0.99053	-5.50396	Stable	KEGG_FRUCTOSE_AND_MANNOSE_METABOLISM
-0.00406709	-0.00698912	-0.0736215	0.941675	0.99053	-5.50413	Stable	KEGG_ONE_CARBON_POOL_BY_FOLATE
0.00286275	-0.00227212	0.0686492	0.945608	0.99053	-5.50444	Stable	KEGG_CELL_ADHESION_MOLECULES_CAMS
-0.00327232	-0.0037286	-0.0676967	0.946362	0.99053	-5.50449	Stable	KEGG_ALPHA_LINOLENIC_ACID_METABOLISM
0.00274499	-0.00270391	0.0543269	0.956943	0.99053	-5.50519	Stable	KEGG_SPHINGOLIPID_METABOLISM
-0.00137221	-0.00117932	-0.0408601	0.967609	0.99053	-5.50574	Stable	KEGG_WNT_SIGNALING_PATHWAY
0.00166797	0.00492151	0.0403754	0.967993	0.99053	-5.50576	Stable	KEGG_TYPE_II_DIABETES_MELLITUS
-0.00198413	0.0108999	-0.0391287	0.968981	0.99053	-5.5058	Stable	KEGG_PHENYLALANINE_METABOLISM
-0.00137905	-0.0100679	-0.0321404	0.974519	0.99053	-5.50602	Stable	KEGG_FC_EPSILON_RI_SIGNALING_PATHWAY
-0.00178564	-0.00257403	-0.032096	0.974554	0.99053	-5.50602	Stable	KEGG_PORPHYRIN_AND_CHLOROPHYLL_METABOLISM
-0.000812667	-0.00217686	-0.0209098	0.983421	0.99411	-5.50627	Stable	KEGG_ERBB_SIGNALING_PATHWAY
0.000132795	-0.00197976	0.00333313	0.997357	0.998207	-5.50646	Stable	KEGG_REGULATION_OF_ACTIN_CYTOSKELETON
7.69132e-05	0.000556441	0.00226116	0.998207	0.998207	-5.50646	Stable	KEGG_MELANOMA
