# Supplementary material for: Role of immune-related endoplasmic reticulum stress genes in sepsis-induced cardiomyopathy: Novel insights from bioinformatics analysis
Source: PLoS One. 2024 Dec 13;19(12):e0315582. doi: 10.1371/journal.pone.0315582 (PMC11642931; doi:10.1371/journal.pone.0315582)
Supplement: S9 Table — (XLSX) [file pone.0315582.s012.xlsx]

## Sheet: Sheet1
Supple Tab 9 The proportions of immune cells based on the CIBERSORTx algorithm
Samples	B cells naive	B cells memory	Plasma cells	T cells CD8	T cells CD4 naive	T cells CD4 memory resting	T cells CD4 memory activated	T cells follicular helper	T cells regulatory (Tregs)	T cells gamma delta	NK cells resting	NK cells activated	Monocytes	Macrophages M0	Macrophages M1	Macrophages M2	Dendritic cells resting	Dendritic cells activated	Mast cells resting	Mast cells activated	Eosinophils	Neutrophils	P-value	Correlation	RMSE
GSM2109150	0	0.0239992	0.133661	0.0976735	0	0	0	0	0.0478741	0	0	0.0319969	0.0273118	0	0	0.476329	0	0.0689806	0.0921736	0	0	0	0.16	0.0824442	1.06097
GSM2109151	0	0.00938027	0.0683719	0.104231	0.0930285	0	0	0.018827	0.0252784	0	0.024238	0.0235228	0.046395	0	0	0.339989	0.00137424	0.0456637	0.14036	0	0	0.0593413	0.39	0.032918	1.06382
GSM2109152	0	0.00439882	0.0735937	0.124025	0	0.0449029	0	0.0129488	0	0	0	0.0813881	0.0562226	0	0	0.403421	0	0.0689733	0.0974972	0	0	0.0326285	0.08	0.116356	1.04145
GSM2109153	0.000511337	0.00728095	0.178576	0.038022	0	0.0810195	0.0125216	0	0	0	0	0	0.0669444	0	0	0.471047	0	0.0491108	0.0648114	0	0	0.0301551	0.13	0.0925851	1.06162
GSM2109154	0	0.0133426	0.123202	0.12549	0	0	0	0.00213796	0	0	0	0.0143795	0.0483839	0	0.034562	0.519594	0	0	0.0958983	0	0	0.0230084	0.01	0.165794	1.03229
GSM2109155	0	0.0255381	0.115547	0.107177	0	0.157255	0	0	0	0	0	0.0569034	0.104845	0	0	0.264745	0	0.0600304	0.10796	0	0	0	0.57	0.0106868	1.06948
GSM2109156	0.0271259	0	0.113321	0.129685	0	0.102605	0	0	0.0348856	0	0	0.0257048	0.121587	0	0.0045317	0.347961	0	0.031994	0.0605988	0	0	0	0.3	0.0517671	1.06072
GSM2109157	0	0.0178957	0.0805177	0.212639	0.0652094	0	0	0	0	0	0.053852	0	0.0456935	0	0	0.419299	0	0.0317269	0.0492304	0	0	0.0239362	0.06	0.120989	1.04118
GSM2109158	0	0.0307124	0.109781	0.218928	0	0	0	0	0	0	0	0.0499894	0.038358	0	0	0.368353	0	0.0436941	0.080679	0	0	0.0595054	0.68	0.00278896	1.08465
GSM2109159	0.0325525	0	0.143057	0.182191	0	0.0475731	0	0	0	0	0	0.0590096	0.205166	0	0.00501762	0.26852	0	0.0150725	0.015597	0	0	0.0262438	0.22	0.0609102	1.06597
GSM2109160	0.00400773	0	0.050253	0.0754344	0	0.0596052	0	0	0.00637195	0	0	0.107781	0.0905349	0	0	0.393192	0	0.0313548	0	0.125079	0	0.0563865	0.22	0.0599255	1.08435
GSM2109161	0	0.0351911	0.001579	0.109278	0	0.0558922	0	0	0	0	0	0.0354678	0.0773752	0	0	0.335358	0	0.020284	0.057785	0	0.0892647	0.182524	0.13	0.0961143	1.06612
GSM2109162	0.0142427	0	0	0.0584875	0	0.090095	0	0.0332807	0	0	0	0.0638372	0.044009	0	0	0.477663	0	0.039584	0.10488	0	0	0.0739206	0.11	0.104555	1.05798
GSM2109163	0	0.0111274	0.0557061	0	0	0.204251	0	0	0	0.0150411	0	0.0671346	0	0	0	0.399446	0	0.0658827	0.0989478	0	0	0.082463	0.1	0.108268	1.04363
GSM2109164	0.0317678	0	0.239649	0.0934949	0	0.0958654	0	0	0.0419593	0	0.0108734	0.0300324	0.0179628	0	0.0209548	0.259004	0	0.0254143	0.0420574	0	0	0.0909646	0.73	-0.00336542	1.08813
GSM2109165	0.0947988	0	0.0711487	0.101158	0	0	0	0	0	0	0.0349886	0	0.183267	0	0.00834595	0.254756	0	0.0103413	0	0.096663	0	0.144532	0.56	0.0143328	1.09871
GSM2109166	0	0	0.0507664	0.058297	0	0.0550671	0	0	0	0	0	0.0487412	0.192788	0	0.063299	0.255917	0	0	0.119248	0	0	0.155877	0.12	0.0969613	1.06291
GSM2109167	0.11221	0	0.0572969	0.153921	0	0.00106764	0	0	0.00413655	0	0	0.0680065	0.1563	0	0.00248387	0.263121	0	0.0192	0.0631815	0	0	0.0990744	0.91	-0.0281633	1.10234
GSM2109168	0.00908697	0	0.104637	0.114319	0	0.105509	0	0	0	0	0.0355067	0	0.1258	0	0	0.390534	0	0.0338547	0.0341152	0	0.00952229	0.0371166	0.12	0.097935	1.04948
GSM2109169	0	0.100897	0.0575883	0.148533	0.000588468	0.0546828	0	0	0	0	0	0.0602581	0.0900124	0	0.0318031	0.327744	0	0	0.0731734	0	0	0.0547202	0.77	-0.00649507	1.08702
GSM2109170	0	0	0.0177468	0.0890329	0	0.0925634	0	0.000976467	0	0	0	0.0843615	0	0	0	0.275062	0	0.0212127	0.0745404	0	0	0.344504	0.01	0.144354	1.06792
GSM2109171	0	0	0.0127519	0.0295876	0	0	0	0.0274155	0	0.00478795	0	0.0722326	0.00766924	0	0	0.402486	0	0.0557515	0.0552898	0	0	0.332028	0.02	0.137758	1.08357
GSM2109172	0.00878371	0	0.0057808	0.0460653	0.0848727	0	0.13823	0	0	0	0.0492862	0.0543623	0	0	0.0523834	0.263096	0	0	0.0558611	0	0	0.241279	0.01	0.157522	1.03626
GSM2109173	0.0580869	0	0.107278	0.169933	0	0	0	0	0.0397154	0	0	0.0299494	0.0264285	0	0.00498906	0.437637	0	0.0266312	0.0603607	0	0	0.0389912	0.83	-0.016352	1.09724
GSM2109174	0.18316	0	0.0534136	0.169735	0	0	0	0	0.0859046	0	0	0.0457851	0.0741071	0	0.0849793	0.283868	0	0.0153463	0.00370117	0	0	0	0.9	-0.0258824	1.10499
GSM2109175	0.119737	0	0.128501	0.215139	0.000349632	0	0	0	0.02572	0	0.00571244	0.0509504	0.0295543	0	0	0.293359	0	0.0345389	0.0470187	0	0	0.0494203	0.9	-0.0256244	1.09645
GSM2109176	0	0	0.0156757	0.0721015	0	0.0632797	0	0	0.000251701	0	0.0109122	0.0414415	0.0476394	0	0	0.390063	0.0106877	0.0525686	0.112626	0	0	0.182753	0.01	0.154708	1.03861
GSM2109177	0	0.104372	0.0466038	0.131419	0	0	0	0.0180169	0	0	0	0	0.0047098	0	0	0.323013	0	0.0461531	0.0572468	0	0	0.268466	0.12	0.099708	1.06876
GSM2109178	0	0	0.0897606	0.138108	0.0464248	0	0	0	0	0	0.0451057	0.00228194	0.196607	0	0	0.342779	0	0.0373599	0.0418336	0	0	0.0597392	0.28	0.0542259	1.07115
GSM2109179	0.0455021	0	0.030511	0.123085	0	0	0	0	0.000544048	0	0.0460802	0	0.112426	0	0	0.497485	0	0.0108059	0	0.126371	0	0.00718917	0	0.191674	1.02678
GSM2109180	0	0.000373925	0.178025	0	0	0.114859	0	0	0	0	0.0283375	0.0336548	0.0417428	0	0	0.295752	0	0.0697521	0.0919896	0	0	0.145514	0.6	0.0073019	1.08289
