# Supplementary material for: Role of immune-related endoplasmic reticulum stress genes in sepsis-induced cardiomyopathy: Novel insights from bioinformatics analysis
Source: PLoS One. 2024 Dec 13;19(12):e0315582. doi: 10.1371/journal.pone.0315582 (PMC11642931; doi:10.1371/journal.pone.0315582)
Supplement: S10 Table — (XLSX) [file pone.0315582.s013.xlsx]

## Sheet: Sheet1
Supple Tab 10 The proportions of immune cells based on the MCP algorithm
Cells	GSM2109150	GSM2109151	GSM2109152	GSM2109153	GSM2109154	GSM2109155	GSM2109156	GSM2109157	GSM2109158	GSM2109159	GSM2109160	GSM2109161	GSM2109162	GSM2109163	GSM2109164	GSM2109165	GSM2109166	GSM2109167	GSM2109168	GSM2109169	GSM2109170	GSM2109171	GSM2109172	GSM2109173	GSM2109174	GSM2109175	GSM2109176	GSM2109177	GSM2109178	GSM2109179	GSM2109180
T cells	2.59929	2.57807	2.64101	2.61897	2.58416	2.56448	2.65577	2.60772	2.69876	2.6561	2.636	2.63646	2.66793	2.66132	2.67793	2.66298	2.6165	2.62488	2.61338	2.65993	2.55788	2.51843	2.74002	2.62721	2.54232	2.4918	2.59812	2.62453	2.56491	2.52443	2.60531
CD8 T cells	2.51352	2.44341	2.51538	2.34558	2.44295	2.56338	2.55599	2.46988	2.60051	2.47237	2.59924	2.43844	2.49369	2.5057	2.47798	2.46832	2.50394	2.34136	2.3447	2.55825	2.54103	2.34963	2.47375	2.49164	2.61594	2.49599	2.51179	2.50555	2.48893	2.36513	2.84172
Cytotoxic lymphocytes	2.50149	2.52866	2.63565	2.51565	2.4869	2.45629	2.52915	2.52044	2.5072	2.66873	2.53347	2.79298	2.66923	2.66822	2.75311	2.72766	2.61665	2.71549	2.64124	2.66	2.76903	2.51894	3.38271	2.53761	2.46911	2.57274	2.45536	2.5737	2.46902	2.42205	2.56674
B lineage	2.58537	2.70638	2.71309	2.78731	2.6528	2.68184	2.61347	2.73307	2.60917	2.71422	2.74061	2.79976	2.70671	2.71327	2.77217	2.71025	2.69505	2.72047	2.73657	2.63414	2.77636	2.58954	2.70159	2.7978	2.59183	2.47775	2.58847	2.69383	2.6024	2.49046	2.74425
NK cells	2.62815	2.58393	2.51842	2.56568	2.46636	2.66662	2.60873	2.44672	2.58367	2.64601	2.61739	2.66642	2.57585	2.59211	2.55592	2.459	2.60446	2.57166	2.46653	2.49717	2.55437	2.5692	2.58959	2.41297	2.48862	2.5081	2.64106	2.56856	2.46599	2.39212	2.40182
Monocytic lineage	3.52062	3.52059	3.96003	3.58194	3.85107	3.47085	3.5877	3.96832	3.30232	3.66303	3.52182	3.31185	3.40163	3.48097	3.35622	3.55112	3.53882	3.14761	3.68714	3.28668	3.907	3.37669	3.42051	3.36854	3.02252	3.16757	3.84759	3.48559	3.83978	3.57524	3.24587
Myeloid dendritic cells	3.04363	3.0591	3.08831	2.78316	3.04296	3.00681	2.94123	2.92435	2.93019	2.96986	3.07131	3.05676	3.04738	2.90971	3.01792	3.26969	3.1427	3.02623	3.25384	3.19918	2.99084	3.01715	2.99494	3.27645	3.05996	2.70735	3.52126	2.9781	3.09235	3.3057	3.25786
Neutrophils	3.43067	3.56294	3.45644	3.44496	3.3971	3.51333	3.65164	3.54978	3.56687	3.52817	3.78427	3.53858	3.57991	3.5443	3.61792	3.80181	3.80573	3.48312	3.72056	3.70138	4.021	3.71349	3.77752	3.72306	3.60018	3.38422	3.67121	3.61352	3.56038	3.60263	3.69319
Endothelial cells	4.59001	4.46039	4.53225	4.62874	4.44887	4.54651	4.55949	4.49095	4.41252	4.56454	4.38544	4.22678	4.30908	4.95264	4.37809	4.45276	4.57188	4.5061	4.42806	4.56274	4.34104	4.69318	4.7825	4.65931	4.11807	4.41329	4.60202	4.43738	4.55426	4.50235	4.45787
Fibroblasts	4.95895	4.85778	4.86378	4.96507	4.91328	4.56024	5.14355	5.59594	4.87828	4.66751	4.54495	4.72058	4.57285	5.17591	5.53333	5.14466	5.06807	4.53882	5.84688	4.94331	5.02641	4.81052	5.01787	5.2394	4.65197	4.89518	5.03082	4.89675	5.12484	4.70995	4.71814
