# Supplementary material for: Role of immune-related endoplasmic reticulum stress genes in sepsis-induced cardiomyopathy: Novel insights from bioinformatics analysis
Source: PLoS One. 2024 Dec 13;19(12):e0315582. doi: 10.1371/journal.pone.0315582 (PMC11642931; doi:10.1371/journal.pone.0315582)
Supplement: S11 Table — (XLSX) [file pone.0315582.s014.xlsx]

## Sheet: Sheet1
Supple Tab 11 The proportions of immune cells based on the xCell algorithm
Cells	GSM2109150	GSM2109151	GSM2109152	GSM2109153	GSM2109154	GSM2109155	GSM2109156	GSM2109157	GSM2109158	GSM2109159	GSM2109160	GSM2109161	GSM2109162	GSM2109163	GSM2109164	GSM2109165	GSM2109166	GSM2109167	GSM2109168	GSM2109169	GSM2109170	GSM2109171	GSM2109172	GSM2109173	GSM2109174	GSM2109175	GSM2109176	GSM2109177	GSM2109178	GSM2109179	GSM2109180
aDC	1.36167e-18	0	0	0.00268692	2.54814e-19	0	0.00280051	5.21673e-18	0.00499283	0.0353234	0.00469864	7.34509e-18	0	3.21618e-18	0	0.0485528	0.00663806	1.04703e-18	0.0279872	0.0323954	0.0140019	0	8.68964e-20	0.0288188	0.00502276	2.0326e-18	0.0194718	0	0	0.0217588	0.00622894
Adipocytes	1.45749e-19	2.9399e-20	0	0.000131706	3.69783e-20	0	3.02113e-20	0.00117734	0.00384858	0	0.00207002	0	0	1.77935e-19	0.000544639	1.97104e-20	0	0	0	5.86932e-22	0	1.35246e-19	0	0	0	0.000217226	0.000887775	6.27005e-19	0	9.51931e-20	1.68191e-19
Astrocytes	0	1.71968e-18	0	0	0	9.14541e-18	1.78139e-18	5.38128e-19	0	0	0	0	0	0	3.82687e-19	9.54772e-18	3.60587e-19	0	0	0	1.75329e-18	0	0.00259144	7.39388e-19	8.45673e-19	1.50502e-19	0	5.59573e-19	3.7944e-18	1.70922e-18	0
B-cells	3.19444e-18	5.08111e-19	2.32108e-18	4.41212e-19	3.01096e-18	0	8.26393e-19	0	0	0	1.29068e-18	0	0	0	5.74455e-19	0	9.86784e-19	8.06663e-20	0	0	0	0	0	7.49719e-19	1.11232e-19	2.93423e-19	0	0	8.69309e-20	0.000129247	0
Basophils	0	0.00840975	0.00506942	8.42873e-20	2.94302e-18	0.00961923	4.01371e-19	0	0.0271854	0.0132844	0.0430624	0.036766	0.0229708	0	0.0349878	0.0826558	0.0371739	0.0145261	0.033162	0.0330278	0.0112001	0.0262737	0.0849589	0.0121645	0.0593035	0.00409162	0.0339513	0.0413677	0.0275518	0.00462404	0.0234132
CD4+ memory T-cells	0	5.28579e-19	7.09035e-20	3.31608e-19	0	0	2.84457e-19	1.75637e-19	0	2.61091e-19	3.9671e-22	3.64481e-19	0	0	1.43972e-20	1.00661e-18	1.17817e-19	0	0	0	1.79972e-19	7.03379e-20	2.14006e-19	9.57525e-20	0	0	0	0	0	3.6706e-21	0
CD4+ naive T-cells	1.06979e-18	1.30035e-19	0	3.36284e-19	0	7.14674e-19	0	0	0	2.50349e-18	0	0	1.8474e-18	1.59733e-18	0	1.68091e-18	0	0	0	0	6.20364e-19	0	2.55807e-18	0	7.61183e-19	0	0	5.09376e-18	0	1.27137e-19	3.55652e-19
CD4+ T-cells	0	3.44781e-19	2.66813e-18	0	3.09057e-18	2.98838e-19	0	0	4.92372e-19	9.10887e-20	2.32672e-18	2.31988e-18	0	1.66468e-19	0	4.17081e-19	0	0	1.80224e-18	1.61453e-18	2.74216e-18	0	0	0	1.83803e-18	0	3.85045e-18	0	4.04757e-18	0	2.41672e-18
CD4+ Tcm	0.00291614	1.44506e-19	0	0.00376455	0	0.00237621	1.67319e-19	6.93391e-19	0.00243928	0	0	1.17783e-19	7.43081e-20	0.00270811	1.05623e-20	0	2.02412e-18	0	0	0	0	0	1.79033e-18	0	2.48991e-19	0	0.00171176	1.5325e-18	0	8.27797e-19	0
CD4+ Tem	0.000443785	6.34286e-18	0.002125	0	0.0033128	0	0.00526331	4.39813e-19	2.98494e-18	0	1.03292e-17	0	4.95328e-19	0.012067	0.000682136	0	0.00105384	0	0.00480894	0	0.000617917	4.13334e-19	0.00652244	1.75164e-19	2.57557e-19	7.23792e-19	0	0.00417372	3.28435e-19	0.0123642	0.00381272
CD8+ naive T-cells	0.000571472	0.000227118	0.00191408	0.00239426	0.000641293	0.001063	0.0010747	0.00356857	0.000349114	0.000745567	0.00248023	0.00047896	0.00314115	0.000908299	6.2584e-19	2.07138e-18	0	2.41933e-19	0	3.90435e-20	1.25178e-19	0	9.89768e-20	1.40481e-20	6.46584e-20	0.000479942	8.40082e-19	1.40856e-19	0	0	0
CD8+ T-cells	0.00326745	0.000649558	0	1.14498e-19	0.00383057	4.46008e-20	0.00743529	0	1.30853e-18	3.59503e-19	0	6.70099e-19	6.23717e-19	4.18911e-20	0	3.65789e-18	2.64853e-18	5.39147e-19	5.53348e-19	4.71019e-18	0	1.63557e-18	1.3227e-18	0	8.27308e-19	0	0	6.49753e-19	3.49342e-19	0	2.89521e-20
CD8+ Tcm	0.00365694	0	1.4265e-20	0	0.00165956	9.31975e-19	0.00221127	4.57973e-19	0.00178446	2.86595e-20	0	3.04185e-18	3.19039e-18	0.00610889	2.16502e-18	0	7.7346e-19	9.82368e-19	5.34312e-20	1.2902e-18	1.15552e-18	2.66471e-20	7.91903e-19	0	0	0	0	0	5.09084e-19	4.46679e-19	0
CD8+ Tem	4.81439e-20	0	8.47896e-19	0	0	9.3357e-19	0	5.02933e-19	0	0	4.01129e-18	9.07555e-18	1.04619e-18	3.60623e-19	4.0141e-18	7.33268e-18	3.25837e-18	1.96018e-18	1.79132e-18	3.94329e-18	0	6.77274e-18	0	1.91217e-18	0	0	7.75837e-18	0	0	0	5.90229e-18
cDC	0.00116084	0.00501176	0.000116328	0.00693603	0.00402465	0.00075774	0.000555263	0.00298748	0	0.0180666	0.00341363	0.00103949	0.00860786	0.00110873	0	0.00778107	0	0.00247078	0.00420548	0.00213286	0.00259863	3.89991e-19	0.00533955	0.00499913	0	4.49471e-21	0.0137986	0.00234149	0.00471792	9.92326e-22	0.0153461
Chondrocytes	2.30773e-18	0	0	2.13456e-18	0	5.33515e-18	0	1.24946e-18	3.6601e-18	0	4.35161e-18	0	2.40365e-18	2.99233e-18	1.18722e-18	2.79514e-18	0	0	0	4.05539e-18	1.74929e-18	7.9145e-18	6.78587e-19	1.57654e-19	4.36217e-19	0	1.29362e-18	2.61448e-18	0	1.04476e-18	4.98418e-18
Class-switched memory B-cells	0	3.41226e-20	4.58077e-19	0	0	2.27748e-19	2.73234e-22		0	2.69966e-19	0	9.41793e-19	0.000736368	0	8.53535e-19	0.00097699	0.000728718	0.000718307	0	0	0.00300465	0	0	0	0.00762488	1.30574e-18	0	0.00200546	3.15056e-19	0.00186196	0.000897724
CLP	0.000909207	0.00233313	0.000986255	0.000511741	0.00190003	0.000591828	0.000698295	0.000335459	8.76197e-23	0.00616719	0.00243133	0.00309875	0.00142353	0	0	0.000957582	1.18135e-22	0	0.000692105	1.40157e-19	0	0	3.94459e-19	0	3.52209e-19	0	0.000397511	0	0	0.00221802	0
CMP	7.67501e-19	0	0	0	1.20965e-21	8.19651e-20	4.98171e-20	0	3.52594e-19	1.10377e-19	0.00198712	0.000292638	0.00330364	0	1.73312e-18	0.00433052	4.07563e-19	0	0.00025994	7.90034e-19	2.90372e-19	1.5094e-18	0	1.9454e-19	0	8.55891e-22	3.72211e-20	0	0.00162953	9.427e-19	5.13774e-20
DC	0.000577327	0	0.000477233	0.000388027	0.0034866	6.24979e-20	0	0.00111816	0	0.00223179	8.65191e-20	0	0.00259966	0.00239141	0	0.00377872	0	0	0.00565165	0.000919089	0.00450659	0.000635672	0.00694215	0.00368812	0	1.87321e-19	0.00632203	0.00175271	0.000854119	0.00666012	0
Endothelial cells	0.00296381	0	0	0.00245695	0	0	1.19982e-20	0.000502337	0	0.0015576	1.91795e-19	0	1.49752e-20	0.00920543	1.82719e-19	0.00106789	0.00478626	0.00492833	0.00139348	0.00500889	2.16875e-19	0.0116357	0.0211023	0.00997398	1.5943e-19	0	0.00565166	0.0017573	0.00574864	0.00680483	0.00237036
Eosinophils	0.000552626	9.68217e-21	0.000530472	0.00180137	0	3.93043e-19	0	9.9405e-21	3.96206e-20	0.00102479	0.00078896	5.62678e-20	0.00147587	0.00144812	0	0.0034219	0	2.90694e-20	0	0	6.45602e-21	0.00113891	1.91843e-19	0	0	0.00211324	0	0.000598128	0.00154116	0	0.0011239
Epithelial cells	0.000527684	0	0	0.000470079	0.000586917	0.000429506	0.000979772	0.000558909	0.00065798	0.000876654	5.16052e-21	0	0	0.000422739	0	0	0	0	0	7.58292e-20	0	0	0	4.08915e-19	0	0	0	0	0	0.000716692	8.068e-20
Erythrocytes	0	0	0	0	0	4.02544e-21	9.05667e-22	8.83771e-05	0	4.475e-05	0	1.01544e-20	8.82359e-05	0.000707063	1.09994e-18	0	1.63359e-05	0	0.000461684	1.12675e-19	0.000904127	0.00384473	0.00237221	0	0	4.26662e-05	4.81295e-21	4.11211e-19	0	0	0
Fibroblasts	0.0145632	0.0262587	6.70362e-20	1.5861e-18	0.0189531	1.55557e-18	0.0327372	0.0380092	0.00785819	3.28598e-18	0.0340287	0.0148059	3.446e-18	0.0192134	0.0698925	0.0975772	0.0280475	0.00157659	0.0964681	0.0121208	0.0449574	0.00208579	0	0.0493194	0.0117814	0.0181052	0.0593761	0.0320716	0.0223154	0.008493	0.0021123
GMP	1.61652e-18	0	8.42373e-20	0.00606594	0	0	0.00767144	0.00574124	0	0.00235634	5.71228e-19	0	0.000940221	0.00406065	0	0	0.00250557	0	0.00474346	2.22323e-18	0.0110842	1.08918e-18	0.0229457	0	0	0	0	0	0.0182797	3.41986e-18	2.80853e-18
Hepatocytes	1.43218e-18	0	1.23726e-18	0	5.91072e-20	6.5093e-19	0	0	0.000751228	3.54763e-19	0	6.08579e-18	1.28736e-19	0	0.000270254	0.00207774	0.000872898	3.08178e-21	0.000392265	3.76006e-20	0.000104596	8.40127e-05	0.000881442	0.000229619	0.00138678	0	0.00125531	0.000809976	0.000579744	0.000248896	1.63e-20
HSC	0.0430329	0.0448059	0.0690675	0.0512271	0.0531141	0.0692297	0.0378573	0.0505067	0.0329547	0.0541536	0.0613756	0.0434853	0.0218225	0.0770086	0.0308323	0.0104119	0.0376619	0.0479727	0.0425169	0.0321168	0.0520324	0.0580637	0.0327193	0.030853	9.84592e-19	0.02761	0.0442212	0.0355716	0.0371433	0.00534674	0.0214958
iDC	0.0478341	0.0141191	0.0710956	0.0367026	0.113698	0.00909782	0.0106054	0.0705203	0.00954157	0.00698775	0.0289666	0.0646549	0.0874316	0.123961	0.0206519	0.0126559	0.00510956	0.0217842	0.0997667	0.0278579	0.0969605	0.0985359	0.219008	0.094642	0.000879913	1.08837e-20	0.119495	0.0904323	0.0557549	0.164536	0.00804248
Keratinocytes	5.99564e-22	8.48236e-20	0	2.94006e-20	0	0	0	8.73394e-05	0	0	2.24222e-19	0	2.56787e-19	5.94703e-21	8.39671e-19	3.05674e-19	0	7.32177e-20	2.30492e-19	2.18063e-19	0	1.90153e-19	0	1.20537e-19	1.37739e-18	0	0	1.153e-19	2.07235e-19	8.7794e-21	4.73098e-20
ly Endothelial cells	2.15436e-20	1.57782e-20	3.21595e-19	1.16842e-21	4.26097e-20	0	5.4516e-20	0	2.51935e-20	2.85407e-20	0	0	1.01431e-20	0.000823346	0	0.000904981	0	0.00166356	1.31594e-20	0.00083006	0	0.000805977	0.00313568	0.00244404	0.000857607	6.93255e-20	0	0	5.97101e-05	0.00109069	0.000623154
Macrophages	0.00232377	0.00269091	0.00402478	0.0030403	0.00544846	1.55143e-20	0.00311953	0.00507917	0	0.00256884	0.0025366	3.64525e-19	1.11157e-19	0	3.00153e-19	9.81916e-19	0.00795842	0	0.00347195	0.000168035	0.00301671	0	9.00088e-20	0.00280497	0	1.2537e-19	0.00231727	0.00283967	0.0056428	0.00466884	0.00112507
Macrophages M1	0.00405736	0.00190643	0.00462631	0.0022696	0.00276277	0.000182167	0.000559327	0.00391197	0	0	0.00260638	0	0.0014051	0.00262108	5.7423e-20	0.002022	0.00941849	5.30844e-20	0.00556661	0.00127882	0.00190322	0.00341405	0	0.00672117	0.00278374	0	0.00349152	0.00328432	0.00450026	0.0127404	0.00397396
Macrophages M2	0.00210322	0.00250339	0.00134809	0.00518536	0.0075057	0.00213403	0.00378995	0.011564	0.000127368	0.00646345	0.001853	1.35688e-20	0.000622465	0.00211906	7.36599e-19	0.0008772	0.00232079	0	0.00181363	0.00219729	0.00178038	0	0.00572504	0	4.16776e-19	0	0.00146035	0.00415462	0.00513404	1.95447e-20	0.00064232
Mast cells	0	0.000801859	8.0961e-20	7.87115e-20	0	0.000573696	0	1.94227e-19	0.000244738	4.89921e-21	2.58734e-21	0	0.000576499	1.26538e-19	6.66067e-05	0.000741346	6.82172e-21	0	0	0	0	0	0	0	0.000362058	2.69469e-19	0.000779731	0.00109351	4.05808e-20	0.00085045	0
Megakaryocytes	0.00105491	0.000330635	0.000788175	0.000362309	0.000162283	0.000666754	0.00131618	9.16795e-05	0.000185774	0	0.000367021	1.35087e-19	0.000485808	0.0028352	0.000164693	0	5.20782e-20	0.00151407	1.35072e-20	7.19641e-20	0.000361303	0.000645318	8.024e-20	0.000143423	0	0.00112974	0.000503277	0	0.000164429	5.18648e-21	0
Melanocytes	0.000775679	0.000601237	0.000404924	0.000420745	0.000410316	0.000506716	0.000792464	0	0.000893175	0.000748601	0.00102958	0.000317174	0.000477653	0.00109581	0.000630461	6.94297e-20	0.000799326	0.00053046	0.000641878	0.000613664	0.00144558	0.000710957	0.000423762	8.16845e-19	1.02589e-20	0.000572628	0.000493602	0.000826298	0.00112624	0	0.000953235
Memory B-cells	0	0	3.42236e-18	2.89887e-18	1.57045e-18	0	0	1.73937e-18	4.79487e-18	3.98422e-18	0	0	0.00188151	0	5.00317e-19	0	1.78501e-18	6.18932e-19	6.94439e-19	0	4.21008e-18	2.66891e-18	1.84869e-18	0	0	0	3.19905e-18	1.57567e-18	0	2.116e-19	0
MEP	0.018701	0.022673	0.0133781	0.0138178	0.0162879	0.00609933	0.00236298	0.00410785	0.000222131	0.0054504	0.00570561	0.0105088	0.00808622	0.00186733	0.00330093	0.00038072	0.000129413	0.00946685	0.00531637	0.0146797	0.00154856	0.0110892	0	0.0134333	0	0.000808684	0.00140456	0	4.03699e-19	0.00397406	0.00767655
Mesangial cells	7.49131e-19	3.72022e-18	2.44276e-18	2.49972e-18	0	2.09385e-19	1.1312e-18	0.00346519	0	5.38148e-18	0	2.7283e-18	6.12796e-18	0	0.00408387	0.000537302	0	5.91791e-20	6.80738e-21	2.73913e-18	1.63452e-19	0	0.0127526	0.00186523	0	4.58777e-19	1.11699e-18	0	5.79112e-20	0	1.08408e-18
Monocytes	3.51366e-18	2.85987e-19	0.00295396	0	0	0	0	8.86354e-19	0	0.00186692	0	0	9.00422e-19	0	0	0.0103479	0.00976023	3.36019e-18	0.0086536	0.000563398	0.0183952	0.0121822	0.035166	0	0	0	0.0158819	0.00630411	0.00193042	0.0179873	0.00104221
MPP	0	1.67868e-18	0	5.79191e-18	0	0	3.19958e-18	0	0	1.08724e-18	6.9558e-18	0	2.28795e-18	3.49901e-18	0	0	5.52163e-18	3.50545e-18	0	2.33644e-18	0	5.12467e-18	2.88361e-19	1.84366e-18	9.41293e-19	4.50914e-18	3.23719e-18	1.00885e-17	2.97922e-18	4.84912e-19	0
MSC	0.0740967	0.0589638	0.104904	0.0600236	0.0744773	0.0820248	0.0724823	0.0430786	0.062237	0.0702356	0.0644096	0.109559	0.0577003	0.0587208	0.046047	0	0.0376463	0.0228489	0.0205472	0.042034	0.0793493	0.0486034	0.0163752	5.39063e-19	0	0.0335405	0	0.070135	0.0810178	1.35746e-18	0.0873056
mv Endothelial cells	0.000198696	0	0	0.00236935	1.28644e-20	0.000168248	0	0	0	0	3.94689e-19	0	1.31168e-20	0.00240303	0	0.0017176	0.00130665	0.00459651	1.50984e-21	0.00458106	0	0.00282636	0.00834204	0.00875014	0.00171365	0	0.0038403	0.000256293	0.00423087	0.00986464	0.00304788
Myocytes	0.00369655	0.000564616	0.00274058	0.00443419	0.00308719	0.0010059	0.000910786	0.00314375	0.000573272	0.00250787	0.00342306	0.00703803	0.00229479	0.000242847	2.45148e-05	0.00302691	0.000711335	0.00228534	0.000994624	0.000136464	0	0.00325545	0.00121966	0.00463494	0.000489561	0.00715683	0	0.00192248	0.00460593	0.00430822	0.00084956
naive B-cells	4.08732e-19	2.49072e-18	1.15943e-18	2.43139e-19	1.60436e-20	0	6.99453e-19	0	0	0	0	2.14359e-19	0.000246659	3.42003e-18	4.13163e-19	0	3.1041e-19	4.09036e-19	0	0	0	5.84655e-19	0	1.97383e-19	1.02323e-18	0	0	1.3444e-18	9.88453e-20	6.63905e-20	0
Neurons	0.000413276	0.000605899	8.95012e-05	0.000212289	0.000165445	7.66142e-05	0.000398191	6.61401e-05	0.0002763	0.000389263	0.000540438	0.000327199	1.45332e-05	0.000296587	8.6032e-05	0.000163287	0.000567834	0.000428001	0.000238494	0	0.000115768	1.69387e-05	0	6.23026e-05	0	0.000228721	1.49909e-05	0.000225338	8.62832e-06	0	6.41633e-05
Neutrophils	2.02002e-18	0.000619728	0.000390299	0	2.87192e-19	0	1.48382e-19	0	0	0.000455066	0.00142497	0.00250668	0.00173124	6.05766e-05	1.32022e-19	0.00288661	0.00185656	0.000447419	0.000427909	2.51125e-21	0.0100679	0.00479502	0.00785931	0.000283667	4.10014e-19	1.60149e-20	0.0029005	0.00269642	0.00134436	0.000577563	0.000277665
NK cells	3.83031e-19	4.84423e-18	0	0	0	1.34677e-18	2.63575e-19	0	3.77021e-18	0	0	9.22164e-18	1.16813e-17	0	1.21698e-17	0	2.87712e-18	4.42803e-18	2.21894e-18	1.08145e-17	7.0322e-20	1.22173e-17	5.83548e-18	2.46677e-18	1.64827e-19	2.38856e-18	6.34843e-18	1.20349e-17	0	0	0
NKT	0.000250052	0.017574	0.0122363	0.00855204	0.00669266	0.00494399	0.00421137	0	3.80997e-20	0.0141469	0.00667457	0.0137655	0.0180598	0	0.0493687	0.00568213	0.0119126	0.0115883	6.10154e-19	0.0106213	0.00651414	0.00419011	1.81977e-19	0.00614354	6.30341e-19	0.0066307	0.0248175	0	2.80304e-20	0.013441	0.00463957
Osteoblast	0.00200273	1.35243e-18	0.00981612	3.50975e-19	0	0	0	0	0	0	0	0	0.00282675	1.96526e-18	2.03298e-18	0	8.24018e-19	0.0115071	0	0	0	3.54366e-18	0	0	0.0108472	0.00136805	0.00198055	0	1.06045e-17	0.000182202	0
pDC	0	0.000327766	0.00015831	0	1.68322e-19	0	0	0	0.00141064	0	0	5.40838e-19	3.16472e-19	0	2.4775e-18	1.08089e-18	4.59371e-19	0	4.62006e-19	0	0	0	0.019384	3.52691e-19	0	0	0	3.29832e-19	1.8081e-18	8.13019e-24	5.35175e-19
Pericytes	5.33413e-18	1.17054e-18	0	0	4.48327e-18	0	0	6.57675e-20	0	5.35718e-18	0	3.95797e-19	0	1.35978e-17	0	0.0119886	0.000674846	0	1.51245e-18	0	0.000523742	0	0.0134438	0.0101323	0.0171306	0.0117973	0.019542	0.00646341	0.00353202	0	1.07603e-18
Plasma cells	1.04018e-20	0.000130997	1.60953e-19	2.91844e-21	0.00166676	2.43846e-20	0.000485871	0.00152099	0.00410666	0.00322699	0.000297437	0.00125056	0.000448086	7.22143e-19	0.000680433	0.00252332	0.00403412	0.000183338	0.00855045	0.00509828	0	3.20317e-19	3.39646e-20	0.000246632	0.00640383	0.000736897	1.00153e-19	0.00815226	0.003301	0.00134116	0.00570893
Platelets	0	0	7.25325e-20	0	0	0	0	0	6.28854e-19	0	0	0	2.17608e-19	0	4.04535e-18	0	0	6.00071e-19	0	7.36299e-19	0	2.80717e-18	0	3.34003e-18	1.16942e-18	0	0	0	3.8922e-20	0	0
Preadipocytes	5.8407e-20	0.000323294	3.95435e-18	0	2.9359e-18	0	8.26916e-19	0	0.00694891	0.00253448	3.26008e-19	0	1.26983e-20	0	7.86384e-18	0.0147071	0.0143997	0	0.0033954	5.39134e-18	0	1.16467e-18	0.00568123	4.41293e-19	0.00574124	0	3.72188e-20	0.00677048	0.00557583	0.00159992	8.27458e-20
pro B-cells	0	1.89684e-18	0	1.70713e-18	1.12896e-18	2.70456e-18	1.73406e-18	0	0	1.91024e-18	0	2.37925e-19	0	0	0	0	0	0	0	3.00206e-18	4.69749e-19	0	0	2.19196e-18	0	3.06911e-18	0	0	0	1.18621e-18	0
Sebocytes	0	8.14222e-21	0	0	0	0	1.01072e-20	0.000124974	0	0	0	0	0	0	5.73919e-20	0	0	0	5.08803e-20	0	4.47721e-21	6.75034e-20	0	0	1.54218e-19	4.6948e-21	3.43989e-19	3.87825e-21	0	0	3.39063e-21
Skeletal muscle	0.000955327	2.9835e-20	0	0	1.96215e-20	2.18146e-18	0.000364813	0	0.000973397	0.000704134	0.000972246	1.68565e-18	2.08529e-20	0	1.18879e-20	1.61434e-18	0	0	0.00084528	2.19289e-19	9.62999e-21	0	0.000458683	1.89652e-19	3.23546e-21	0	0	4.26948e-05	0	2.14356e-19	3.83434e-19
Smooth muscle	0.00638509	0	0	0.0228491	0.00327291	0	0.02364	0.0313415	0.0303052	0.0178305	0.0183231	0.0243282	0.0129908	0.0220251	0	0	0.0255031	0.0284414	0.0408879	0.04023	0.00579845	0.0398528	0.015416	0.0201071	4.54145e-19	0.0433693	0.0138993	0.000649796	1.94776e-18	0.0172952	1.441e-18
Tgd cells	2.20544e-19	2.43584e-19	0	6.34564e-19	2.68736e-18	2.07663e-18	0	5.84347e-19	0	0	0	6.59486e-18	5.21898e-18	1.64814e-18	0	3.0469e-19	8.02839e-19	0	0	3.03922e-18	2.18708e-19	1.00731e-18	4.03172e-18	0	0	0	0	0	2.10095e-19	1.17468e-18	0
Th1 cells	0	0.00500094	0.00301466	1.55319e-19	0.00414306	1.39313e-19	0	0.00625333	0	0	0	0.00928619	0.000280232	1.02154e-18	7.17831e-19	1.68674e-18	2.7531e-19	0.0017745	4.26514e-19	0.00800562	0.00167469	3.03035e-20	0.00155523	0.00194268	0.00058343	0.00260431	6.13806e-20	1.55842e-19	0	0.00705581	0.00215407
Th2 cells	0.0108522	0.010158	0.00628275	0.00665616	0.00429933	0.0116191	0.00974569	0.0120152	0.00183949	0.00182446	1.64751e-19	0.00527606	0.00356813	0.00641558	0.00441344	0.0101939	0.000232872	0.0128508	0.0170372	0.00245117	7.80431e-05	6.73048e-20	0.00141145	2.00839e-19	8.55925e-05	0.0018542	5.35378e-19	0.00719428	2.41266e-20	4.11597e-19	0.00825258
Tregs	0.00161716	0	0.00177814	0.00245332	0.00202119	0.00121775	1.50319e-20	0.000255198	0.00078791	1.96109e-19	1.31799e-18	0	3.67251e-19	0	0	2.51875e-18	2.54722e-19	1.63586e-18	9.06125e-20	2.12297e-19	0	0	0	0	0.00139868	7.45997e-20	3.61199e-19	4.48035e-19	1.36746e-19	0	6.80667e-19
ImmuneScore	0.00448078	0.0031747	0.0055845	0.00348646	0.00851042	0.000382464	0.00703654	0.00413156	0.000163159	0.0054316	0.00316702	0.00167112	0.00425551	0.00260007	4.44045e-05	0.0141176	0.0130501	0.000298279	0.0121367	0.00110035	0.0239909	0.0125012	0.0333116	0.00451784	0.000241372	0.00140883	0.0188009	0.0101897	0.00754191	0.0205824	0.00237923
StromaScore	0.00876351	0.0131294	3.35181e-20	0.00129433	0.00947655	7.77784e-19	0.0163686	0.0198444	0.00585339	0.000778798	0.0180494	0.00740294	1.73049e-18	0.0142094	0.0352186	0.0493225	0.0164169	0.00325246	0.0489308	0.00856485	0.0224787	0.00686073	0.0105512	0.0296467	0.00589069	0.0091612	0.0329578	0.0169144	0.014032	0.00764892	0.00224133
MicroenvironmentScore	0.0132443	0.0163041	0.0055845	0.00478079	0.017987	0.000382464	0.0234052	0.023976	0.00601654	0.0062104	0.0212164	0.00907406	0.00425551	0.0168095	0.035263	0.0634402	0.029467	0.00355074	0.0610675	0.0096652	0.0464696	0.019362	0.0438628	0.0341645	0.00613206	0.01057	0.0517587	0.0271041	0.0215739	0.0282313	0.00462057
